# Supplementary material for: Fluoxetine disrupts cholesterol metabolism in endothelial cells via SREBP2 activation
Source: Transl Psychiatry. 2026 Jun 23;16:318. doi: 10.1038/s41398-026-04197-x (PMC13291327; doi:10.1038/s41398-026-04197-x)
Supplement: Supplementary file 2 — Supplementary Tables [file 41398_2026_4197_MOESM2_ESM.xlsx]

## Sheet: Supplementary table 1
Supplementary Table 1 – Bulk RNA sequencing of HUVECs treated with fluoxetine (20 uM) for 12 hours. n = 4 biological replicates per group.
	SYMBOL	baseMean	logFC	lfcSE	pvalue	padj	ENSEMBL
1	AACS	383.474	1.04928	0.10679	8.78606e-24	4.85723e-21	ENSG00000081760.17
2	ABCA1	216.787	-1.48116	0.26101	5.54704e-10	5.64403e-08	ENSG00000165029.16
3	ABCB10	624.777	-0.281246	0.0651979	2.70913e-06	0.000111491	ENSG00000135776.5
4	ABCG1	330.263	-0.71963	0.150098	9.24892e-08	5.47833e-06	ENSG00000160179.18
5	ACACA	895.071	0.900371	0.100485	1.90054e-20	9.55167e-18	ENSG00000275176.4
6	ACACA	902.47	0.904502	0.100874	2.89242e-20	1.41091e-17	ENSG00000278540.5
7	ACAT2	518.223	1.95068	0.137155	3.2793e-47	4.53227e-44	ENSG00000120437.9
8	ACLY	7384.8	0.436685	0.0611533	8.9585e-14	1.98102e-11	ENSG00000131473.17
9	ACSL3	1578.1	0.740417	0.112367	2.67981e-12	4.83094e-10	ENSG00000123983.14
10	ACSM3	1223.45	-0.74259	0.226466	5.05113e-05	0.00140795	ENSG00000005187.12
11	ACSS2	820.088	0.460088	0.0797302	7.02261e-10	6.93274e-08	ENSG00000131069.20
12	ADGRG6	3666.77	-0.501079	0.189446	0.00046569	0.00935045	ENSG00000112414.15
13	ADIPOR2	843.728	0.303552	0.0599814	7.01846e-08	4.24822e-06	ENSG00000006831.10
14	ADIPOR2	843.617	0.30219	0.0601051	7.67836e-08	4.59731e-06	ENSG00000285070.2
15	AFAP1L2	23.1412	-2.11296	0.509641	2.20529e-06	9.21279e-05	ENSG00000169129.15
16	AFF3	46.1639	0.811957	0.230215	1.79163e-05	0.000572449	ENSG00000144218.19
17	AGK	644.706	-0.249204	0.0658587	2.99108e-05	0.000897055	ENSG00000006530.18
18	AGK	295.623	-0.247644	0.0701839	8.22716e-05	0.00211509	ENSG00000262327.7
19	AGPAT4	452.199	0.4327	0.0696087	4.92663e-11	6.58937e-09	ENSG00000026652.15
20	AKR1A1	1472.75	0.301741	0.0896153	0.000105017	0.00262304	ENSG00000117448.13
21	ALDH1A1	4477.82	-0.592323	0.207232	0.000217563	0.0048959	ENSG00000165092.13
22	ALDOC	550.739	0.499585	0.128305	7.03823e-06	0.00025825	ENSG00000109107.14
23	ALPK3	1483.64	0.425085	0.141772	0.000210644	0.00475958	ENSG00000136383.6
24	AMPH	469.434	-0.664329	0.144579	2.49323e-07	1.35131e-05	ENSG00000078053.17
25	ANGPT2	4632.1	0.496866	0.156629	9.92418e-05	0.00249473	ENSG00000091879.13
26	ANGPTL4	608.071	-1.03862	0.376056	0.000210028	0.00475215	ENSG00000167772.12
27	ANKRD33	29.819	1.24247	0.260789	1.09038e-07	6.31713e-06	ENSG00000167612.13
28	ANLN	3748.4	-0.693334	0.121675	7.30566e-10	7.16949e-08	ENSG00000011426.11
29	ANXA1	11607.2	-0.316093	0.0997866	0.000189513	0.00435932	ENSG00000135046.14
30	AOPEP	250.653	-0.392747	0.0912212	1.68329e-06	7.30822e-05	ENSG00000148120.16
31	APEX2	815.528	-0.290988	0.0967828	0.00036845	0.00764799	ENSG00000169188.5
32	APH1B	534.577	0.401893	0.100409	6.52931e-06	0.000242762	ENSG00000138613.14
33	APOBEC3B	128.467	-0.882993	0.143528	2.43199e-11	3.41818e-09	ENSG00000179750.16
34	ARHGAP11A	610.277	-0.573021	0.137972	1.82853e-06	7.87695e-05	ENSG00000198826.11
35	ARHGAP11A	580.913	-0.564839	0.14028	2.88114e-06	0.000117694	ENSG00000275568.4
36	ARHGAP11B	69.2558	-0.496042	0.152048	7.97927e-05	0.00206453	ENSG00000274734.1
37	ARHGAP11B	81.0931	-0.470114	0.14957	0.000117416	0.00289354	ENSG00000286139.2
38	ARHGAP12	650.492	0.432888	0.0959518	5.70761e-07	2.85123e-05	ENSG00000165322.18
39	ARHGAP20	195.201	0.823729	0.197789	1.64226e-06	7.16758e-05	ENSG00000137727.12
40	ARHGAP21	4610.03	0.326613	0.101626	0.00015581	0.0036706	ENSG00000107863.18
41	ARHGEF39	79.0248	-0.79175	0.161178	5.04322e-08	3.25454e-06	ENSG00000137135.18
42	ARL4C	234.254	0.805555	0.160622	2.95534e-08	2.07687e-06	ENSG00000188042.8
43	ARMC9	373.925	0.370478	0.0845255	1.26719e-06	5.74216e-05	ENSG00000135931.17
44	ARMCX1	454.753	0.736422	0.0833485	6.58824e-20	3.03517e-17	ENSG00000126947.13
45	ARMCX2	1394.35	-0.324874	0.0785905	4.61256e-06	0.000179576	ENSG00000184867.14
46	ARSK	216.507	-0.36327	0.111821	0.00011701	0.00288781	ENSG00000164291.17
47	ASF1B	347.31	-0.858645	0.117286	7.00788e-15	1.81603e-12	ENSG00000288210.1
48	ASF1B	347.356	-0.878332	0.117248	7.15838e-15	1.82649e-12	ENSG00000105011.9
49	ASRGL1	428.371	-0.275673	0.105504	9.64307e-05	0.00243796	ENSG00000162174.12
50	ATAD2	1462.19	-0.891276	0.135227	2.39339e-12	4.46003e-10	ENSG00000156802.13
51	ATP5F1B	14955.9	-0.18749	0.0586578	0.000444398	0.0090102	ENSG00000110955.9
52	ATP6V1B2	2478.7	0.450479	0.0732651	7.16613e-11	8.56305e-09	ENSG00000147416.11
53	ATP6V1G1	1290.77	0.281727	0.0790801	5.84187e-05	0.00160145	ENSG00000136888.7
54	ATRIP	334.194	-0.394891	0.0902914	1.20591e-06	5.48631e-05	ENSG00000164053.21
55	AUNIP	87.5927	-0.794242	0.20887	7.21879e-06	0.000264025	ENSG00000127423.10
56	AURKA	1166.76	-0.537518	0.124478	1.07576e-06	5.01166e-05	ENSG00000087586.17
57	AURKB	771.475	-0.59593	0.136548	7.94042e-07	3.74125e-05	ENSG00000178999.13
58	AVL9	1328.8	0.355203	0.0809804	1.33285e-06	5.9906e-05	ENSG00000105778.19
59	B4GALT5	4435.24	0.311905	0.0601242	3.14466e-08	2.18218e-06	ENSG00000158470.5
60	BACE2	6530.62	0.466386	0.0903819	2.07254e-08	1.50101e-06	ENSG00000182240.16
61	BACH2	73.0956	0.501801	0.162046	0.000129177	0.00313217	ENSG00000112182.15
62	BARD1	249.853	-0.634865	0.1537	2.12741e-06	8.95511e-05	ENSG00000138376.11
63	BEX4	720.51	0.376499	0.0833689	6.67118e-07	3.207e-05	ENSG00000102409.10
64	BIRC5	1657.47	-0.629147	0.117449	5.40219e-09	4.34929e-07	ENSG00000089685.15
65	BLM	422.731	-0.660221	0.135899	7.14495e-08	4.30905e-06	ENSG00000197299.12
66	BMF	183.281	0.565294	0.187692	0.000147702	0.0035095	ENSG00000104081.14
67	BRCA1	823.097	-0.843064	0.137334	4.65678e-11	6.27908e-09	ENSG00000012048.23
68	BRI3	1607.09	0.513973	0.0904791	1.04773e-09	9.76217e-08	ENSG00000164713.10
69	BRI3BP	319.628	-0.387158	0.123648	0.000147628	0.0035095	ENSG00000184992.13
70	BRIP1	344.424	-0.863213	0.144976	1.41158e-10	1.62577e-08	ENSG00000136492.9
71	BTK	60.1332	0.648058	0.237395	0.000293287	0.00630074	ENSG00000010671.15
72	BUB1	1569.26	-0.461653	0.1279	2.3048e-05	0.000723961	ENSG00000169679.15
73	BUB1B	1294.3	-0.590358	0.118598	4.22561e-08	2.81453e-06	ENSG00000156970.12
74	BUD13	600.453	-0.217141	0.0693025	0.000512781	0.00993514	ENSG00000137656.12
75	C19orf12	431.497	0.22769	0.0713559	0.000322977	0.00686741	ENSG00000131943.17
76	C1QBP	3180.6	-0.278219	0.0910452	0.000357422	0.0074564	ENSG00000108561.8
77	C1orf112	398.273	-0.409013	0.128861	0.000124337	0.00304598	ENSG00000000460.17
78	C5orf34	121.377	-0.47464	0.179125	0.000497163	0.00972298	ENSG00000172244.9
79	C5orf51	916.358	0.406606	0.139085	0.00027907	0.00601869	ENSG00000205765.9
80	C9orf72	259.161	0.425373	0.121951	4.02814e-05	0.00116388	ENSG00000147894.17
81	CAMK2D	950.286	0.408446	0.130268	0.000213706	0.00481564	ENSG00000145349.17
82	CAMK2N1	240.38	0.327908	0.134928	0.000510358	0.00989975	ENSG00000162545.6
83	CAMK4	62.0358	-0.601138	0.201577	0.000158488	0.00371786	ENSG00000152495.11
84	CBFA2T2	504.425	0.284157	0.0804868	7.63551e-05	0.00199425	ENSG00000078699.21
85	CBX5	3174.38	-0.397331	0.116781	5.94508e-05	0.00162705	ENSG00000094916.16
86	CCDC15	106.202	-0.481711	0.175277	0.000375851	0.00779187	ENSG00000149548.15
87	CCDC3	38.9408	-0.989594	0.257622	5.61461e-06	0.000211632	ENSG00000151468.11
88	CCDC34	152.386	-0.614444	0.153834	3.29441e-06	0.000132939	ENSG00000109881.17
89	CCN2	26383.5	-0.535521	0.200811	0.000413402	0.00845961	ENSG00000118523.6
90	CCN3	19.3946	1.60338	0.351446	2.6535e-07	1.4335e-05	ENSG00000136999.5
91	CCNA2	1353.1	-0.591855	0.134525	6.86444e-07	3.28088e-05	ENSG00000145386.10
92	CCNB1	2740.5	-0.490459	0.139569	3.04899e-05	0.000912771	ENSG00000134057.15
93	CCNB2	1148.95	-0.473162	0.138955	4.69385e-05	0.00132169	ENSG00000157456.8
94	CCND3	823.308	-0.374898	0.102674	2.57541e-05	0.000793926	ENSG00000112576.12
95	CCNE1	260.762	-0.780448	0.12964	8.13212e-11	9.56534e-09	ENSG00000105173.14
96	CCNE2	576.946	-0.932598	0.179226	1.00316e-08	7.63183e-07	ENSG00000175305.17
97	CCT3	9647.52	-0.193455	0.0493336	2.77932e-05	0.000848894	ENSG00000163468.15
98	CD44	3473.85	-0.366656	0.130892	0.000461513	0.00928906	ENSG00000026508.19
99	CD46	4828.83	0.60723	0.119521	2.4634e-08	1.73853e-06	ENSG00000117335.19
100	CD63	8997.47	0.527734	0.0728022	9.22792e-06	0.00032151	ENSG00000135404.11
101	CDC20	1919.63	-0.55556	0.140332	4.80208e-06	0.000184357	ENSG00000117399.14
102	CDC25A	574.903	-0.760035	0.120793	1.49106e-11	2.28974e-09	ENSG00000164045.12
103	CDC25C	245.37	-0.347811	0.156279	0.000462435	0.00929634	ENSG00000158402.20
104	CDC45	587.48	-1.00409	0.11673	4.23956e-19	1.85034e-16	ENSG00000093009.10
105	CDC6	1069.73	-0.975183	0.125803	4.8739e-16	1.44346e-13	ENSG00000094804.12
106	CDC7	312.643	-0.480872	0.145852	6.61455e-05	0.00177799	ENSG00000097046.13
107	CDCA2	688.395	-0.685709	0.123088	1.54138e-09	1.39693e-07	ENSG00000184661.14
108	CDCA3	484.823	-0.604664	0.123031	6.31584e-08	3.90852e-06	ENSG00000111665.11
109	CDCA5	832.822	-0.791729	0.12091	3.36481e-12	5.81305e-10	ENSG00000146670.10
110	CDCA7	834.628	-0.518868	0.127932	3.44623e-06	0.000137725	ENSG00000144354.14
111	CDCA8	1095.1	-0.664378	0.108179	5.12894e-11	6.75107e-09	ENSG00000134690.11
112	CDK1	1616.21	-0.707764	0.15164	1.73342e-07	9.58294e-06	ENSG00000170312.16
113	CDK2	1303.6	-0.367113	0.08105	6.46872e-07	3.13695e-05	ENSG00000123374.11
114	CDK5RAP2	1313.96	-0.247343	0.0599697	7.72005e-06	0.000278342	ENSG00000136861.18
115	CDKN1A	3796.18	0.529547	0.111353	1.42839e-07	8.11298e-06	ENSG00000124762.13
116	CDKN2C	223.45	-0.532657	0.124796	1.37993e-06	6.16877e-05	ENSG00000123080.12
117	CDKN3	368.641	-0.491063	0.174281	0.000299553	0.00641872	ENSG00000100526.20
118	CDYL2	2242.48	0.240463	0.0750543	0.000277266	0.00598757	ENSG00000166446.15
119	CELF2	736.897	0.406611	0.109244	1.77776e-05	0.000571397	ENSG00000048740.18
120	CENPA	287.351	-0.3702	0.121013	0.000207761	0.00470726	ENSG00000115163.15
121	CENPJ	607.389	-0.358084	0.114897	0.000182787	0.00423397	ENSG00000151849.15
122	CENPL	313.804	-0.539602	0.11078	8.05847e-08	4.80755e-06	ENSG00000120334.15
123	CENPN	655.024	-0.529401	0.112483	1.79294e-07	9.87902e-06	ENSG00000166451.13
124	CENPO	989.309	-0.433652	0.0866121	3.68678e-08	2.48558e-06	ENSG00000138092.11
125	CENPU	758.195	-0.752341	0.154107	5.74381e-08	3.62209e-06	ENSG00000151725.12
126	CENPW	499.762	-0.587399	0.139831	1.78321e-06	7.70172e-05	ENSG00000203760.8
127	CEP55	1592.56	-0.450438	0.133558	5.5991e-05	0.00154511	ENSG00000138180.16
128	CEP85	556.06	-0.348056	0.0851769	5.03342e-06	0.000192793	ENSG00000130695.15
129	CERS4	53.7913	1.0266	0.220778	1.5702e-07	8.82773e-06	ENSG00000090661.12
130	CERT1	1199.43	0.313388	0.106598	0.000401216	0.00822518	ENSG00000113163.17
131	CFAP410	41.6436	0.676951	0.245058	0.000274013	0.00593278	ENSG00000160226.16
132	CHAF1A	698.364	-0.588652	0.110926	4.94482e-09	4.03989e-07	ENSG00000167670.16
133	CHAF1B	427.738	-0.641702	0.0867229	9.06378e-15	2.24362e-12	ENSG00000159259.8
134	CHEK1	980.279	-0.445904	0.105119	1.84054e-06	7.88633e-05	ENSG00000149554.13
135	CHKA	345.735	0.332174	0.0882822	2.08824e-05	0.000659686	ENSG00000110721.12
136	CHMP1B	1258.79	0.293636	0.0636229	6.23794e-07	3.04283e-05	ENSG00000255112.3
137	CIDEA	29.0386	1.75632	0.307431	4.69551e-10	4.86719e-08	ENSG00000176194.18
138	CIP2A	828.629	-0.510068	0.173142	0.000194758	0.00447001	ENSG00000163507.14
139	CIT	823.637	-0.439827	0.12358	2.92881e-05	0.000884778	ENSG00000122966.16
140	CKAP2L	780.565	-0.63751	0.139221	2.83571e-07	1.52201e-05	ENSG00000169607.13
141	CLCN5	311.145	0.397504	0.109005	2.4636e-05	0.000763716	ENSG00000171365.17
142	CLCN6	737.879	1.14905	0.0912649	1.38113e-37	1.14531e-34	ENSG00000011021.23
143	CLN8	198.22	0.387545	0.104528	2.42905e-05	0.000754415	ENSG00000182372.10
144	CLN8	247.245	0.332637	0.101898	0.000127916	0.00311001	ENSG00000278220.2
145	CLSPN	921.531	-0.781924	0.149042	8.54801e-09	6.59389e-07	ENSG00000092853.14
146	CMTM7	1257.4	0.641533	0.0797	5.73158e-17	1.86389e-14	ENSG00000153551.14
147	CNST	605.925	0.311283	0.0854232	3.61368e-05	0.00107214	ENSG00000162852.14
148	COLEC12	1730.1	-0.478264	0.146094	7.27115e-05	0.0019081	ENSG00000158270.12
149	CPT1A	3322.83	-0.620641	0.0632381	6.83353e-24	3.90807e-21	ENSG00000110090.13
150	CRACD	366.406	0.471935	0.133252	2.92217e-05	0.000884383	ENSG00000109265.14
151	CREBRF	281.291	0.797574	0.151277	7.31213e-09	5.7011e-07	ENSG00000164463.12
152	CSE1L	4975.9	-0.417425	0.12431	6.46999e-05	0.00174763	ENSG00000124207.17
153	CSF1	276.787	0.430188	0.150341	0.000423098	0.0086311	ENSG00000184371.14
154	CSGALNACT2	1280.63	0.417045	0.102828	4.49019e-06	0.000176052	ENSG00000169826.8
155	CSTB	1966.79	0.288396	0.0810458	5.69724e-05	0.00156698	ENSG00000160213.7
156	CSTF3	1214.53	-0.400093	0.0937244	1.88887e-06	8.05317e-05	ENSG00000176102.13
157	CTNS	372.749	0.621875	0.0971571	2.52191e-11	3.51477e-09	ENSG00000040531.15
158	CTPS1	1862.01	-0.366291	0.0916936	6.86646e-06	0.000253631	ENSG00000171793.16
159	CTTN	3668.49	0.264008	0.0712662	3.83971e-05	0.00112512	ENSG00000085733.16
160	CTTN	3667.72	0.263737	0.0712761	3.90941e-05	0.00113616	ENSG00000288401.1
161	CUL4A	2302.09	0.143558	0.0401515	0.000321357	0.00684173	ENSG00000139842.15
162	CUTA	407.511	0.38511	0.110775	4.79526e-05	0.00134795	ENSG00000226492.7
163	CUTA	407.962	0.384379	0.110756	4.91628e-05	0.00137731	ENSG00000112514.16
164	CXCL1	113.269	-1.23907	0.255849	5.71383e-09	4.57797e-07	ENSG00000163739.5
165	CXCL16	115.596	0.706768	0.163439	1.06684e-07	6.25211e-06	ENSG00000161921.15
166	CXCL6	10.6091	-1.78533	0.507546	2.9374e-05	0.00088576	ENSG00000124875.10
167	CXCL8	373.35	-1.09807	0.372205	0.000115866	0.00286383	ENSG00000169429.11
168	CYB5B	2585.39	0.21664	0.0641528	0.000185052	0.00427448	ENSG00000103018.17
169	CYBRD1	633.569	0.348902	0.116261	0.000274791	0.00594186	ENSG00000071967.12
170	CYP26B1	105.826	-1.43065	0.364473	3.33829e-06	0.000134382	ENSG00000003137.8
171	CYP51A1	19.9147	2.38685	0.357033	1.2297e-12	2.34421e-10	ENSG00000001630.17
172	CYSTM1	421.549	0.596492	0.12646	1.56289e-07	8.81653e-06	ENSG00000120306.11
173	DARS2	1042.09	-0.325387	0.0864682	2.05114e-05	0.000650443	ENSG00000117593.12
174	DAZAP2	4730.42	0.150253	0.0460322	0.000501011	0.00976413	ENSG00000183283.16
175	DCLRE1B	466.886	-0.415946	0.0996176	2.68701e-06	0.000110856	ENSG00000118655.7
176	DDIAS	342.12	-0.528871	0.178844	0.000188231	0.00433584	ENSG00000165490.13
177	DDIT3	219.618	0.76999	0.162271	1.16097e-07	6.66254e-06	ENSG00000175197.12
178	DDX11	747.347	-0.347454	0.120283	0.0003873	0.00798926	ENSG00000013573.17
179	DENND10	840.799	0.35406	0.0720727	1.07097e-07	6.25421e-06	ENSG00000119979.18
180	DEPDC1B	361.785	-0.563124	0.125397	4.70021e-07	2.4134e-05	ENSG00000035499.13
181	DHCR24	2195.36	2.02554	0.15525	3.33225e-40	2.9087e-37	ENSG00000116133.13
182	DHCR7	521.699	2.17067	0.141658	2.42861e-54	4.47539e-51	ENSG00000172893.15
183	DHFR	1382.02	-0.636199	0.111679	7.75562e-10	7.56629e-08	ENSG00000228716.7
184	DIAPH3	783.354	-0.680802	0.137719	4.55135e-08	2.9954e-06	ENSG00000139734.19
185	DIS3L	631.141	-0.248321	0.0821308	0.000472702	0.0094228	ENSG00000166938.13
186	DKK1	974.253	-0.601206	0.204116	0.000165377	0.00385763	ENSG00000107984.10
187	DLEU2	68.3277	-0.656828	0.219125	0.000138821	0.00334157	ENSG00000231607.12
188	DMC1	14.0532	-1.14064	0.375769	0.000119659	0.00294444	ENSG00000100206.10
189	DNA2	357.933	-0.81881	0.151626	3.62529e-09	3.09925e-07	ENSG00000138346.15
190	DNAJC9	1788.03	-0.462185	0.102339	5.09548e-07	2.5774e-05	ENSG00000213551.7
191	DNMT1	2907.53	-0.49717	0.0963447	1.90171e-08	1.39557e-06	ENSG00000130816.16
192	DONSON	552.022	-0.459542	0.10903	1.62813e-06	7.14353e-05	ENSG00000159147.18
193	DPF1	31.6606	-1.00954	0.251123	2.85634e-06	0.000117258	ENSG00000011332.19
194	DSCC1	100.954	-0.778145	0.196228	3.36522e-06	0.000135071	ENSG00000136982.6
195	DSN1	602.769	-0.587137	0.104677	1.4052e-09	1.28051e-07	ENSG00000149636.15
196	DTL	819.783	-1.00779	0.12056	3.42537e-18	1.29113e-15	ENSG00000143476.18
197	DUSP22	801.777	0.227823	0.0629445	6.94075e-05	0.00185068	ENSG00000112679.14
198	DUSP3	1485.22	0.4907	0.0675798	3.26167e-14	7.41025e-12	ENSG00000108861.9
199	DUT	959.35	-0.454104	0.0894758	3.33187e-08	2.29291e-06	ENSG00000128951.14
200	DVL2	590.342	0.453409	0.148951	0.000167838	0.00390955	ENSG00000004975.12
201	E2F1	455.729	-0.885582	0.153385	4.20625e-10	4.44336e-08	ENSG00000101412.13
202	E2F2	59.6229	-0.955287	0.190583	4.44406e-08	2.93644e-06	ENSG00000007968.7
203	E2F2	59.5705	-0.938664	0.190335	5.30249e-08	3.36942e-06	ENSG00000282899.2
204	E2F8	773.126	-0.788	0.149164	6.10933e-09	4.848e-07	ENSG00000129173.13
205	EBP	181.35	0.582413	0.116964	4.57475e-08	2.9989e-06	ENSG00000147155.11
206	EED	489.498	-0.33035	0.113373	0.000393659	0.0081003	ENSG00000074266.21
207	EIF2B3	676.614	-0.375227	0.0953791	8.54801e-06	0.000303026	ENSG00000070785.17
208	EIF4A3	2270.82	-0.24788	0.0660866	2.41278e-05	0.000752179	ENSG00000141543.12
209	ELMOD1	103.926	-0.728715	0.286542	0.000476027	0.00946425	ENSG00000110675.13
210	ELOVL5	3474	0.284274	0.0790172	5.03835e-05	0.00140675	ENSG00000012660.14
211	ELOVL6	376.807	0.474537	0.127827	1.54053e-05	0.000503938	ENSG00000170522.9
212	EME1	185.462	-0.662767	0.124672	6.69576e-09	5.28805e-07	ENSG00000154920.14
213	EMG1	937.513	-0.311027	0.0782223	7.58292e-06	0.000274591	ENSG00000126749.16
214	EPHB1	124.325	0.703359	0.199904	8.58483e-06	0.000303026	ENSG00000154928.18
215	EPS8L1	121.486	0.500298	0.172758	0.00021911	0.00492404	ENSG00000131037.15
216	ERCC6L	306.925	-0.758575	0.14428	4.31399e-09	3.59536e-07	ENSG00000186871.7
217	ERG28	586.203	0.89494	0.0722613	1.92472e-36	1.52007e-33	ENSG00000133935.7
218	ERLIN1	2509.47	-0.271323	0.0760556	6.0967e-05	0.00166502	ENSG00000107566.14
219	ESCO2	342.292	-0.9739	0.172597	8.75677e-10	8.34662e-08	ENSG00000171320.15
220	ESPL1	747.678	-0.568791	0.13275	1.17537e-06	5.42994e-05	ENSG00000135476.12
221	ETV1	524.243	0.326563	0.113975	0.000467768	0.00936949	ENSG00000006468.14
222	EXO1	420.536	-1.06954	0.152663	1.27202e-13	2.70468e-11	ENSG00000174371.17
223	EXOSC2	863.015	-0.33789	0.0763275	1.18379e-06	5.44897e-05	ENSG00000130713.16
224	EXOSC9	1010.94	-0.329437	0.100609	9.76155e-05	0.00246041	ENSG00000123737.12
225	EZH2	1103.21	-0.450907	0.109014	2.86929e-06	0.000117499	ENSG00000106462.11
226	FADS1	1489.1	1.22194	0.079733	2.72933e-54	4.5266e-51	ENSG00000149485.19
227	FADS2	1479.85	2.73594	0.145609	3.74435e-80	1.242e-76	ENSG00000134824.14
228	FAM111B	704.286	-0.996704	0.190095	7.32188e-09	5.7011e-07	ENSG00000189057.11
229	FAM155A	331.659	0.344985	0.101705	7.81349e-05	0.00203114	ENSG00000204442.4
230	FAM222B	786.989	0.3202	0.0725909	1.39072e-06	6.20029e-05	ENSG00000173065.13
231	FAM72A	140.246	-0.521442	0.145342	1.75089e-05	0.000563854	ENSG00000196550.10
232	FAM72B	146.87	-0.65518	0.144398	3.48083e-07	1.83602e-05	ENSG00000188610.12
233	FAM72C	103.257	-0.525995	0.163139	8.07148e-05	0.00208383	ENSG00000263513.5
234	FAM72D	94.5859	-0.488306	0.161937	4.49925e-05	0.00127338	ENSG00000215784.6
235	FAM83D	797.759	-0.558574	0.106248	1.01299e-08	7.64413e-07	ENSG00000101447.15
236	FANCA	907.95	-0.704772	0.107376	3.19531e-12	5.63769e-10	ENSG00000187741.15
237	FANCD2	751.423	-0.741469	0.131166	9.20582e-10	8.72449e-08	ENSG00000144554.10
238	FANCE	232.957	-0.604173	0.110615	3.27007e-09	2.81006e-07	ENSG00000112039.5
239	FANCG	619.791	-0.530003	0.0949267	1.66546e-09	1.50118e-07	ENSG00000221829.9
240	FANCI	1646.07	-0.678605	0.110626	5.31881e-11	6.94586e-09	ENSG00000140525.17
241	FARSB	2137.06	-0.334864	0.107143	0.000197835	0.00453191	ENSG00000116120.11
242	FASN	1609.11	1.45261	0.308652	1.15314e-07	6.64058e-06	ENSG00000169710.9
243	FBXO10	134.933	0.521001	0.121416	1.30024e-06	5.85989e-05	ENSG00000147912.13
244	FBXO5	479.613	-0.857369	0.132064	2.67081e-12	4.83094e-10	ENSG00000112029.10
245	FDFT1	740.179	2.19549	0.0998843	1.99448e-108	3.30784e-104	ENSG00000079459.13
246	FDFT1	914.05	2.16063	0.102443	4.64047e-100	2.56541e-96	ENSG00000284967.2
247	FDPS	5136.85	0.477506	0.0777289	6.92793e-11	8.56305e-09	ENSG00000160752.14
248	FEN1	1255.01	-0.651128	0.114658	9.91575e-10	9.3439e-08	ENSG00000168496.4
249	FGFR4	26.2342	1.42068	0.299343	8.85016e-08	5.26093e-06	ENSG00000160867.15
250	FH	1818.17	-0.290384	0.0964227	0.000365226	0.00760009	ENSG00000091483.6
251	FIGNL1	944.914	-0.416797	0.111939	1.69714e-05	0.000548015	ENSG00000132436.11
252	FILIP1	558.204	-0.835674	0.16328	1.55984e-08	1.16531e-06	ENSG00000118407.15
253	FKBP5	1157.34	-0.329792	0.0843866	1.1565e-05	0.000392481	ENSG00000096060.14
254	FLCN	636.175	0.911414	0.0984514	1.24452e-21	6.4501e-19	ENSG00000154803.13
255	FLVCR1	186.592	0.482447	0.147081	7.12594e-05	0.00187593	ENSG00000162769.13
256	FNIP1	586.825	0.713058	0.118934	1.19355e-10	1.39402e-08	ENSG00000217128.12
257	FOXM1	3010.27	-0.333041	0.105636	0.000182056	0.00422295	ENSG00000111206.12
258	FSTL1	18116.5	-0.267789	0.0746673	5.81098e-05	0.00159561	ENSG00000163430.12
259	FTH1	26543	0.383877	0.090097	2.08195e-06	8.80249e-05	ENSG00000167996.16
260	FTL	18860.1	0.358968	0.123045	0.000343097	0.00720286	ENSG00000087086.15
261	FUS	11831.3	-0.204602	0.0646323	0.000422781	0.0086311	ENSG00000089280.18
262	GDAP1	107.954	-0.544629	0.176394	0.000325526	0.00689508	ENSG00000104381.13
263	GDF15	729.537	0.928124	0.268045	2.3439e-05	0.000734852	ENSG00000130513.6
264	GEM	25.8042	1.1859	0.350862	2.60287e-05	0.000800901	ENSG00000164949.8
265	GGA2	2198.04	0.168505	0.0460541	0.00010101	0.00253442	ENSG00000103365.15
266	GINS1	512.754	-0.806108	0.121683	1.9811e-12	3.7337e-10	ENSG00000101003.10
267	GINS2	472.568	-0.922494	0.137844	1.18391e-12	2.28317e-10	ENSG00000131153.9
268	GINS3	582.832	-0.401311	0.0999709	5.54499e-06	0.000209484	ENSG00000181938.13
269	GINS4	397.305	-0.708627	0.100237	9.68664e-14	2.0864e-11	ENSG00000147536.12
270	GJA4	214.997	-1.10671	0.336721	3.87032e-05	0.00112811	ENSG00000187513.9
271	GLE1	859.879	-0.205659	0.0630076	0.000300743	0.0064359	ENSG00000119392.14
272	GLI3	567.109	0.516343	0.0901999	8.13515e-10	7.89015e-08	ENSG00000106571.14
273	GM2A	959.398	0.320501	0.0529969	2.55913e-10	2.8108e-08	ENSG00000196743.9
274	GMNN	571.247	-0.498497	0.130545	8.58741e-06	0.000303026	ENSG00000112312.10
275	GNE	437.492	0.472496	0.0930124	3.09954e-08	2.16897e-06	ENSG00000159921.16
276	GNPDA1	1470	0.547293	0.0747127	1.83164e-14	4.27855e-12	ENSG00000113552.16
277	GNS	8154.91	0.24514	0.0791127	0.000381203	0.00787329	ENSG00000135677.11
278	GOLGA2	2037.41	0.285047	0.0753897	2.47688e-05	0.0007664	ENSG00000167110.17
279	GPR137B	285.917	0.32022	0.104005	0.000250494	0.00553189	ENSG00000077585.14
280	GPR4	775.586	-0.530041	0.145937	1.79484e-05	0.000572449	ENSG00000177464.5
281	GPR85	14.2591	0.965689	0.328438	0.000150763	0.00357711	ENSG00000164604.12
282	GPRC5A	517.218	-0.664642	0.13068	2.22738e-08	1.59362e-06	ENSG00000013588.8
283	GRAMD4	365.617	0.482506	0.154753	0.000123361	0.00302654	ENSG00000075240.17
284	GRB10	4660.55	0.208426	0.0582389	9.5079e-05	0.00241114	ENSG00000106070.19
285	GRB14	719.39	-0.507298	0.158634	8.75422e-05	0.00223367	ENSG00000115290.10
286	GSTCD	321.756	-0.412731	0.105836	8.63611e-06	0.000303453	ENSG00000138780.15
287	GTF2H3	937.441	-0.248553	0.0774246	0.000256234	0.00562867	ENSG00000111358.14
288	GTSE1	891.769	-0.465522	0.105498	8.13466e-07	3.82191e-05	ENSG00000075218.19
289	H2AZ1	5468.37	-0.0538947	0.0652756	4.78509e-07	2.44941e-05	ENSG00000164032.12
290	HASPIN	184.569	-0.659946	0.11699	1.06722e-09	9.88818e-08	ENSG00000177602.5
291	HAUS8	184.747	-0.597074	0.119229	3.55082e-08	2.41354e-06	ENSG00000131351.15
292	HCCS	587.456	-0.295561	0.0747601	1.15721e-05	0.000392481	ENSG00000004961.15
293	HDAC5	453.384	0.564499	0.19959	0.000252721	0.00556625	ENSG00000108840.15
294	HECW2	1733.79	0.701337	0.132991	1.29593e-06	5.85639e-05	ENSG00000138411.13
295	HELLS	446.744	-0.747896	0.169031	5.17622e-07	2.60935e-05	ENSG00000119969.15
296	HEXB	2930.05	0.313947	0.104573	0.000329388	0.00694143	ENSG00000049860.14
297	HEXIM1	707.78	-0.310422	0.0926414	0.000105223	0.00262424	ENSG00000186834.3
298	HJURP	1101.38	-0.611894	0.113056	4.04117e-09	3.41953e-07	ENSG00000123485.12
299	HMGB2	3399.66	-0.463535	0.0999005	2.85495e-07	1.5274e-05	ENSG00000164104.12
300	HMGCR	1522.5	2.01046	0.111702	1.05823e-73	2.50725e-70	ENSG00000113161.16
301	HMGCS1	916.1	3.01705	0.149963	2.72633e-91	1.13041e-87	ENSG00000112972.15
302	HMGN2	4941.99	-0.354887	0.0966397	2.614e-05	0.000802837	ENSG00000198830.11
303	HMGXB3	1544.92	0.267427	0.0792665	0.00012765	0.00311001	ENSG00000113716.13
304	HMOX1	3417.14	0.782361	0.203802	6.20263e-06	0.00023117	ENSG00000100292.17
305	HNRNPAB	4420.28	-0.247504	0.0624304	1.50838e-05	0.000495375	ENSG00000197451.12
306	HPS1	1062.36	0.429494	0.115433	1.67025e-05	0.000541036	ENSG00000107521.19
307	HROB	141.87	-0.590113	0.131254	4.43635e-07	2.29928e-05	ENSG00000125319.14
308	HS1BP3	539.354	0.807315	0.141659	6.86797e-10	6.82067e-08	ENSG00000118960.13
309	HS6ST3	179.39	0.638808	0.186361	4.07045e-05	0.00117406	ENSG00000185352.8
310	HSD17B14	58.0473	0.710815	0.258983	0.000280618	0.00604423	ENSG00000087076.9
311	HSD17B7	202.419	1.18788	0.112642	2.80318e-27	1.78811e-24	ENSG00000132196.14
312	HSD17B7P2	22.8478	1.18521	0.214183	1.84093e-09	1.65037e-07	ENSG00000099251.14
313	HSDL1	863.647	0.233799	0.073004	0.00029459	0.00632053	ENSG00000103160.12
314	HSPA6	8.71383	3.21468	0.953124	3.54349e-05	0.0010532	ENSG00000173110.8
315	HSPBAP1	155.205	0.458766	0.118663	7.0821e-05	0.00187331	ENSG00000169087.11
316	HTR2B	19.5227	1.3386	0.41914	6.38031e-05	0.0017291	ENSG00000135914.6
317	ICMT	2696.04	-0.262407	0.063421	6.54293e-06	0.000242762	ENSG00000116237.16
318	IDH1	1882.51	0.999766	0.0859835	1.72234e-32	1.19021e-29	ENSG00000138413.13
319	IDI1	716.393	2.06589	0.146257	1.41239e-46	1.80188e-43	ENSG00000067064.11
320	IFIT3	94.1303	0.697573	0.197156	0.000355864	0.00743326	ENSG00000119917.14
321	IGF2R	1891.11	0.527308	0.102491	1.98364e-08	1.44293e-06	ENSG00000197081.14
322	IL1R1	322.854	-0.490258	0.143088	4.19968e-05	0.00120505	ENSG00000115594.12
323	IL1RL1	15241.8	-0.594169	0.232509	0.000483453	0.00955847	ENSG00000115602.17
324	IL4I1	9.83245	1.51266	0.418601	1.58915e-05	0.000516787	ENSG00000104951.16
325	IL7R	98.6579	-0.727712	0.258378	0.000198915	0.00454408	ENSG00000168685.15
326	IMMT	3353.98	-0.225999	0.0709958	0.000332408	0.00699618	ENSG00000132305.20
327	IMPDH2	4280.76	-0.232643	0.0688021	0.000159176	0.00372872	ENSG00000178035.12
328	INSIG1	530.116	2.99738	0.171809	3.58617e-72	7.43457e-69	ENSG00000186480.13
329	IPO9	4650.26	-0.22892	0.0615185	4.61414e-05	0.00130145	ENSG00000198700.10
330	IQGAP3	1161.63	-0.563052	0.126832	5.93283e-07	2.93268e-05	ENSG00000183856.11
331	IRS2	58.0382	1.33262	0.189036	3.26332e-15	9.02037e-13	ENSG00000185950.9
332	ISG20L2	1174.33	-0.264442	0.0568465	6.22536e-07	3.04283e-05	ENSG00000143319.16
333	ITGAX	16.758	1.14972	0.336108	2.80606e-05	0.000855487	ENSG00000140678.16
334	JADE1	735.582	-0.346249	0.0873109	8.49141e-06	0.00030221	ENSG00000077684.16
335	JAM2	91.2788	-0.550924	0.212667	0.000497727	0.00972298	ENSG00000154721.15
336	KCNK1	122.984	0.507262	0.175355	0.000238006	0.00529134	ENSG00000135750.15
337	KCTD10	3163.76	0.13935	0.038181	0.000133914	0.00324223	ENSG00000110906.13
338	KCTD7	379.606	0.317026	0.105701	0.000399449	0.00819908	ENSG00000243335.9
339	KDSR	1175.26	0.386516	0.0879182	1.1254e-06	5.22822e-05	ENSG00000119537.18
340	KIAA1217	212.749	0.643418	0.142854	4.9876e-07	2.5374e-05	ENSG00000120549.18
341	KIF11	1856.74	-0.317023	0.139856	1.40279e-06	6.23736e-05	ENSG00000138160.6
342	KIF15	326.817	-0.60313	0.126001	1.09317e-07	6.31713e-06	ENSG00000163808.17
343	KIF15	326.77	-0.603179	0.125988	1.09021e-07	6.31713e-06	ENSG00000280610.3
344	KIF19	49.615	1.73178	0.345417	3.29145e-08	2.27453e-06	ENSG00000196169.15
345	KIF20A	2222.03	-0.402023	0.127294	0.000134288	0.00324223	ENSG00000112984.12
346	KIF22	1212.18	-0.459477	0.114959	4.74844e-06	0.000183146	ENSG00000079616.12
347	KIF23	1341.46	-0.598719	0.122518	6.62707e-08	4.04081e-06	ENSG00000137807.15
348	KIF24	195.451	-0.673971	0.116571	3.40865e-10	3.64726e-08	ENSG00000186638.16
349	KIF2C	1169	-0.550883	0.109972	3.80859e-08	2.5573e-06	ENSG00000142945.13
350	KIF4A	1504.22	-0.519061	0.114977	4.55544e-07	2.35364e-05	ENSG00000090889.12
351	KIFC1	403.038	-0.520101	0.134284	7.25262e-06	0.000264362	ENSG00000233450.7
352	KIFC1	400.168	-0.51374	0.135286	9.51666e-06	0.000329507	ENSG00000237649.8
353	KIFC1	375.141	-0.521487	0.137923	1.03931e-05	0.000358356	ENSG00000204197.9
354	KLF11	283.247	0.684938	0.127926	4.82374e-09	3.98019e-07	ENSG00000172059.11
355	KLF13	1141.84	0.316451	0.105525	0.000329107	0.00694143	ENSG00000169926.11
356	KLF13	1101.66	0.317804	0.107733	0.000380082	0.00785993	ENSG00000275746.1
357	KLHL24	626.604	0.893403	0.128107	1.71364e-13	3.55259e-11	ENSG00000114796.16
358	KNSTRN	733.083	-0.400817	0.107025	1.44969e-05	0.000479902	ENSG00000128944.13
359	KNTC1	1245.98	-0.62314	0.13234	1.54097e-07	8.7225e-06	ENSG00000184445.12
360	KPNA2	6579.5	-0.154202	0.0868793	1.06483e-07	6.25211e-06	ENSG00000182481.9
361	KPNB1	12208.6	-0.331831	0.0617168	1.01399e-08	7.64413e-07	ENSG00000108424.10
362	L2HGDH	157.589	-0.412372	0.135309	0.000198757	0.00454408	ENSG00000087299.12
363	LACTB	608.535	0.524381	0.105616	5.09407e-08	3.27462e-06	ENSG00000103642.12
364	LDHA	18904.8	-0.387289	0.0952371	4.72276e-06	0.00018283	ENSG00000288299.1
365	LDHA	18907.8	-0.387087	0.0952417	4.7729e-06	0.000183663	ENSG00000134333.14
366	LDLR	1014.07	2.52366	0.18173	3.72257e-45	4.11592e-42	ENSG00000130164.14
367	LIMA1	2311.99	-0.262483	0.0769383	0.000114238	0.00283205	ENSG00000050405.13
368	LINC00520	44.0076	1.33372	0.400862	3.68525e-05	0.00109143	ENSG00000258791.9
369	LIPA	786.317	0.45332	0.125369	2.29312e-05	0.000721659	ENSG00000107798.18
370	LIPG	4705.1	0.713964	0.222484	6.66487e-05	0.00178666	ENSG00000101670.12
371	LMNB1	2278.5	-0.556711	0.101424	2.26576e-09	1.98823e-07	ENSG00000113368.12
372	LOC100288637	107.845	-0.442546	0.144555	0.000164196	0.00383547	ENSG00000187951.11
373	LOC648987	128.765	0.458881	0.10757	1.63941e-06	7.16758e-05	ENSG00000177738.4
374	LONRF1	122.602	0.514249	0.151234	4.38272e-05	0.00125107	ENSG00000285360.2
375	LONRF1	120.825	0.375265	0.145591	4.48182e-05	0.00127062	ENSG00000154359.13
376	LONRF3	168.019	0.599613	0.151832	4.72922e-06	0.00018283	ENSG00000175556.17
377	LPCAT1	1082.7	0.38168	0.0642426	3.13809e-10	3.37956e-08	ENSG00000275079.3
378	LPCAT1	1092.81	0.378402	0.0663668	1.32037e-09	1.20985e-07	ENSG00000153395.10
379	LPIN1	2025.36	1.1121	0.106422	3.11098e-20	1.47416e-17	ENSG00000134324.11
380	LRMDA	117.421	0.526671	0.151576	2.13999e-05	0.000674747	ENSG00000148655.15
381	LRP8	984.682	0.470213	0.10539	6.55394e-07	3.1598e-05	ENSG00000157193.18
382	LRR1	322.289	-0.406907	0.146697	0.000432284	0.00880766	ENSG00000165501.17
383	LSS	617.176	1.71024	0.141083	4.29599e-35	3.23859e-32	ENSG00000160285.15
384	LSS	473.881	1.73514	0.142635	5.99411e-35	4.32228e-32	ENSG00000281289.2
385	LURAP1L-AS1	17.9939	1.332	0.432616	9.07159e-05	0.00230755	ENSG00000235448.3
386	LYPD6	187.603	-0.510447	0.128853	4.59667e-06	0.000179378	ENSG00000187123.15
387	LYVE1	499.667	0.460821	0.300041	7.78902e-05	0.00202796	ENSG00000133800.9
388	LZTFL1	457.29	0.691781	0.117169	2.18321e-10	2.44652e-08	ENSG00000163818.17
389	MAD2L1	778.885	-0.604471	0.134186	4.17997e-07	2.17319e-05	ENSG00000164109.14
390	MAFG	1177.97	0.355726	0.106806	9.08611e-05	0.0023077	ENSG00000197063.11
391	MAGI2	58.4248	0.543248	0.177327	7.32418e-06	0.000266385	ENSG00000187391.21
392	MAP1LC3B	3252.67	0.250942	0.0778794	0.000241098	0.00534574	ENSG00000140941.14
393	MAPK13	131.75	0.699902	0.172048	1.08228e-05	0.000371628	ENSG00000156711.17
394	MARVELD2	46.4472	-0.591374	0.187145	8.97776e-05	0.00228719	ENSG00000152939.17
395	MARVELD2	47.6957	-0.548314	0.187621	0.000220179	0.00494135	ENSG00000274671.4
396	MASTL	517.451	-0.383747	0.113507	6.78448e-05	0.00181193	ENSG00000120539.14
397	MAX	1323.68	0.186627	0.0557147	0.000264604	0.00577428	ENSG00000125952.20
398	MCM10	633.857	-1.07025	0.129858	9.09968e-18	3.35374e-15	ENSG00000065328.16
399	MCM2	1292.16	-0.503612	0.154255	7.02484e-05	0.0018671	ENSG00000073111.14
400	MCM3	3414.32	-0.529279	0.0859577	5.57398e-11	7.16624e-09	ENSG00000112118.20
401	MCM3AP-AS1	60.5472	0.760743	0.162673	1.69805e-07	9.48218e-06	ENSG00000215424.10
402	MCM4	3174.43	-0.76513	0.1015	2.84266e-15	8.12855e-13	ENSG00000104738.18
403	MCM5	1748.25	-0.560303	0.173569	7.12025e-05	0.00187593	ENSG00000100297.16
404	MCM6	2304.26	-0.681475	0.103622	3.0135e-12	5.37408e-10	ENSG00000076003.5
405	MCM7	3735.12	-0.361736	0.0962046	1.79239e-05	0.000572449	ENSG00000166508.18
406	MCM8	189.999	-0.617228	0.135884	3.48716e-07	1.83602e-05	ENSG00000125885.13
407	MELK	1258.58	-0.706737	0.137828	1.71114e-08	1.27261e-06	ENSG00000165304.8
408	MERTK	878.273	0.322555	0.109995	0.00038907	0.00801582	ENSG00000153208.17
409	MESD	1640.92	-0.226034	0.0531715	5.22374e-06	0.000198706	ENSG00000117899.11
410	MEST	691.11	-0.803088	0.253654	6.66832e-05	0.00178666	ENSG00000106484.16
411	MFAP1	1117.5	-0.252404	0.0749433	0.000143769	0.00343574	ENSG00000140259.7
412	MFHAS1	502.126	0.26968	0.0910682	0.000494937	0.00970593	ENSG00000147324.11
413	MFSD2A	121.538	-0.619863	0.206654	0.000134303	0.00324223	ENSG00000168389.17
414	MGARP	196.991	-0.813635	0.228209	1.78923e-05	0.000572449	ENSG00000137463.5
415	MGME1	591.968	-0.275276	0.0871957	0.000252595	0.00556625	ENSG00000125871.14
416	MGST3	1487.34	0.24001	0.0743935	0.000257705	0.00565348	ENSG00000143198.13
417	MICA	199.238	0.616784	0.0923814	2.66006e-12	4.83094e-10	ENSG00000204520.14
418	MICA	193.371	0.605816	0.0926653	1.33388e-11	2.08702e-09	ENSG00000231225.9
419	MICA	193.35	0.590496	0.0928352	1.52802e-11	2.32497e-09	ENSG00000233051.9
420	MICA	71.6339	0.584618	0.121917	1.39118e-07	7.9288e-06	ENSG00000235233.9
421	MID1IP1	175.248	0.68387	0.138546	4.88943e-08	3.16762e-06	ENSG00000165175.15
422	MIS18A	212.984	-0.480374	0.12543	9.47695e-06	0.000328818	ENSG00000159055.4
423	MKI67	5740.16	-0.531951	0.141864	1.15346e-05	0.000392481	ENSG00000148773.14
424	MMAB	139.426	1.83077	0.139002	1.31812e-40	1.2145e-37	ENSG00000139428.12
425	MME	1262.06	0.452978	0.160468	0.000323765	0.00687147	ENSG00000196549.10
426	MMS22L	437.729	-0.556451	0.156008	2.047e-05	0.000650374	ENSG00000146263.11
427	MND1	81.4313	-0.838711	0.220922	2.50399e-06	0.000103563	ENSG00000121211.8
428	MPDU1	1639.92	-0.210615	0.0678911	0.000495099	0.00970593	ENSG00000129255.16
429	MROH1	431.286	0.750845	0.226571	4.44743e-05	0.00126559	ENSG00000179832.17
430	MRPL16	876.453	-0.250849	0.0747049	0.000128024	0.00311001	ENSG00000166902.5
431	MRTO4	1394.29	-0.2434	0.0805639	0.000490464	0.00965555	ENSG00000053372.5
432	MSH6	2216.96	-0.404424	0.0958445	2.29851e-06	9.57807e-05	ENSG00000116062.16
433	MSMO1	589.727	2.92978	0.199909	6.4878e-50	9.78183e-47	ENSG00000052802.13
434	MT1F	10.9093	1.37593	0.430037	7.12578e-05	0.00187593	ENSG00000198417.7
435	MTHFD1	2270.91	-0.365775	0.0849541	1.07185e-06	5.00752e-05	ENSG00000100714.17
436	MVD	253.705	1.99836	0.245516	1.94695e-17	7.01962e-15	ENSG00000167508.12
437	MVK	135.885	2.12228	0.156459	4.8923e-43	5.07118e-40	ENSG00000110921.14
438	MYBL1	106.001	-0.806814	0.198214	2.45459e-06	0.000101773	ENSG00000185697.16
439	MYBL2	1225.52	-0.759877	0.157322	7.38001e-08	4.43469e-06	ENSG00000101057.16
440	MYCBP	394.029	-0.636322	0.157086	2.95729e-06	0.000120508	ENSG00000214114.9
441	MYH10	4012.86	-0.315918	0.109804	0.000474511	0.00944749	ENSG00000133026.12
442	MYLIP	376.511	-0.671188	0.104198	7.91265e-12	1.26184e-09	ENSG00000007944.15
443	MYLK	532.242	0.744554	0.186261	3.37169e-06	0.000135071	ENSG00000065534.18
444	MYO10	8318.59	0.271216	0.0820877	0.000159599	0.00373335	ENSG00000145555.15
445	MYO1E	2717.55	0.475992	0.0979276	9.53796e-08	5.62943e-06	ENSG00000157483.9
446	N4BP2L1	23.9509	0.964445	0.323366	0.000122879	0.00301918	ENSG00000139597.18
447	NASP	3725.87	-0.415999	0.080025	1.91884e-08	1.40194e-06	ENSG00000132780.17
448	NAT10	1608.71	-0.204601	0.0616875	0.00015155	0.00358553	ENSG00000135372.9
449	NATD1	294.33	0.609943	0.167463	1.5801e-05	0.000514851	ENSG00000274180.1
450	NAV2	1122.65	0.878027	0.173481	2.22925e-08	1.59362e-06	ENSG00000166833.21
451	NCAPD2	3799.52	-0.315186	0.0801704	1.13641e-05	0.000387806	ENSG00000010292.13
452	NCAPD3	1444.77	-0.532832	0.0856938	3.78122e-11	5.22596e-09	ENSG00000151503.12
453	NCAPG	1963.95	-0.694897	0.156359	4.9572e-07	2.5297e-05	ENSG00000109805.10
454	NCAPG2	1567.2	-0.721071	0.102664	1.33126e-13	2.79481e-11	ENSG00000146918.20
455	NCAPH	810.782	-0.60433	0.101413	1.69517e-10	1.92564e-08	ENSG00000121152.10
456	NCEH1	1088.37	-0.433347	0.129494	6.40925e-05	0.00173405	ENSG00000144959.10
457	NCL	21768.3	-0.25479	0.0617404	7.22745e-06	0.000264025	ENSG00000115053.16
458	NCR3LG1	250.167	0.769346	0.14611	7.9637e-09	6.17187e-07	ENSG00000188211.9
459	NDC80	863.51	-0.637431	0.161713	4.62934e-06	0.000179807	ENSG00000080986.13
460	NDRG1	1955.25	0.274846	0.0926835	0.000470058	0.00939267	ENSG00000104419.15
461	NDRG4	1229.13	0.469341	0.125261	1.37264e-05	0.000458975	ENSG00000103034.14
462	NEIL3	145.569	-0.78426	0.18728	7.11641e-07	3.38182e-05	ENSG00000109674.4
463	NET1	1081.51	-0.238776	0.0669967	7.77347e-05	0.00202709	ENSG00000173848.19
464	NEU1	104.563	0.659307	0.10415	1.70783e-11	2.57495e-09	ENSG00000227129.6
465	NEU1	104.554	0.795444	0.10541	1.74484e-11	2.57563e-09	ENSG00000228691.6
466	NEU1	104.585	0.79505	0.105416	1.75488e-11	2.57563e-09	ENSG00000234846.7
467	NEU1	104.679	0.7919	0.105337	1.93153e-11	2.81004e-09	ENSG00000204386.11
468	NEU1	104.719	0.657262	0.104223	1.99765e-11	2.85612e-09	ENSG00000234343.6
469	NEU1	104.719	0.657262	0.104223	1.99765e-11	2.85612e-09	ENSG00000184494.8
470	NEU1	104.711	0.791507	0.105456	2.0407e-11	2.89273e-09	ENSG00000223957.6
471	NEU1	92.261	0.632109	0.110836	8.25713e-10	7.96189e-08	ENSG00000227315.7
472	NINL	415.022	0.40085	0.128668	0.000156427	0.00367992	ENSG00000101004.15
473	NOLC1	3273.06	-0.263349	0.0642756	7.74053e-06	0.000278475	ENSG00000166197.16
474	NOP56	4171.97	-0.354633	0.0920517	1.28912e-05	0.000431919	ENSG00000101361.17
475	NPC1	1046.02	1.19349	0.0882084	5.82221e-43	5.68008e-40	ENSG00000141458.13
476	NPC2	1167.36	0.583734	0.0913082	1.15773e-11	1.82865e-09	ENSG00000119655.10
477	NR1D2	839.319	0.35399	0.118612	0.000285528	0.006142	ENSG00000174738.13
478	NR2F1	959.207	-0.450118	0.115934	8.27769e-06	0.000295238	ENSG00000175745.14
479	NRROS	179.994	1.13351	0.193566	2.70831e-10	2.95509e-08	ENSG00000174004.6
480	NSD2	4444.67	-0.213016	0.0547688	2.68457e-05	0.000821469	ENSG00000109685.18
481	NSDHL	594.671	0.951018	0.0821759	3.25164e-32	2.15714e-29	ENSG00000147383.11
482	NSUN4	611.296	0.226526	0.064499	0.000125224	0.00306319	ENSG00000117481.10
483	NUDT16	1404.93	0.253511	0.0818707	0.000359393	0.00748811	ENSG00000198585.11
484	NUP107	1599.75	-0.30677	0.106786	0.000506815	0.00984542	ENSG00000111581.10
485	NUP205	3222.54	-0.279866	0.09184	0.000347825	0.00729289	ENSG00000155561.15
486	NUP50	2809.2	-0.22794	0.0764212	0.000488437	0.00964372	ENSG00000093000.19
487	NUP85	1406.8	-0.301584	0.0644351	3.55826e-07	1.86334e-05	ENSG00000125450.11
488	NUP88	1367.65	-0.28517	0.0778265	3.86926e-05	0.00112811	ENSG00000108559.12
489	NUPR1	15.5873	2.71777	0.484455	1.00974e-09	9.46135e-08	ENSG00000176046.8
490	OIP5	127.136	-0.589084	0.162701	1.55941e-05	0.000509112	ENSG00000104147.9
491	OLMALINC	95.308	1.41859	0.139378	1.61527e-25	9.56762e-23	ENSG00000235823.3
492	OPTN	1465.97	0.363765	0.0942187	1.21212e-05	0.000408597	ENSG00000123240.17
493	ORC1	380.675	-0.951727	0.113589	2.90492e-18	1.12042e-15	ENSG00000085840.13
494	ORC6	572.236	-0.703399	0.137309	1.76009e-08	1.30318e-06	ENSG00000091651.9
495	OSBPL1A	430.599	0.341968	0.0951143	3.79229e-05	0.00111319	ENSG00000141447.18
496	OSTM1	323.552	0.373976	0.121931	0.000200802	0.00457459	ENSG00000081087.15
497	OXCT1	992.897	-0.338603	0.0925673	2.97262e-05	0.000894752	ENSG00000083720.13
498	P2RX7	104.586	0.649418	0.187474	2.51598e-05	0.00077705	ENSG00000089041.17
499	PA2G4	4126.82	-0.314529	0.0683406	5.85544e-07	2.90756e-05	ENSG00000170515.14
500	PAICS	5992.39	-0.35673	0.100947	4.34194e-05	0.00124157	ENSG00000128050.8
501	PANK3	1489.17	0.617863	0.125857	5.85868e-08	3.68054e-06	ENSG00000120137.7
502	PAPSS2	3318.5	-0.311216	0.0859271	3.91164e-05	0.00113616	ENSG00000198682.13
503	PARN	506.565	-0.225837	0.0688015	0.000202687	0.00460488	ENSG00000140694.17
504	PARN	494.255	-0.228578	0.0698278	0.0002397	0.00532185	ENSG00000274829.4
505	PARP1	5057.33	-0.370685	0.0617017	2.16251e-10	2.43981e-08	ENSG00000143799.13
506	PARP12	1012.34	-0.273831	0.084987	0.000205901	0.00467151	ENSG00000059378.13
507	PBK	716.299	-0.620083	0.162576	7.88107e-06	0.000282306	ENSG00000168078.10
508	PBXIP1	1231	0.467587	0.143476	7.97491e-05	0.00206453	ENSG00000163346.17
509	PCLAF	108.095	-0.493168	0.170847	0.000247537	0.00548118	ENSG00000166803.13
510	PCNA	2370.34	-0.659561	0.101194	4.54257e-12	7.45926e-10	ENSG00000132646.11
511	PCYT1B	15.5958	1.40222	0.27941	2.37966e-08	1.68661e-06	ENSG00000102230.14
512	PCYT2	304.068	1.22547	0.152691	5.39713e-17	1.79023e-14	ENSG00000185813.10
513	PDCL	1019.97	0.301704	0.063909	3.56153e-07	1.86334e-05	ENSG00000136940.14
514	PDK4	165.54	-0.85868	0.210385	2.08585e-06	8.80249e-05	ENSG00000004799.8
515	PDLIM1P4	9.35417	1.39733	0.406154	8.9878e-06	0.000313816	ENSG00000249274.1
516	PDSS1	232.766	-0.453175	0.139088	8.28282e-05	0.00212319	ENSG00000148459.16
517	PDXDC1	1062.05	0.283908	0.0503245	2.93999e-09	2.53957e-07	ENSG00000179889.19
518	PDXDC1	1146.93	0.258917	0.0507902	6.9272e-08	4.20833e-06	ENSG00000275498.5
519	PEDS1	1396.5	0.462542	0.0832108	5.09182e-09	4.12371e-07	ENSG00000240849.11
520	PEG10	3205.32	-0.683625	0.170139	3.21483e-06	0.000130362	ENSG00000242265.5
521	PELI2	289.988	0.482456	0.125151	8.56088e-06	0.000303026	ENSG00000139946.10
522	PFKFB2	70.9894	0.825617	0.177419	1.72769e-07	9.58294e-06	ENSG00000123836.15
523	PFKFB4	160.471	0.743154	0.17035	1.22306e-07	6.99463e-06	ENSG00000114268.12
524	PGAM1	9309.3	-0.245201	0.0654842	3.73319e-05	0.00110169	ENSG00000171314.9
525	PGD	6683.15	0.254492	0.0699166	5.22233e-05	0.00145079	ENSG00000142657.21
526	PGPEP1	544.477	0.362256	0.104171	5.12648e-05	0.00142656	ENSG00000130517.14
527	PHF19	1506.62	-0.489546	0.103943	1.9019e-07	1.04447e-05	ENSG00000119403.15
528	PI4K2A	564.628	0.465318	0.079724	4.58819e-10	4.78585e-08	ENSG00000155252.13
529	PIMREG	381.733	-0.39662	0.137806	0.000328467	0.00693964	ENSG00000129195.16
530	PIP4P1	610.381	0.390647	0.0889235	1.19214e-06	5.46176e-05	ENSG00000165782.10
531	PITRM1	5152.4	-0.213048	0.0436653	5.73672e-07	2.85716e-05	ENSG00000107959.16
532	PKMYT1	187.159	-0.739826	0.241444	9.74315e-05	0.00245951	ENSG00000127564.17
533	PLA2G4C	245.363	0.981712	0.152913	7.158e-12	1.15258e-09	ENSG00000105499.14
534	PLCG1	4838.41	0.306014	0.0986726	0.000309315	0.00661081	ENSG00000124181.14
535	PLCG1-AS1	32.0567	0.781429	0.257791	0.000115465	0.00285819	ENSG00000226648.2
536	PLEKHB2	2760.56	0.2091	0.0572126	7.06349e-05	0.00187137	ENSG00000115762.16
537	PLEKHM1	346	0.618876	0.163076	8.6225e-06	0.000303453	ENSG00000276358.2
538	PLEKHM1	333.735	0.621561	0.167512	1.19238e-05	0.000403585	ENSG00000225190.11
539	PLEKHM1	285.687	0.61282	0.168812	1.63659e-05	0.000531171	ENSG00000277111.3
540	PLEKHO1	1042.78	0.764989	0.132709	4.79513e-10	4.93958e-08	ENSG00000023902.14
541	PLK1	1683.55	-0.42718	0.123722	4.47892e-05	0.00127062	ENSG00000166851.15
542	PLK4	776.85	-0.641438	0.1462	6.81794e-07	3.26808e-05	ENSG00000142731.11
543	PLOD2	8042.77	-0.403641	0.137241	0.000266142	0.00579733	ENSG00000152952.12
544	PLXDC2	57.6748	1.3589	0.227474	1.28709e-10	1.49276e-08	ENSG00000120594.17
545	PMP22	1596.39	0.473946	0.0922299	2.29008e-08	1.63009e-06	ENSG00000109099.15
546	POC1A	328.606	-0.500058	0.111168	5.09731e-07	2.5774e-05	ENSG00000164087.8
547	POFUT1	2260.45	-0.226371	0.0576153	1.6984e-05	0.000548015	ENSG00000101346.14
548	POGLUT3	2038.52	-0.383437	0.0922109	3.22698e-06	0.000130535	ENSG00000178202.13
549	POLA1	785.466	-0.493358	0.110762	6.3328e-07	3.08005e-05	ENSG00000101868.11
550	POLA2	86.2917	-0.732406	0.162711	3.22861e-07	1.72175e-05	ENSG00000014138.9
551	POLD3	750.233	-0.509852	0.0865	2.9352e-10	3.18172e-08	ENSG00000077514.9
552	POLE	1279.83	-0.350393	0.108413	0.000128076	0.00311001	ENSG00000177084.18
553	POLE2	252.258	-0.670552	0.173792	5.25989e-06	0.000199623	ENSG00000100479.13
554	POLE3	1529.14	-0.312219	0.088436	5.46651e-05	0.00151104	ENSG00000148229.13
555	POLH	1200.05	-0.223075	0.0697532	0.000323997	0.00687147	ENSG00000170734.12
556	POLQ	404.481	-0.752555	0.155698	5.35143e-08	3.38754e-06	ENSG00000051341.14
557	POLR2D	1047.87	-0.266413	0.0754579	7.23761e-05	0.00190231	ENSG00000144231.11
558	POMT2	693.107	0.281123	0.0748834	2.83129e-05	0.000858445	ENSG00000009830.11
559	POP1	477.575	-0.443466	0.110828	5.13498e-06	0.000195779	ENSG00000104356.11
560	PPIF	941.412	-0.282506	0.0893269	0.000235476	0.0052521	ENSG00000108179.14
561	PPM1G	3436.83	-0.227915	0.060727	3.93058e-05	0.00113966	ENSG00000115241.11
562	PPP1R15A	2277.87	0.603334	0.122291	5.27639e-08	3.36573e-06	ENSG00000087074.8
563	PPP1R7	1182.96	0.267763	0.0709029	2.82165e-05	0.000857088	ENSG00000115685.15
564	PRIM1	189.555	-0.725531	0.148495	5.17314e-08	3.31261e-06	ENSG00000198056.15
565	PRIM2	358.248	-0.526406	0.137723	8.8498e-06	0.000310304	ENSG00000146143.19
566	PRMT5	2075.6	-0.311779	0.0530395	6.17513e-10	6.20694e-08	ENSG00000100462.16
567	PROX1	284.157	0.51565	0.177846	0.000226858	0.00507752	ENSG00000117707.16
568	PRPF4	1063.82	-0.303675	0.0602391	4.85932e-08	3.16046e-06	ENSG00000136875.12
569	PRPS1	1002.2	-0.312784	0.0791997	1.11032e-05	0.000380468	ENSG00000147224.12
570	PRR11	1772.52	-0.405454	0.112168	2.66822e-05	0.000817975	ENSG00000068489.12
571	PSAP	22806.1	0.317774	0.08144	1.27032e-05	0.000426484	ENSG00000197746.14
572	PSMC3IP	313.82	-0.962582	0.1299	6.75891e-15	1.77931e-12	ENSG00000131470.14
573	PSMD11	3291.07	-0.241449	0.0514493	5.96728e-07	2.93671e-05	ENSG00000108671.11
574	PSMD13	3536.92	-0.182842	0.0545943	0.000272849	0.0059153	ENSG00000185627.18
575	PTGS2	775.643	0.985512	0.199691	4.00374e-08	2.6775e-06	ENSG00000073756.12
576	RAB29	605.827	0.461197	0.0649067	9.46227e-14	2.06489e-11	ENSG00000117280.13
577	RAB5B	3204.59	0.453289	0.0610628	7.3761e-15	1.85353e-12	ENSG00000111540.16
578	RAB7A	6125.4	0.273435	0.040764	3.75244e-12	6.28628e-10	ENSG00000075785.13
579	RAC2	1178.47	0.719275	0.118114	6.90345e-11	8.56305e-09	ENSG00000128340.15
580	RACGAP1	1213.69	-0.409235	0.126701	0.000103307	0.00258423	ENSG00000161800.13
581	RAD18	505.786	-0.41418	0.121462	5.43619e-05	0.00150757	ENSG00000070950.10
582	RAD51	420.325	-0.72036	0.126228	6.80359e-10	6.79745e-08	ENSG00000051180.17
583	RAD51AP1	362.424	-0.935195	0.143516	3.91233e-12	6.48861e-10	ENSG00000111247.14
584	RAD54L	351.187	-0.931432	0.143386	3.23574e-12	5.64893e-10	ENSG00000085999.13
585	RALA	7486.37	0.757058	0.115657	3.58235e-12	6.12508e-10	ENSG00000006451.8
586	RAN	11522.3	-0.290523	0.0802846	4.44885e-05	0.00126559	ENSG00000132341.12
587	RANBP1	2000.65	-0.383351	0.0963787	6.90199e-06	0.000254001	ENSG00000099901.17
588	RAPGEF1	3410.53	0.35614	0.125657	0.000446658	0.00904497	ENSG00000107263.18
589	RASGEF1A	33.8375	0.552829	0.229249	0.000489485	0.00965292	ENSG00000198915.11
590	RASSF3	2563.27	0.324737	0.0840379	1.42975e-05	0.000474248	ENSG00000153179.13
591	RBL1	626.83	-0.610342	0.115464	9.3193e-09	7.15558e-07	ENSG00000080839.12
592	RCBTB1	1028.84	0.35642	0.0818991	1.54822e-06	6.81094e-05	ENSG00000136144.12
593	RCC1	1981.44	-0.270542	0.0831463	0.000186884	0.0043108	ENSG00000180198.16
594	RDH11	1805.59	0.59208	0.087821	1.11602e-12	2.17756e-10	ENSG00000072042.13
595	RENBP	32.6152	1.12702	0.229661	5.97138e-08	3.70919e-06	ENSG00000102032.13
596	RERE	2463.7	0.327265	0.100901	0.000202268	0.00460166	ENSG00000142599.19
597	REXO5	125.616	-0.383483	0.158521	0.000377807	0.00782264	ENSG00000005189.19
598	RFC2	747.284	-0.532639	0.0882552	1.425e-10	1.6299e-08	ENSG00000049541.11
599	RFC3	512.844	-0.654131	0.118565	2.74528e-09	2.3838e-07	ENSG00000133119.13
600	RFC4	539.604	-0.541043	0.122856	7.32405e-07	3.47055e-05	ENSG00000163918.10
601	RFC5	567.389	-0.434909	0.0975875	7.89763e-07	3.73168e-05	ENSG00000111445.14
602	RFWD3	1573.12	-0.435428	0.0837536	1.80715e-08	1.33207e-06	ENSG00000168411.14
603	RGL2	396.058	0.337085	0.117471	0.000441437	0.00898312	ENSG00000237825.9
604	RGL2	395.662	0.33655	0.117297	0.000442758	0.00898793	ENSG00000228736.9
605	RGL2	396.763	0.335764	0.11738	0.000456193	0.00920434	ENSG00000224841.9
606	RGL2	394.845	0.335717	0.117963	0.000476494	0.00946425	ENSG00000237441.10
607	RGL2	394.342	0.334785	0.11799	0.000490842	0.00965555	ENSG00000206282.11
608	RGS4	1459.1	-0.647835	0.200009	6.12947e-05	0.00166925	ENSG00000117152.13
609	RHNO1	747.765	-0.281622	0.0717919	1.42532e-05	0.000473728	ENSG00000171792.11
610	RHOBTB1	1076.44	0.527541	0.104731	3.50673e-08	2.39338e-06	ENSG00000072422.17
611	RIBC2	31.1928	-1.04644	0.253469	2.17057e-06	9.09061e-05	ENSG00000128408.9
612	RMI1	336.538	-0.46631	0.132398	3.99946e-05	0.00115761	ENSG00000178966.16
613	RMI2	261.346	-0.50125	0.163847	0.000141293	0.00339614	ENSG00000175643.10
614	RNASET2	57.2933	0.69078	0.213107	5.44488e-05	0.00150757	ENSG00000026297.15
615	RNF11	1745.8	0.286781	0.0904616	0.000224606	0.00503391	ENSG00000123091.5
616	RNF144B	2016.34	-0.296996	0.0879331	0.000102639	0.00257141	ENSG00000137393.9
617	RNF185	1248.29	0.371054	0.051165	4.93109e-14	1.10516e-11	ENSG00000138942.16
618	RNF217	391.169	0.351526	0.122724	0.000413672	0.00845961	ENSG00000146373.16
619	RNF34	977.184	-0.193582	0.0524825	7.05516e-05	0.00187137	ENSG00000170633.16
620	RPA1	3231.98	-0.372735	0.0597304	5.01681e-11	6.65631e-09	ENSG00000132383.12
621	RPA2	996.183	-0.410168	0.0802285	3.11255e-08	2.16897e-06	ENSG00000117748.10
622	RPL22L1	683.014	-0.555291	0.163589	4.15682e-05	0.00119482	ENSG00000163584.18
623	RPN2	8929.04	-0.148774	0.0453081	0.000471941	0.00941894	ENSG00000118705.17
624	RRAGC	496.918	0.758475	0.137206	1.88926e-09	1.68459e-07	ENSG00000116954.8
625	RRAGD	11.1581	1.81969	0.431331	1.34689e-06	6.03734e-05	ENSG00000025039.15
626	RRM1	2966.51	-0.690841	0.109508	1.73876e-11	2.57563e-09	ENSG00000167325.15
627	RRM2	3558.52	-1.1071	0.129281	5.81329e-19	2.47214e-16	ENSG00000171848.15
628	RUVBL1	1525.33	-0.28865	0.0792828	4.1342e-05	0.00119038	ENSG00000175792.12
629	S1PR3	253.278	-0.753166	0.154833	6.492e-08	3.98777e-06	ENSG00000213694.5
630	SAT2	544.091	0.335631	0.0933671	3.85494e-05	0.00112759	ENSG00000141504.12
631	SBDSP1	349.698	-0.469213	0.10305	5.57033e-07	2.79106e-05	ENSG00000225648.5
632	SC5D	687.601	1.43329	0.147591	1.42166e-23	7.60589e-21	ENSG00000109929.10
633	SCD	2968.86	2.94408	0.137242	2.08885e-103	1.73218e-99	ENSG00000099194.6
634	SCLT1	343.666	-0.370366	0.121356	0.000213288	0.00481276	ENSG00000151466.12
635	SEC14L1	10200.5	0.27582	0.0835266	0.000154692	0.00364945	ENSG00000129657.16
636	SECISBP2	1261.59	0.219878	0.0581629	3.75648e-05	0.00110463	ENSG00000187742.15
637	SFXN1	1643.51	-0.217393	0.060013	7.39601e-05	0.0019378	ENSG00000164466.13
638	SFXN2	186.309	-0.386873	0.130818	0.000266359	0.00579733	ENSG00000156398.13
639	SFXN3	2979.85	0.270055	0.0677047	1.38131e-05	0.000460947	ENSG00000107819.13
640	SGIP1	253.478	0.683352	0.204739	4.24237e-05	0.00121519	ENSG00000118473.22
641	SH2D5	12.8975	1.69264	0.342391	3.57324e-08	2.41886e-06	ENSG00000189410.12
642	SHCBP1	1204.82	-0.715449	0.13322	4.61005e-09	3.82289e-07	ENSG00000171241.9
643	SHMT1	199.535	-0.276449	0.0857239	0.00020033	0.00457012	ENSG00000284320.3
644	SHMT1	218.138	-0.269679	0.0857083	0.000272292	0.00591095	ENSG00000176974.20
645	SKA1	228.566	-0.816366	0.133651	5.84121e-11	7.39515e-09	ENSG00000154839.10
646	SKA1	228.484	-0.815665	0.133589	5.81311e-11	7.39515e-09	ENSG00000262634.5
647	SKA3	533.861	-0.81033	0.156078	1.14534e-08	8.59521e-07	ENSG00000165480.16
648	SKP2	931.704	-0.360235	0.0843395	1.84498e-06	7.88633e-05	ENSG00000145604.16
649	SLC15A4	379.966	0.212386	0.0684248	0.000480855	0.00952806	ENSG00000139370.12
650	SLC16A13	113.766	0.710685	0.152581	2.07576e-07	1.13245e-05	ENSG00000174327.7
651	SLC17A5	683.801	0.698035	0.0899377	5.36936e-16	1.5623e-13	ENSG00000119899.13
652	SLC25A1	708.004	0.581507	0.164401	2.40652e-05	0.00075164	ENSG00000100075.10
653	SLC25A20	413.262	-0.45016	0.0790509	1.14326e-09	1.05338e-07	ENSG00000178537.10
654	SLC25A23	956.249	0.271494	0.0862627	0.000268459	0.00583539	ENSG00000125648.15
655	SLC25A5	5386.73	-0.227892	0.069424	0.000233113	0.00521049	ENSG00000005022.6
656	SLC29A2	9.04382	0.999702	0.388314	0.000442717	0.00898793	ENSG00000174669.12
657	SLC2A3	1429.92	0.629593	0.149563	1.53635e-06	6.77671e-05	ENSG00000059804.16
658	SLC2A6	93.5846	0.582118	0.211793	0.000314406	0.00671097	ENSG00000281165.3
659	SLC2A6	93.6005	0.581973	0.211966	0.000317079	0.00675933	ENSG00000160326.14
660	SLC31A2	86.6002	0.390632	0.135243	0.000336883	0.00708138	ENSG00000136867.11
661	SLC35E2A	1021.42	0.230231	0.0632317	6.2599e-05	0.00170197	ENSG00000215790.7
662	SLC38A1	4107.57	0.401056	0.108116	1.90872e-05	0.000607604	ENSG00000111371.16
663	SLC38A6	178.245	0.547791	0.175535	0.000106346	0.00264827	ENSG00000139974.15
664	SLC38A7	852.146	0.45403	0.0998342	4.57078e-07	2.35423e-05	ENSG00000103042.9
665	SMC1A	3769.6	-0.325663	0.0746993	1.70352e-06	7.37672e-05	ENSG00000072501.18
666	SMC2	1647.75	-0.474213	0.12219	7.81096e-06	0.0002804	ENSG00000136824.19
667	SMC4	3852.78	-0.461692	0.139452	6.71743e-05	0.00179691	ENSG00000113810.16
668	SNAI3-AS1	36.1326	0.856752	0.216345	4.0474e-06	0.000159824	ENSG00000260630.7
669	SNN	1533.72	0.577771	0.0846599	6.42541e-13	1.28392e-10	ENSG00000184602.6
670	SNRNP25	421.518	-0.375736	0.124386	0.00026416	0.0057722	ENSG00000161981.11
671	SNRNP40	1512.34	-0.290717	0.0840906	8.07901e-05	0.00208383	ENSG00000060688.13
672	SNRPD1	1688.06	-0.299461	0.102437	0.000454539	0.00918212	ENSG00000167088.11
673	SNX29	554.499	0.501987	0.0938998	9.42298e-09	7.20185e-07	ENSG00000048471.14
674	SNX30	506.397	0.500782	0.0920309	4.22353e-09	3.53774e-07	ENSG00000148158.17
675	SNX33	824.049	0.339061	0.120282	0.000506456	0.00984542	ENSG00000173548.8
676	SNX5	2579.7	-0.367745	0.0965723	1.45774e-05	0.000481605	ENSG00000089006.16
677	SNX8	309.924	0.670113	0.213817	8.68514e-05	0.00221946	ENSG00000106266.11
678	SNX9	3102.43	0.362649	0.0620648	6.11436e-10	6.18333e-08	ENSG00000130340.16
679	SOX17	334.161	0.648066	0.147465	5.94141e-07	2.93268e-05	ENSG00000164736.6
680	SPAG5	1392.54	-0.501209	0.0918747	3.80622e-09	3.23724e-07	ENSG00000076382.17
681	SPC24	423.061	-0.961054	0.129438	6.06031e-15	1.62113e-12	ENSG00000161888.11
682	SPC25	143.474	-0.767264	0.186432	2.04336e-06	8.68951e-05	ENSG00000152253.9
683	SPC25	149.809	-0.729582	0.178581	2.364e-06	9.82631e-05	ENSG00000277909.4
684	SPDL1	1342.39	-0.386525	0.139158	0.000457252	0.00921448	ENSG00000040275.17
685	SPINK5	15.4466	-1.39055	0.478751	0.000142309	0.0034152	ENSG00000133710.15
686	SPPL3	983.499	0.242782	0.0603646	1.24923e-05	0.000420254	ENSG00000157837.16
687	SQLE	1069.05	1.98684	0.107141	4.64252e-78	1.28327e-74	ENSG00000104549.12
688	SQSTM1	2375.55	0.948245	0.129942	1.62801e-14	3.91313e-12	ENSG00000284099.3
689	SQSTM1	2454.05	0.930353	0.127614	1.73078e-14	4.10071e-12	ENSG00000161011.20
690	SREBF2	1903.75	1.74849	0.12548	2.01027e-45	2.38145e-42	ENSG00000198911.12
691	SRSF7	3158.1	-0.341015	0.0788313	1.84015e-06	7.88633e-05	ENSG00000115875.19
692	ST3GAL1	2331.99	0.323079	0.101539	0.00017558	0.00408415	ENSG00000008513.16
693	ST3GAL6	384.493	1.02175	0.151137	7.57804e-13	1.49621e-10	ENSG00000064225.12
694	STARD4	868.454	1.56479	0.186047	2.06316e-18	8.14702e-16	ENSG00000164211.13
695	STC1	1317.33	1.1436	0.272983	1.20742e-06	5.48631e-05	ENSG00000159167.12
696	STIL	809.565	-0.598979	0.131691	3.2435e-07	1.72415e-05	ENSG00000123473.15
697	STX3	1749.57	0.649791	0.0936479	2.64962e-13	5.42519e-11	ENSG00000166900.17
698	STX7	1743.03	0.321561	0.0822214	1.19666e-05	0.000404208	ENSG00000079950.14
699	SUSD5	284.668	-0.439242	0.110147	4.4543e-06	0.000175058	ENSG00000173705.9
700	SYNE3	841.085	0.460907	0.106267	1.18606e-06	5.44897e-05	ENSG00000176438.12
701	TACC2	1068.11	0.299485	0.0914366	0.000145892	0.00347646	ENSG00000138162.19
702	TACC3	1880.29	-0.416347	0.123373	6.1039e-05	0.00166502	ENSG00000013810.19
703	TAF15	2297.6	-0.283921	0.0557239	5.91924e-08	3.69062e-06	ENSG00000270647.6
704	TAF15	2291.95	-0.284354	0.0558125	5.9125e-08	3.69062e-06	ENSG00000276833.2
705	TANC1	2832.21	0.340795	0.0968667	5.00734e-05	0.00140045	ENSG00000115183.15
706	TBC1D17	460.974	0.633397	0.153297	2.15043e-06	9.02909e-05	ENSG00000104946.13
707	TCF19	143.298	-0.933883	0.110049	1.33607e-18	5.44541e-16	ENSG00000206455.8
708	TCF19	143.281	-0.937009	0.110029	1.34617e-18	5.44541e-16	ENSG00000234674.6
709	TCF19	140.565	-0.891767	0.109622	2.36647e-17	8.17665e-15	ENSG00000224941.6
710	TCF19	140.565	-0.891767	0.109622	2.36647e-17	8.17665e-15	ENSG00000224472.6
711	TCF19	140.567	-0.885244	0.109454	3.49405e-17	1.18263e-14	ENSG00000233890.6
712	TCF19	138.996	-0.897795	0.112371	5.84685e-17	1.86481e-14	ENSG00000224379.6
713	TCF19	166.733	-0.889553	0.112377	2.34864e-16	7.08223e-14	ENSG00000137310.12
714	TCF20	135.733	0.409214	0.0995366	3.74683e-06	0.00014902	ENSG00000100207.18
715	TCF20	134.299	0.379644	0.0999127	1.48442e-05	0.000488473	ENSG00000262024.6
716	TCF20	134.299	0.379644	0.0999127	1.48442e-05	0.000488473	ENSG00000276461.4
717	TCP11L2	224.139	0.439792	0.143245	0.000158439	0.00371786	ENSG00000166046.11
718	TDP1	805.186	-0.315101	0.0857562	3.25315e-05	0.000972135	ENSG00000042088.14
719	TDRD10	132.093	0.444168	0.113165	8.01923e-06	0.000286636	ENSG00000163239.12
720	TEF	141.341	0.45293	0.159227	0.000396687	0.00815249	ENSG00000167074.15
721	TFDP1	3782.7	-0.337556	0.0574648	4.91534e-10	5.03216e-08	ENSG00000198176.13
722	TGFB3	67.1088	-0.657246	0.179015	1.40355e-05	0.000467426	ENSG00000119699.7
723	TGFBI	685.423	-0.608067	0.167167	1.53492e-05	0.000503097	ENSG00000120708.17
724	TICRR	392.22	-0.474727	0.115736	3.19253e-06	0.000129775	ENSG00000140534.14
725	TIMELESS	1240.27	-0.444065	0.0712418	4.1562e-11	5.65005e-09	ENSG00000111602.12
726	TIMM10B	581.256	0.475006	0.106491	6.50198e-07	3.14389e-05	ENSG00000132286.12
727	TIMM21	562.36	-0.382684	0.092006	3.59517e-06	0.000143332	ENSG00000075336.12
728	TIMP2	7867.84	0.511805	0.0877801	4.35157e-10	4.56777e-08	ENSG00000035862.12
729	TIPIN	281.758	-0.559126	0.131875	1.48339e-06	6.56054e-05	ENSG00000075131.10
730	TK1	1011.8	-0.543123	0.207712	0.000466657	0.00935854	ENSG00000167900.12
731	TM2D2	1621.13	-0.269599	0.0849822	0.000248318	0.00549114	ENSG00000169490.17
732	TM4SF1	13956	0.377853	0.0786081	1.65258e-07	9.2595e-06	ENSG00000169908.12
733	TM7SF2	84.257	1.45703	0.202473	2.6907e-14	6.19795e-12	ENSG00000149809.16
734	TMBIM1	2746.08	0.21408	0.0622439	0.000151216	0.00358274	ENSG00000135926.15
735	TMEM106C	1575.53	-0.449474	0.0945809	1.72672e-07	9.58294e-06	ENSG00000134291.12
736	TMEM135	320.479	0.465362	0.133883	3.75215e-05	0.00110463	ENSG00000166575.17
737	TMEM154	243.681	1.83105	0.166364	4.74755e-26	2.91623e-23	ENSG00000170006.12
738	TMEM170B	128.872	0.801526	0.189366	1.1977e-06	5.47213e-05	ENSG00000205269.6
739	TMEM192	490.554	0.44225	0.0892497	6.44944e-08	3.97636e-06	ENSG00000170088.14
740	TMEM273	285.024	0.652048	0.189149	3.27276e-05	0.000976237	ENSG00000204161.14
741	TMEM41B	354.887	0.594541	0.156775	8.9543e-06	0.000313306	ENSG00000166471.11
742	TMEM53	40.7013	0.649765	0.23486	0.000367278	0.00763322	ENSG00000126106.14
743	TMEM97	393.181	0.646251	0.117562	2.33853e-09	2.04129e-07	ENSG00000109084.14
744	TMOD1	86.2609	-0.88757	0.28244	6.59063e-05	0.00177444	ENSG00000136842.14
745	TMPO	2657.02	-0.411991	0.0829566	6.55095e-08	4.00913e-06	ENSG00000120802.13
746	TMPO-AS1	59.5482	-0.820143	0.207355	3.87537e-06	0.000153396	ENSG00000257167.2
747	TNFAIP8L3	1306.35	0.856995	0.147593	3.53878e-10	3.76222e-08	ENSG00000183578.8
748	TNFSF10	494.746	-0.824477	0.185127	3.37728e-07	1.78953e-05	ENSG00000121858.11
749	TOP2A	5530.8	-0.553193	0.141863	6.19081e-06	0.00023117	ENSG00000131747.15
750	TOPBP1	1758.06	-0.283792	0.0831937	9.92776e-05	0.00249473	ENSG00000163781.14
751	TP53INP1	1933.16	0.46591	0.129249	2.35918e-05	0.000738247	ENSG00000164938.14
752	TP53INP2	1173.64	0.537157	0.082462	5.687e-12	9.24695e-10	ENSG00000078804.13
753	TPP1	3796.52	0.411306	0.0640619	1.38204e-11	2.14216e-09	ENSG00000166340.17
754	TPRG1L	1771.59	0.518222	0.0684808	3.09211e-15	8.69199e-13	ENSG00000158109.15
755	TPX2	3793.28	-0.530024	0.119926	6.89803e-07	3.28747e-05	ENSG00000088325.16
756	TRAIP	160.781	-0.435363	0.136989	0.00011289	0.00280282	ENSG00000183763.9
757	TRIP13	1090.35	-0.633566	0.114692	2.1179e-09	1.86838e-07	ENSG00000071539.14
758	TRMT6	406.328	-0.337151	0.104628	0.000143744	0.00343574	ENSG00000089195.15
759	TSC1	1376.14	0.243057	0.074323	0.000235608	0.0052521	ENSG00000165699.15
760	TSNARE1	70.3056	0.745744	0.252635	0.000145721	0.00347646	ENSG00000171045.16
761	TSR1	2674.9	-0.223057	0.057269	2.4221e-05	0.000753668	ENSG00000167721.11
762	TTC21A	118.188	0.479627	0.160032	0.00018199	0.00422295	ENSG00000168026.18
763	TTF2	766.396	-0.317876	0.0893393	4.53984e-05	0.00128268	ENSG00000116830.12
764	TTI2	362.172	-0.224784	0.0726794	0.000451264	0.00912709	ENSG00000129696.12
765	TTLL4	851.119	-0.236606	0.0666971	8.43867e-05	0.0021598	ENSG00000135912.11
766	TUBA1B	36941.2	-0.545039	0.091901	2.20658e-10	2.45611e-08	ENSG00000123416.15
767	TUBA1C	17206.7	-0.528173	0.0977902	4.88802e-09	4.01325e-07	ENSG00000167553.15
768	TUBA4A	289.045	-0.647853	0.149193	8.35771e-07	3.91561e-05	ENSG00000127824.14
769	TUBAP2	289.315	-0.612302	0.162171	9.24693e-06	0.00032151	ENSG00000214391.3
770	TUBB	4728.06	-0.406719	0.0659665	7.08731e-11	8.56305e-09	ENSG00000196230.13
771	TUBB	4727.62	-0.406815	0.0659939	7.17675e-11	8.56305e-09	ENSG00000224156.10
772	TUBB	4728.04	-0.406885	0.0659817	7.08659e-11	8.56305e-09	ENSG00000235067.10
773	TUBB	4728.13	-0.40688	0.0659859	7.10582e-11	8.56305e-09	ENSG00000232575.10
774	TUBB	4727.99	-0.406931	0.0659806	7.05289e-11	8.56305e-09	ENSG00000229684.10
775	TUBB	4727.06	-0.40677	0.0660187	7.31306e-11	8.66337e-09	ENSG00000232421.10
776	TUBB	4574.13	-0.405862	0.0679018	2.29971e-10	2.54272e-08	ENSG00000183311.16
777	TUBB	4754.79	-0.402379	0.0698758	8.61643e-10	8.26032e-08	ENSG00000227739.10
778	TUBB4B	6920.57	-0.529666	0.137166	7.45922e-06	0.000270703	ENSG00000188229.6
779	TUBGCP3	882.652	-0.218602	0.051701	6.14179e-06	0.000229936	ENSG00000126216.15
780	TUBGCP5	373.147	-0.27118	0.08106	0.000135008	0.00325452	ENSG00000275835.5
781	TUBGCP5	311.967	-0.28817	0.0877663	0.000152224	0.00359634	ENSG00000276856.3
782	TULP3	1184.63	0.209998	0.0579007	7.85166e-05	0.00203787	ENSG00000078246.17
783	TYMS	2830.41	-0.850797	0.108158	2.09787e-16	6.44318e-14	ENSG00000176890.16
784	UAP1L1	680.942	1.16874	0.135338	3.15575e-19	1.41454e-16	ENSG00000197355.11
785	UBE2C	1035.89	-0.691505	0.129128	5.09714e-09	4.12371e-07	ENSG00000175063.17
786	UBE2T	484.553	-0.703238	0.142753	4.83079e-08	3.15428e-06	ENSG00000077152.11
787	UBR7	567.098	-0.35791	0.074832	1.99856e-07	1.09393e-05	ENSG00000012963.15
788	UBR7	567.096	-0.35752	0.0748688	2.11907e-07	1.15229e-05	ENSG00000278787.4
789	UHRF1	835.239	-0.815632	0.190051	6.00744e-07	2.94773e-05	ENSG00000276043.5
790	UMPS	989.821	-0.289167	0.074006	2.05808e-05	0.000651397	ENSG00000114491.14
791	UNG	1103.81	-0.466448	0.0675317	3.92812e-13	7.94487e-11	ENSG00000076248.10
792	USP1	1617.12	-0.44132	0.150275	0.000237595	0.00528927	ENSG00000162607.13
793	USP10	2045.73	-0.168527	0.0395908	5.32841e-06	0.000201762	ENSG00000103194.15
794	USP32	1185.56	0.395566	0.0737415	5.9473e-09	4.74212e-07	ENSG00000170832.13
795	UXS1	1160.87	-0.27812	0.0588356	3.96626e-07	2.06857e-05	ENSG00000115652.14
796	VASH1-AS1	69.2648	0.498424	0.17862	0.000327566	0.00692943	ENSG00000258301.3
797	VAT1	9379.24	0.379337	0.087297	1.46409e-06	6.4925e-05	ENSG00000108828.16
798	VDAC3	2900.54	-0.257977	0.0834386	0.000351682	0.00736445	ENSG00000078668.14
799	VEGFB	553.562	0.503518	0.125947	4.55498e-06	0.000178171	ENSG00000173511.9
800	VPS11	522.141	0.227092	0.0624739	8.15924e-05	0.00210126	ENSG00000160695.14
801	VPS11	521.971	0.2256	0.062498	8.23845e-05	0.00211509	ENSG00000280616.2
802	VPS26C	1701.34	0.267392	0.046332	2.08636e-09	1.85039e-07	ENSG00000157538.14
803	VPS41	1638.11	0.245753	0.0812367	0.000478064	0.00948408	ENSG00000006715.16
804	VRK1	629.397	-0.440738	0.125414	3.48473e-05	0.0010376	ENSG00000100749.8
805	WASHC2A	1889.61	0.333261	0.0528396	3.92928e-11	5.38571e-09	ENSG00000099290.17
806	WASHC2C	1914.72	0.300098	0.054832	7.11007e-09	5.58865e-07	ENSG00000172661.18
807	WBP11	2529.32	-0.186645	0.0555266	6.38051e-05	0.0017291	ENSG00000084463.8
808	WBP1L	1888.18	0.235563	0.0772728	0.000483543	0.00955847	ENSG00000166272.18
809	WBP2	1657.7	0.604285	0.121478	4.29416e-08	2.84874e-06	ENSG00000132471.12
810	WDHD1	745.35	-0.429131	0.136379	0.000127402	0.00311001	ENSG00000198554.12
811	WDR37	1141.23	0.360429	0.0645213	4.10041e-09	3.45205e-07	ENSG00000047056.16
812	WDR76	633.306	-0.87152	0.118072	9.23093e-15	2.2514e-12	ENSG00000092470.12
813	WIPI1	750.686	0.395039	0.10194	1.02057e-05	0.000352628	ENSG00000070540.13
814	XRCC2	261.085	-0.959249	0.147036	3.66917e-12	6.20951e-10	ENSG00000196584.3
815	XRCC6	11092.4	-0.23643	0.0562821	5.9968e-06	0.000225526	ENSG00000196419.12
816	YPEL5	1355.93	0.310476	0.108042	0.000496681	0.00972298	ENSG00000119801.13
817	ZBTB4	758.157	0.300897	0.0738248	6.76123e-06	0.000250301	ENSG00000283868.2
818	ZBTB4	758.313	0.299771	0.0738147	6.9071e-06	0.000254001	ENSG00000174282.12
819	ZBTB40	1732.82	0.413986	0.105314	7.65326e-06	0.000276534	ENSG00000184677.18
820	ZCCHC14	1062.92	0.337017	0.0782979	2.08026e-06	8.80249e-05	ENSG00000140948.13
821	ZFYVE1	881.062	0.363591	0.09018	6.04105e-06	0.000226676	ENSG00000165861.14
822	ZFYVE26	1027.92	0.31657	0.0735584	4.13191e-06	0.000162774	ENSG00000072121.16
823	ZGRF1	324.727	-0.604673	0.162106	1.11417e-05	0.000381	ENSG00000138658.15
824	ZHX2	241.486	0.445223	0.13429	7.01006e-05	0.00186616	ENSG00000178764.8
825	ZNF316	471.598	0.44384	0.143109	0.000142497	0.0034152	ENSG00000205903.7
826	ZNF367	197.585	-0.814898	0.178994	2.81753e-07	1.51716e-05	ENSG00000165244.7
827	ZNF516	327.97	0.40619	0.089322	5.28e-07	2.6536e-05	ENSG00000101493.11
828	ZNF618	2843.36	0.549683	0.139059	5.07919e-06	0.000194098	ENSG00000157657.14
829	ZNF697	683.38	0.445465	0.139768	0.000107571	0.00267477	ENSG00000143067.5
830	ZNF704	683.668	0.547989	0.173695	9.56904e-05	0.00242294	ENSG00000164684.13
831	ZNF724	14.872	-1.11868	0.345133	5.62452e-05	0.00154954	ENSG00000196081.9
832	ZWINT	1502.33	-0.785037	0.098861	1.20268e-16	3.76348e-14	ENSG00000122952.17
834	A1BG-AS1	37.3645	-0.033327	0.118481	0.468304	0.784527	ENSG00000268895.6
835	A2M	68.5479	0.295579	0.363235	0.0203577	0.152637	ENSG00000175899.14
836	A2M-AS1	26.8142	0.0856293	0.147086	0.179541	0.526377	ENSG00000245105.4
838	A4GALT	69.9167	0.208672	0.243077	0.0346098	0.212882	ENSG00000128274.17
839	AAAS	1288.55	-0.126154	0.0802668	0.0552584	0.279092	ENSG00000094914.14
840	AADAC	15.914	-0.0577175	0.144029	0.138774	0.46339	ENSG00000114771.14
841	AADACP1	20.398	-0.0219667	0.130095	0.539825	0.826685	ENSG00000240602.7
842	AADAT	93.0171	0.00640798	0.099469	0.923606	0.976167	ENSG00000109576.14
843	AAGAB	1133.74	-0.0526564	0.0709834	0.379822	0.72121	ENSG00000103591.13
844	AAK1	2304.93	0.0433603	0.0864669	0.513892	0.810733	ENSG00000115977.19
845	AAMDC	537.314	-0.0231301	0.0773963	0.6354	0.872721	ENSG00000087884.14
846	AAMP	1543.76	0.0292172	0.0901725	0.661463	0.88415	ENSG00000127837.9
848	AAR2	1074.67	-0.0522102	0.0697549	0.378239	0.719518	ENSG00000131043.12
850	AARS1	2913.37	0.347277	0.0925442	0.291964	0.650374	ENSG00000090861.15
851	AARS2	556.434	-0.193987	0.112333	0.0194117	0.147884	ENSG00000124608.5
852	AARSD1	60.7273	0.0347846	0.114332	0.57666	0.844177	ENSG00000266967.7
854	AASDH	335.287	-0.0931802	0.0963956	0.189414	0.539903	ENSG00000157426.14
855	AASDHPPT	1093.67	-0.00896386	0.0853166	0.889961	0.967234	ENSG00000149313.11
856	AASS	862.372	0.0514266	0.0807731	0.425156	0.756	ENSG00000008311.15
857	AATBC	24.5561	0.01308	0.118207	0.815247	0.942357	ENSG00000215458.8
858	AATF	578.642	-0.0701535	0.0650659	0.215617	0.57316	ENSG00000275700.5
859	AATK	8.81485	0.0922813	0.172822	0.0429462	0.2412	ENSG00000181409.14
861	ABAT	54.3474	0.0239098	0.107166	0.709857	0.903226	ENSG00000183044.12
862	ABCA10	18.0052	0.0094024	0.12003	0.853184	0.955235	ENSG00000154263.17
863	ABCA11P	8.66737	-0.0482832	0.139135	0.192261	0.543514	ENSG00000251595.7
867	ABCA2	726.157	0.0748069	0.134672	0.243955	0.6027	ENSG00000107331.17
868	ABCA3	1614.69	0.00897195	0.107949	0.888337	0.966925	ENSG00000167972.14
869	ABCA4	54.3494	-0.0547013	0.126283	0.403627	0.740259	ENSG00000198691.13
870	ABCA5	320.119	-0.0536511	0.108566	0.429616	0.75921	ENSG00000154265.16
871	ABCA6	641.282	0.0310524	0.113032	0.618954	0.864748	ENSG00000154262.13
872	ABCA7	63.9943	-0.0677402	0.134049	0.262895	0.621984	ENSG00000064687.13
873	ABCA8	511.923	0.106729	0.124604	0.161675	0.501755	ENSG00000141338.14
874	ABCA9	88.6502	0.0301982	0.117682	0.604118	0.856693	ENSG00000154258.17
875	ABCA9-AS1	8.95289	-0.0402719	0.138171	0.144556	0.472691	ENSG00000231749.3
881	ABCB6	58.4815	-0.162719	0.175775	0.0547837	0.278029	ENSG00000115657.14
882	ABCB7	529.793	-0.073249	0.0808157	0.227268	0.584602	ENSG00000131269.19
883	ABCB8	460.559	0.0180018	0.103936	0.783483	0.931674	ENSG00000197150.12
884	ABCB9	146.127	0.0264611	0.103495	0.68826	0.894365	ENSG00000150967.18
885	ABCC1	1538.11	0.0943171	0.0866456	0.1651	0.506542	ENSG00000103222.19
886	ABCC10	584.698	0.0494591	0.103104	0.470329	0.785702	ENSG00000124574.15
888	ABCC2	60.8748	0.071683	0.128214	0.277034	0.635687	ENSG00000023839.12
890	ABCC4	1126.39	-0.0715921	0.0999218	0.306871	0.660939	ENSG00000125257.16
891	ABCC5	1080.55	0.0361786	0.0793911	0.570777	0.841153	ENSG00000114770.17
896	ABCD1	182.668	0.0301446	0.119749	0.595336	0.853455	ENSG00000101986.12
897	ABCD3	918.132	-0.137738	0.10543	0.0716389	0.325334	ENSG00000117528.14
898	ABCD4	1217.53	0.15811	0.0911054	0.0288122	0.190227	ENSG00000119688.21
899	ABCE1	4256.44	0.108669	0.0998106	0.208118	0.564915	ENSG00000164163.11
900	ABCF1	326.867	-0.00143683	0.0593675	0.965705	0.990057	ENSG00000231129.8
901	ABCF2	667.964	-0.124954	0.078564	0.0542914	0.276543	ENSG00000033050.9
904	ABCF3	1063.55	0.0284589	0.0768978	0.650798	0.879547	ENSG00000161204.11
905	ABCG2	289.766	-0.479831	0.269948	0.00330015	0.0427268	ENSG00000118777.12
906	ABCG4	23.6239	0.00577536	0.117469	0.91776	0.974216	ENSG00000172350.10
908	ABHD10	671.61	-0.128593	0.0968462	0.0787539	0.341473	ENSG00000144827.9
909	ABHD11	143.686	-0.126226	0.118277	0.0979777	0.385336	ENSG00000106077.18
910	ABHD12	675.185	-0.0694552	0.0680918	0.234813	0.593384	ENSG00000100997.20
911	ABHD13	418.67	0.0436752	0.10279	0.517731	0.812968	ENSG00000139826.6
912	ABHD14A	52.0677	-0.0214287	0.11257	0.712512	0.903839	ENSG00000248487.9
914	ABHD14B	635.195	0.104548	0.0955383	0.143597	0.471284	ENSG00000114779.19
915	ABHD15	183.244	-0.0287573	0.0814024	0.640025	0.875088	ENSG00000168792.5
916	ABHD16A	89.0037	-0.0450153	0.0909023	0.501945	0.803612	ENSG00000206403.11
918	ABHD17A	699.123	0.0495438	0.126498	0.391574	0.730758	ENSG00000129968.15
919	ABHD17B	365.927	0.0641583	0.085803	0.334965	0.685576	ENSG00000107362.13
920	ABHD17C	827.551	0.0295159	0.091995	0.658251	0.883332	ENSG00000136379.12
921	ABHD18	216.88	-0.0257567	0.0849847	0.690502	0.894826	ENSG00000164074.15
922	ABHD2	1574.39	0.0326597	0.0724997	0.591212	0.851018	ENSG00000140526.18
923	ABHD3	123.802	-0.336537	0.179592	0.00449726	0.0540486	ENSG00000158201.10
924	ABHD4	788.987	0.148209	0.0939159	0.0424875	0.239678	ENSG00000100439.10
925	ABHD5	672.02	0.0105754	0.0874935	0.87305	0.961319	ENSG00000011198.10
926	ABHD6	159.707	0.295002	0.107283	0.000791402	0.0139632	ENSG00000163686.15
927	ABHD8	58.4377	0.0869864	0.153051	0.232865	0.591434	ENSG00000127220.6
928	ABI1	1883.73	0.060295	0.056662	0.238369	0.597414	ENSG00000136754.17
929	ABI2	1848.63	-0.0270554	0.0648497	0.68254	0.89264	ENSG00000138443.16
930	ABI3	754.033	-0.0495697	0.104914	0.464097	0.782992	ENSG00000108798.9
931	ABI3BP	645.305	-0.304335	0.227299	0.0125157	0.110404	ENSG00000154175.17
932	ABITRAM	410.782	0.0746587	0.0960727	0.285069	0.644212	ENSG00000119328.12
933	ABL1	3403.91	0.0494155	0.0972917	0.470355	0.785702	ENSG00000097007.19
934	ABL2	3598.95	0.112801	0.100784	0.125059	0.438131	ENSG00000143322.21
935	ABLIM1	3427.9	-0.170384	0.140149	0.050914	0.267472	ENSG00000099204.20
936	ABLIM2	9.65847	-0.00929495	0.127283	0.792851	0.935035	ENSG00000163995.20
937	ABLIM3	2038.94	0.0833187	0.0845673	0.212026	0.569685	ENSG00000173210.19
939	ABR	789.085	0.0390692	0.0897083	0.559418	0.835859	ENSG00000278741.4
940	ABRACL	1046.04	0.192711	0.0940548	0.0105715	0.0992329	ENSG00000146386.8
941	ABRAXAS1	515.978	0.060689	0.0936664	0.375854	0.718233	ENSG00000163322.14
942	ABRAXAS2	667.034	-0.00664073	0.0672315	0.908191	0.971828	ENSG00000165660.8
943	ABT1	585.556	-0.00867553	0.0815969	0.914255	0.973417	ENSG00000146109.5
944	ABTB1	283.493	0.0981272	0.131268	0.183451	0.531794	ENSG00000114626.18
945	ABTB2	22.7772	-0.0150271	0.123468	0.728228	0.910421	ENSG00000166016.6
946	ACAA1	815.006	-0.0123538	0.0792426	0.84462	0.952858	ENSG00000060971.18
947	ACAA2	1165.91	-0.133144	0.0820915	0.0468758	0.254563	ENSG00000167315.18
948	ACACB	99.9654	-0.0619917	0.111046	0.368636	0.711537	ENSG00000076555.15
949	ACAD10	368.25	0.0877563	0.0840191	0.187739	0.536985	ENSG00000111271.14
950	ACAD11	34.5216	-0.0381705	0.120845	0.508574	0.807546	ENSG00000240303.8
951	ACAD8	715.808	-0.0195344	0.0572913	0.62276	0.865799	ENSG00000151498.11
952	ACAD9	928.471	-0.0370453	0.066982	0.533622	0.822987	ENSG00000177646.19
954	ACADM	795.425	-0.197063	0.0935601	0.00886451	0.0879294	ENSG00000117054.13
955	ACADS	69.3592	0.0520823	0.123324	0.420821	0.753869	ENSG00000122971.9
956	ACADSB	445.571	0.0184994	0.0791804	0.770874	0.926376	ENSG00000196177.13
957	ACADVL	5667.19	-0.14587	0.0972049	0.0491861	0.262215	ENSG00000072778.20
960	ACAP2	1198.18	0.079448	0.0895162	0.245375	0.604328	ENSG00000114331.15
961	ACAP3	511.386	0.100393	0.14966	0.149593	0.480687	ENSG00000131584.19
962	ACAT1	1390.14	-0.0679203	0.0856559	0.307711	0.66186	ENSG00000075239.14
963	ACBD3	1266.2	0.200256	0.0678834	0.000888081	0.0153266	ENSG00000182827.9
965	ACBD4	94.0917	0.0724571	0.121835	0.293101	0.651357	ENSG00000181513.14
966	ACBD5	792.69	0.111893	0.0661944	0.0523938	0.271662	ENSG00000107897.19
967	ACBD6	918.802	0.0856519	0.0592266	0.0769137	0.338035	ENSG00000230124.8
968	ACBD7	58.521	-0.040332	0.119454	0.507384	0.807285	ENSG00000176244.7
969	ACCS	248.326	0.124449	0.124501	0.114887	0.419179	ENSG00000110455.14
970	ACD	326.195	-0.00755979	0.10702	0.830803	0.949246	ENSG00000102977.16
971	ACE	649.447	0.0398662	0.118065	0.514724	0.811307	ENSG00000159640.16
973	ACER2	337.51	-0.341749	0.257749	0.0100135	0.0954445	ENSG00000177076.6
974	ACER3	1086.06	0.0014817	0.0867431	0.982681	0.994858	ENSG00000078124.12
976	ACIN1	6839.74	0.0341204	0.0531695	0.483488	0.79056	ENSG00000100813.14
979	ACKR3	1407.61	0.0370608	0.103146	0.58061	0.8457	ENSG00000144476.6
980	ACKR4	127.287	-0.0574075	0.140025	0.212715	0.569934	ENSG00000129048.7
981	ACO1	1967.1	-0.00727246	0.0620924	0.893669	0.968283	ENSG00000122729.19
982	ACO2	1896.37	-0.0369932	0.0839425	0.569466	0.840553	ENSG00000100412.16
984	ACOT1	75.2954	0.0131436	0.101031	0.892027	0.968093	ENSG00000184227.8
985	ACOT11	150.747	0.0310258	0.108891	0.63314	0.871504	ENSG00000162390.17
987	ACOT13	284.431	-0.0238578	0.0838517	0.713131	0.90392	ENSG00000112304.11
988	ACOT2	132.598	0.00358512	0.0942827	0.957397	0.987219	ENSG00000119673.14
990	ACOT7	728.437	-0.106144	0.129537	0.160014	0.498561	ENSG00000097021.19
991	ACOT8	244.705	0.0414557	0.0906796	0.507596	0.807299	ENSG00000101473.17
992	ACOT9	2620.22	-0.0371622	0.0721571	0.538801	0.825956	ENSG00000123130.17
993	ACOX1	969.685	0.084395	0.051863	0.076066	0.33658	ENSG00000161533.12
994	ACOX2	66.9804	0.0558267	0.116481	0.163397	0.503703	ENSG00000168306.13
995	ACOX3	456.001	-0.0390408	0.0878166	0.57777	0.844615	ENSG00000087008.16
997	ACP1	2211.31	-0.0515233	0.0609345	0.339647	0.689282	ENSG00000143727.16
998	ACP2	637.109	-0.171264	0.119035	0.0394637	0.229169	ENSG00000134575.13
999	ACP5	314.863	0.585283	0.392561	0.00405097	0.0502132	ENSG00000102575.13
1000	ACP6	290.864	-0.0391678	0.0805336	0.589293	0.850085	ENSG00000162836.12
1002	ACR	9.62362	0.152075	0.26438	0.0204554	0.15319	ENSG00000283539.2
1003	ACRBP	38.5291	0.0272549	0.116363	0.623849	0.866254	ENSG00000111644.8
1008	ACSF2	218.546	0.170873	0.122082	0.0418693	0.237402	ENSG00000167107.12
1009	ACSF3	505.735	0.0361194	0.0848808	0.543277	0.828833	ENSG00000176715.17
1010	ACSL1	846.726	0.173409	0.0728986	0.00583679	0.0651873	ENSG00000151726.14
1011	ACSL4	2125.38	0.220928	0.0999772	0.00560332	0.0632326	ENSG00000068366.20
1012	ACSL5	146.759	0.0615669	0.104576	0.313722	0.665356	ENSG00000197142.10
1018	ACSS1	184.615	0.172394	0.151699	0.0194362	0.14791	ENSG00000154930.15
1021	ACTA2	209.102	-0.0155985	0.0947596	0.841565	0.952461	ENSG00000107796.13
1023	ACTB	82983.9	-0.109176	0.091775	0.120162	0.42904	ENSG00000075624.16
1027	ACTG1	74000.8	-0.0467178	0.0820607	0.469847	0.78569	ENSG00000184009.12
1038	ACTL6A	1699.68	-0.139401	0.0774982	0.0312382	0.199172	ENSG00000136518.17
1041	ACTN1	12135.2	0.130862	0.110145	0.0909886	0.36905	ENSG00000072110.13
1043	ACTN2	29.538	-0.0337393	0.120351	0.548732	0.831418	ENSG00000077522.13
1045	ACTN4	4293.28	-0.0186945	0.103883	0.771038	0.926376	ENSG00000130402.12
1047	ACTR10	1517.98	-0.0290687	0.0783978	0.645165	0.877416	ENSG00000131966.14
1048	ACTR1A	5395.58	0.00487775	0.0618718	0.929949	0.979065	ENSG00000138107.13
1050	ACTR1B	779.037	-0.0444235	0.101274	0.511142	0.808851	ENSG00000115073.8
1051	ACTR2	10385.7	-0.0587675	0.0691037	0.318579	0.669212	ENSG00000138071.13
1052	ACTR3	7241.13	0.224419	0.0816949	0.0829946	0.351351	ENSG00000115091.12
1053	ACTR3B	134.795	-0.0710387	0.0915654	0.299302	0.655737	ENSG00000133627.18
1054	ACTR3C	8.92972	-0.0204867	0.125471	0.640597	0.875292	ENSG00000106526.10
1056	ACTR5	273.11	-0.0164694	0.0670868	0.775311	0.928363	ENSG00000101442.10
1057	ACTR6	411.758	0.00317696	0.0976383	0.96168	0.989114	ENSG00000075089.9
1058	ACTR8	862.257	0.0242682	0.0555284	0.608667	0.858668	ENSG00000113812.14
1059	ACTRT3	60.1974	-0.049457	0.112535	0.455087	0.776824	ENSG00000184378.3
1060	ACVR1	1114.44	0.134155	0.06741	0.0221418	0.161558	ENSG00000115170.15
1061	ACVR1B	1080.11	0.130914	0.0642361	0.0207442	0.154557	ENSG00000135503.13
1063	ACVR2A	254.177	-0.00601202	0.0888884	0.926621	0.977236	ENSG00000121989.15
1064	ACVR2B	236.565	0.159269	0.0946684	0.0313106	0.199267	ENSG00000114739.14
1065	ACVR2B-AS1	12.1264	0.0486175	0.135996	0.237771	0.596393	ENSG00000229589.1
1066	ACVRL1	5976.35	0.0896402	0.0978843	0.208812	0.566337	ENSG00000139567.13
1068	ACYP1	215.615	-0.0534164	0.0931676	0.431627	0.76088	ENSG00000119640.9
1069	ACYP2	54.6408	-0.0153468	0.106988	0.779761	0.93027	ENSG00000170634.13
1070	ADA	272.014	0.0228169	0.0914738	0.783053	0.931466	ENSG00000196839.13
1071	ADA2	364.599	0.0610302	0.0958046	0.374242	0.716803	ENSG00000093072.18
1073	ADAL	115.112	-0.0353495	0.0974197	0.598952	0.855417	ENSG00000168803.15
1074	ADAM10	4981.49	0.027144	0.0669283	0.638592	0.874432	ENSG00000137845.15
1075	ADAM11	8.80302	0.00455866	0.125318	0.911052	0.972635	ENSG00000073670.14
1076	ADAM12	99.4796	0.137015	0.165756	0.0897941	0.366175	ENSG00000148848.14
1077	ADAM15	6675.67	-0.0524419	0.111907	0.432254	0.761319	ENSG00000143537.13
1078	ADAM17	1821.95	0.124214	0.076787	0.0524603	0.271662	ENSG00000151694.14
1079	ADAM19	1022.29	-0.0221094	0.0965995	0.26369	0.622463	ENSG00000135074.15
1084	ADAM22	31.7122	-0.0894622	0.146809	0.170044	0.513051	ENSG00000008277.14
1085	ADAM23	1434.78	-0.148624	0.0893333	0.0363509	0.218625	ENSG00000114948.13
1087	ADAM32	15.0819	0.0649967	0.142977	0.198123	0.551599	ENSG00000275594.4
1090	ADAM8	11.0329	-0.00888712	0.128013	0.787145	0.932871	ENSG00000151651.16
1091	ADAM9	7239.65	-0.185369	0.0841866	0.00798218	0.0813172	ENSG00000168615.12
1092	ADAMTS1	1199.06	-0.434581	0.169264	0.000686676	0.0124761	ENSG00000154734.15
1093	ADAMTS10	112.265	0.115713	0.156103	0.120069	0.42889	ENSG00000142303.14
1094	ADAMTS12	37.0176	0.0108486	0.119208	0.868142	0.960132	ENSG00000151388.11
1095	ADAMTS13	21.591	0.0799876	0.147755	0.166782	0.508937	ENSG00000160323.18
1097	ADAMTS15	15.82	-0.162027	0.304666	0.010825	0.10035	ENSG00000166106.3
1101	ADAMTS18	2461.69	0.0388011	0.104763	0.559194	0.835859	ENSG00000140873.16
1106	ADAMTS3	54.8545	-0.0286784	0.107637	0.656814	0.882689	ENSG00000156140.10
1107	ADAMTS4	1974.84	0.0566243	0.134299	0.290969	0.649622	ENSG00000158859.10
1109	ADAMTS6	862.471	-0.0415987	0.104494	0.431366	0.76088	ENSG00000049192.15
1110	ADAMTS7	940.4	0.0777438	0.138052	0.22158	0.580462	ENSG00000136378.15
1112	ADAMTS7P3	31.7699	0.123489	0.189025	0.0669618	0.312104	ENSG00000261143.1
1115	ADAMTS9	2553.08	-0.0344776	0.11489	0.574232	0.843538	ENSG00000163638.13
1117	ADAMTS9-AS2	34.9306	0.0391115	0.1222	0.473309	0.787226	ENSG00000241684.6
1118	ADAMTSL1	1237.34	0.0339825	0.0915105	0.613499	0.861034	ENSG00000178031.17
1121	ADAMTSL4	28.8135	-0.103193	0.155996	0.129413	0.446268	ENSG00000143382.15
1124	ADAP2	8.33833	0.0886119	0.167827	0.0755635	0.335664	ENSG00000184060.11
1125	ADAR	7586.89	-0.017207	0.0550006	0.730216	0.911122	ENSG00000160710.17
1126	ADARB1	1007.92	0.208671	0.0822674	0.00276129	0.0372023	ENSG00000197381.16
1128	ADAT1	656.714	-0.167293	0.0774287	0.0126501	0.111419	ENSG00000065457.10
1129	ADAT2	387.072	-0.0066252	0.0934873	0.846615	0.952858	ENSG00000189007.16
1131	ADCK1	79.1593	0.155343	0.136413	0.0686206	0.316483	ENSG00000063761.16
1132	ADCK2	289.455	-0.178203	0.125587	0.0370718	0.221438	ENSG00000133597.11
1133	ADCK5	41.3778	0.0143702	0.116228	0.802493	0.937351	ENSG00000173137.12
1134	ADCY1	36.0072	-0.0777018	0.13536	0.231145	0.589232	ENSG00000164742.16
1136	ADCY10P1	137.104	0.0352226	0.10765	0.591708	0.851421	ENSG00000161912.18
1138	ADCY3	737.041	-0.00107504	0.0860358	0.985072	0.996062	ENSG00000138031.14
1139	ADCY4	587.882	-0.0645168	0.109186	0.352848	0.700635	ENSG00000129467.13
1141	ADCY6	1646.43	0.12648	0.0804158	0.0554106	0.279412	ENSG00000174233.11
1143	ADCY7	292.188	0.0117623	0.0909672	0.860172	0.958367	ENSG00000121281.13
1145	ADCY9	365.09	-0.00832783	0.0927111	0.888145	0.966923	ENSG00000162104.10
1147	ADD1	7245.32	0.003847	0.0519932	0.936609	0.980141	ENSG00000087274.17
1148	ADD2	29.6703	0.0205941	0.124803	0.643855	0.876711	ENSG00000075340.23
1149	ADD3	2435.6	-0.0217058	0.0858242	0.657069	0.882792	ENSG00000148700.15
1151	ADGRA2	1448.63	0.0921259	0.11684	0.494163	0.798412	ENSG00000020181.18
1152	ADGRA3	1528.24	-0.0417905	0.076638	0.503667	0.804906	ENSG00000152990.14
1154	ADGRB2	27.8269	-0.128243	0.203468	0.0471218	0.255245	ENSG00000121753.12
1159	ADGRE5	109.867	0.0073482	0.112496	0.905467	0.971136	ENSG00000123146.20
1164	ADGRF5	1455.22	0.0135314	0.0995151	0.836869	0.951421	ENSG00000069122.19
1165	ADGRF5P1	8.48083	-0.0158577	0.131209	0.489339	0.795266	ENSG00000227582.2
1166	ADGRG1	3137.49	0.282816	0.182955	0.0116484	0.105337	ENSG00000205336.12
1171	ADGRL1	98.227	0.0731044	0.123474	0.287661	0.647334	ENSG00000072071.16
1172	ADGRL1-AS1	46.4431	0.225794	0.171328	0.0271363	0.183557	ENSG00000267169.2
1173	ADGRL2	4019.36	-0.0330034	0.0853897	0.613403	0.861034	ENSG00000117114.19
1174	ADGRL3	22.9336	-0.0696893	0.150571	0.114076	0.418107	ENSG00000150471.16
1175	ADGRL4	9118.78	0.0463392	0.105921	0.493216	0.797659	ENSG00000162618.15
1178	ADH5	2056.85	-0.0773485	0.0629688	0.162207	0.502467	ENSG00000197894.11
1179	ADHFE1	16.0696	0.0224234	0.127171	0.580978	0.845888	ENSG00000147576.17
1180	ADI1	704.457	-0.0426809	0.0653574	0.452041	0.774571	ENSG00000182551.14
1182	ADIPOR1	2520.89	-0.112798	0.0405526	0.00336449	0.0434242	ENSG00000159346.13
1183	ADIRF	267.813	-0.0510825	0.116266	0.431031	0.76088	ENSG00000148671.14
1184	ADK	1390.35	-0.0387387	0.0961551	0.564673	0.837815	ENSG00000156110.14
1185	ADM	487.913	0.168193	0.178554	0.0573259	0.285596	ENSG00000148926.10
1186	ADM2	47.6591	0.0798863	0.16417	0.029612	0.1932	ENSG00000128165.9
1187	ADM5	24.6344	-0.0043174	0.122367	0.907833	0.971776	ENSG00000224420.3
1188	ADNP	2797.61	-0.014002	0.0645218	0.802802	0.937351	ENSG00000101126.18
1189	ADNP-AS1	12.7502	0.0211965	0.124281	0.64944	0.879031	ENSG00000259456.4
1190	ADNP2	690.144	0.0296009	0.0719719	0.62444	0.866462	ENSG00000101544.9
1191	ADO	560.274	0.100202	0.0979605	0.163214	0.503703	ENSG00000181915.5
1193	ADORA2A	11.401	0.0703435	0.15065	0.114576	0.418968	ENSG00000128271.22
1195	ADORA2B	127.777	-0.0745198	0.114312	0.292144	0.650374	ENSG00000170425.3
1197	ADPGK	1510.98	0.159394	0.0511511	0.619019	0.864748	ENSG00000159322.17
1199	ADPRH	177.928	0.0594906	0.0910346	0.381408	0.722345	ENSG00000144843.11
1200	ADPRHL1	13.2295	0.0351996	0.130485	0.410031	0.74546	ENSG00000153531.13
1201	ADPRM	177.662	0.130421	0.127074	0.103137	0.394677	ENSG00000170222.12
1202	ADPRS	759.902	-0.03749	0.0860612	0.56824	0.840018	ENSG00000116863.11
1205	ADRA2A	9.07805	0.0450189	0.138395	0.178927	0.525343	ENSG00000150594.7
1209	ADRB2	40.0964	-0.200738	0.241076	0.0356729	0.216716	ENSG00000169252.5
1211	ADRM1	1629.24	0.0214585	0.11154	0.73068	0.911281	ENSG00000130706.13
1212	ADSL	270.669	-0.0955084	0.0950819	0.202164	0.558532	ENSG00000239900.12
1213	ADSS1	63.0431	-0.0163111	0.115176	0.806814	0.939389	ENSG00000185100.10
1214	ADSS2	4677.08	0.166857	0.118814	0.0438688	0.243978	ENSG00000035687.10
1215	ADTRP	1067.14	0.0497155	0.114253	0.44864	0.771983	ENSG00000111863.12
1216	AEBP1	1072.48	-0.0117903	0.102107	0.853142	0.955235	ENSG00000106624.11
1217	AEBP2	510.264	0.0235995	0.0801532	0.711767	0.903651	ENSG00000139154.16
1218	AEN	1322.02	0.0840155	0.0875082	0.215993	0.573525	ENSG00000181026.15
1219	AFAP1	3757.13	0.0198255	0.0860532	0.763763	0.923791	ENSG00000196526.10
1221	AFAP1L1	1765.03	0.13025	0.125106	0.102625	0.393751	ENSG00000157510.14
1222	AFDN	3195.66	0.240909	0.0763153	0.611792	0.860489	ENSG00000130396.20
1223	AFF1	2467.14	-0.0043375	0.0778145	0.943766	0.98251	ENSG00000172493.21
1224	AFF2	114.359	0.118416	0.13959	0.128359	0.444433	ENSG00000155966.14
1225	AFF4	3727.75	0.128024	0.104711	0.0906154	0.368389	ENSG00000072364.13
1226	AFG1L	58.1407	-0.125761	0.140236	0.114217	0.418332	ENSG00000135537.17
1227	AFG3L1P	541.183	-0.0362605	0.0843528	0.476739	0.787594	ENSG00000223959.8
1228	AFG3L2	1762.81	-0.0468953	0.0534033	0.331483	0.681751	ENSG00000141385.10
1229	AFMID	668.17	-0.102432	0.083613	0.125368	0.438751	ENSG00000183077.15
1230	AFTPH	755.626	0.13836	0.0871762	0.0469271	0.254758	ENSG00000119844.15
1231	AFTPH-DT	12.8033	-0.0339861	0.130764	0.410699	0.745724	ENSG00000260101.1
1232	AGA	330.325	0.0420434	0.077227	0.504148	0.805131	ENSG00000038002.9
1233	AGAP1	593.653	-0.000378013	0.0835774	0.994816	0.998517	ENSG00000157985.19
1236	AGAP12P	27.4868	0.0283354	0.113148	0.645262	0.877416	ENSG00000288424.1
1238	AGAP2-AS1	194.53	0.0820047	0.138771	0.178106	0.524692	ENSG00000255737.2
1239	AGAP3	1449.77	0.137483	0.141652	0.0938954	0.375242	ENSG00000133612.19
1240	AGAP4	205.48	-0.00493097	0.0867029	0.971186	0.991091	ENSG00000188234.13
1242	AGAP6	31.3494	-0.0292427	0.112278	0.61678	0.86345	ENSG00000204149.12
1243	AGAP9	76.0488	-0.0104374	0.100587	0.872455	0.961301	ENSG00000204172.12
1245	AGBL3	35.7549	-0.0392379	0.11702	0.52273	0.816775	ENSG00000146856.14
1247	AGBL5	740.981	0.0816461	0.0739792	0.18663	0.53607	ENSG00000084693.16
1249	AGER	28.5473	-0.0419219	0.114412	0.508615	0.807546	ENSG00000206320.12
1250	AGFG1	2088.98	-0.0205657	0.0673946	0.72281	0.908443	ENSG00000173744.17
1251	AGFG2	863.037	0.01678	0.0982687	0.78618	0.932541	ENSG00000106351.13
1252	AGGF1	257.949	-0.00056874	0.0841557	0.993215	0.998356	ENSG00000164252.13
1254	AGL	550.854	0.0525395	0.0956043	0.442609	0.768105	ENSG00000162688.17
1255	AGMAT	19.6185	-0.0394816	0.127919	0.431434	0.76088	ENSG00000116771.6
1257	AGO1	1328.08	0.00828865	0.0589009	0.862513	0.958555	ENSG00000092847.12
1258	AGO2	1687.42	0.0641539	0.0857318	0.335884	0.686169	ENSG00000123908.12
1259	AGO3	408.918	0.0923865	0.0810483	0.158196	0.49597	ENSG00000126070.20
1260	AGO4	1021.93	0.189458	0.0939645	0.0127453	0.111901	ENSG00000134698.11
1261	AGPAT1	211.119	0.0176249	0.0794013	0.815659	0.942357	ENSG00000204310.13
1262	AGPAT2	249.685	0.0347557	0.119984	0.549432	0.831645	ENSG00000169692.13
1263	AGPAT3	1896.86	0.0238987	0.0716567	0.692486	0.895596	ENSG00000160216.20
1264	AGPAT5	754.101	-0.093752	0.0920196	0.178863	0.525343	ENSG00000155189.12
1265	AGPS	1914.2	-0.0706606	0.0814327	0.277494	0.636107	ENSG00000018510.16
1266	AGRN	942.426	0.0467844	0.128213	0.390059	0.729431	ENSG00000188157.15
1267	AGTPBP1	638.282	-0.0881779	0.101414	0.219308	0.577062	ENSG00000135049.15
1269	AGTRAP	319.78	0.078555	0.123236	0.327046	0.677251	ENSG00000177674.16
1270	AHCTF1	1828.03	-0.0972397	0.0905263	0.161004	0.500329	ENSG00000153207.15
1271	AHCY	2232.04	-0.0361761	0.0728719	0.551339	0.832783	ENSG00000101444.13
1272	AHCYL1	3176.67	0.0161486	0.0546437	0.744887	0.916754	ENSG00000168710.18
1273	AHCYL2	550.756	0.102038	0.0822868	0.123636	0.435721	ENSG00000158467.16
1274	AHDC1	205.261	0.07091	0.137905	0.246833	0.606548	ENSG00000126705.15
1275	AHI1	417.033	0.0380747	0.0969246	0.572498	0.842492	ENSG00000135541.21
1276	AHNAK	22169.8	0.044559	0.108585	0.50519	0.805968	ENSG00000124942.14
1277	AHNAK2	2810.46	0.308663	0.175056	0.00700982	0.0741914	ENSG00000185567.7
1278	AHR	421.513	0.0526596	0.093294	0.425129	0.756	ENSG00000106546.14
1279	AHRR	18.8719	0.139764	0.192673	0.0682263	0.315431	ENSG00000063438.17
1280	AHSA1	2303.29	-0.149253	0.0737638	0.0175274	0.138359	ENSG00000100591.8
1281	AHSA2P	1495.88	0.0267808	0.103843	0.684235	0.893162	ENSG00000173209.23
1284	AIDA	2077.06	-0.0621688	0.0845992	0.346816	0.695905	ENSG00000186063.13
1285	AIDAP2	19.9329	0.0346483	0.123373	0.518211	0.813333	ENSG00000251429.1
1286	AIF1L	426.632	-0.0268749	0.10271	0.683833	0.893009	ENSG00000126878.13
1287	AIFM1	786.527	-0.138149	0.0711273	0.0235618	0.167785	ENSG00000156709.14
1288	AIFM2	133.263	-0.109452	0.123957	0.140707	0.466819	ENSG00000042286.15
1290	AIG1	291.57	-0.291503	0.102719	0.000621639	0.0115066	ENSG00000146416.19
1292	AIMP1	1320.9	-0.06684	0.0695507	0.259394	0.618643	ENSG00000164022.17
1293	AIMP2	646.706	-0.037968	0.0711033	0.527188	0.819466	ENSG00000106305.10
1294	AIP	451.887	0.0567355	0.119011	0.366887	0.710098	ENSG00000110711.10
1297	AJM1	23.952	0.0629321	0.142952	0.187755	0.536985	ENSG00000232434.2
1298	AJUBA	850.553	-0.0474117	0.100641	0.485517	0.792039	ENSG00000129474.16
1300	AK1	238.131	-0.0129066	0.0988045	0.843774	0.952753	ENSG00000106992.19
1301	AK2	3875.54	-0.159949	0.0515142	0.000782294	0.0138615	ENSG00000004455.17
1302	AK2P1	44.6332	-0.181108	0.174162	0.049068	0.262006	ENSG00000185839.3
1303	AK3	1481.08	-0.0288792	0.0720706	0.632796	0.871237	ENSG00000147853.17
1304	AK3P3	10.6096	0.0583744	0.139894	0.21794	0.575838	ENSG00000230042.1
1305	AK4	2156.33	-0.0500179	0.0905261	0.458206	0.77897	ENSG00000162433.15
1306	AK5	116.898	-0.0474633	0.128162	0.384629	0.725142	ENSG00000154027.19
1307	AK6	147.105	0.0597146	0.112719	0.381405	0.722345	ENSG00000279247.3
1308	AK7	13.3793	0.0282914	0.128165	0.504846	0.805646	ENSG00000140057.9
1310	AK9	183.68	0.0400017	0.0923312	0.551304	0.832783	ENSG00000155085.15
1311	AKAP1	877.928	-0.05186	0.0598988	0.330173	0.680554	ENSG00000121057.13
1312	AKAP10	714.057	-0.0893706	0.0767852	0.174239	0.519739	ENSG00000108599.15
1313	AKAP11	1297.67	0.110406	0.103667	0.654574	0.881034	ENSG00000023516.9
1314	AKAP12	9299.27	0.15129	0.132487	0.0705122	0.32182	ENSG00000131016.17
1315	AKAP13	2137.24	0.135171	0.11157	0.0833286	0.351636	ENSG00000170776.21
1317	AKAP17A	420.987	0.0696443	0.098807	0.319928	0.669806	ENSG00000197976.12
1318	AKAP3	17.484	-0.0582512	0.137872	0.245506	0.604427	ENSG00000111254.8
1320	AKAP5	26.0571	-0.0295279	0.121008	0.641391	0.875773	ENSG00000179841.8
1321	AKAP6	12.3744	-0.0197096	0.125369	0.653402	0.880931	ENSG00000151320.11
1322	AKAP7	89.8	-0.131971	0.138798	0.102793	0.394238	ENSG00000118507.17
1323	AKAP8	980.799	0.0294473	0.0621231	0.583616	0.846446	ENSG00000105127.9
1324	AKAP8L	1127.19	0.181351	0.0917511	0.0138563	0.118457	ENSG00000011243.18
1325	AKAP9	1375.66	0.1209	0.114609	0.117455	0.423845	ENSG00000127914.16
1326	AKIP1	353.558	-0.21749	0.0797222	0.00134816	0.0212873	ENSG00000166452.12
1327	AKIRIN1	1555.89	0.00892028	0.0651911	0.875317	0.96208	ENSG00000174574.16
1328	AKIRIN2	808.253	0.0137766	0.065737	0.809409	0.940455	ENSG00000135334.9
1329	AKNA	403.035	0.0606429	0.11022	0.38033	0.721411	ENSG00000106948.16
1331	AKR1B1	2340.62	-0.0490793	0.0686923	0.402754	0.739567	ENSG00000085662.14
1335	AKR1C1	13.3215	-0.0639068	0.144107	0.173394	0.518254	ENSG00000187134.14
1337	AKR1C3	114.858	-0.0809922	0.135066	0.225631	0.583699	ENSG00000196139.14
1340	AKR1E2	67.5192	-0.0775917	0.113544	0.313815	0.665382	ENSG00000165568.18
1341	AKR7A2	668.759	-0.0575812	0.0908938	0.371031	0.713696	ENSG00000053371.12
1344	AKT1	3906.83	-0.0337669	0.0975788	0.612784	0.860598	ENSG00000142208.16
1345	AKT1S1	1271.54	0.0382378	0.0850501	0.561131	0.835859	ENSG00000204673.10
1346	AKT2	1033.75	0.187628	0.13301	0.0338344	0.21014	ENSG00000105221.18
1347	AKT3	1199.51	0.0120998	0.0770282	0.847411	0.952921	ENSG00000117020.18
1348	AKTIP	528.09	-0.0412457	0.0767442	0.510139	0.807896	ENSG00000166971.17
1349	ALAD	1077.75	0.0839305	0.0713787	0.165151	0.506571	ENSG00000148218.16
1350	ALAS1	1636.87	0.0344332	0.0508808	0.463205	0.782625	ENSG00000023330.15
1352	ALCAM	1173.1	-0.167505	0.123171	0.0456051	0.250202	ENSG00000170017.12
1353	ALDH16A1	218.474	0.017999	0.110368	0.773569	0.927547	ENSG00000161618.10
1354	ALDH18A1	2452.43	-0.0298225	0.0539833	0.544381	0.829526	ENSG00000059573.9
1355	ALDH1A2	1180.2	-0.185706	0.100837	0.0171803	0.136659	ENSG00000128918.15
1356	ALDH1A3	558.461	-0.0969584	0.0789337	0.121008	0.430114	ENSG00000184254.17
1357	ALDH1A3-AS1	49.6542	0.0167884	0.110119	0.792949	0.935035	ENSG00000259583.3
1358	ALDH1B1	778.583	-0.111911	0.0741525	0.0724452	0.327029	ENSG00000137124.8
1361	ALDH1L2	148.812	0.0466826	0.127668	0.396275	0.734819	ENSG00000136010.14
1362	ALDH2	1094.9	0.109746	0.078428	0.0892764	0.365322	ENSG00000111275.13
1364	ALDH3A2	924.514	0.00421379	0.0723834	0.945184	0.982946	ENSG00000072210.19
1365	ALDH3B1	9.45605	0.0111842	0.12544	0.788348	0.933045	ENSG00000006534.16
1366	ALDH4A1	242.795	0.0474577	0.112812	0.471313	0.786033	ENSG00000159423.17
1367	ALDH5A1	65.1863	-0.0270662	0.112562	0.643153	0.876527	ENSG00000112294.13
1368	ALDH6A1	533.782	-0.136469	0.102651	0.0705152	0.32182	ENSG00000119711.13
1369	ALDH7A1	1394.26	-0.117637	0.0856309	0.0844667	0.354026	ENSG00000164904.18
1372	ALDH9A1	1514.5	-0.135375	0.0741413	0.0309748	0.198411	ENSG00000143149.12
1373	ALDOA	342.571	0.0287178	0.128126	0.507336	0.807285	ENSG00000149925.20
1374	ALG1	693.606	-0.0277174	0.0722403	0.645844	0.877626	ENSG00000033011.12
1375	ALG10	101.303	-0.0996495	0.12096	0.182707	0.530683	ENSG00000139133.7
1376	ALG10B	184.272	-0.0166232	0.102768	0.797769	0.936376	ENSG00000175548.9
1377	ALG11	226.889	0.00205996	0.0890092	0.975042	0.992638	ENSG00000253710.4
1378	ALG12	310.602	0.072302	0.117559	0.301314	0.656503	ENSG00000182858.14
1379	ALG13	554.833	0.01323	0.0719101	0.826494	0.94756	ENSG00000101901.12
1380	ALG14	174.862	-0.116561	0.104038	0.105251	0.398445	ENSG00000172339.10
1387	ALG2	939.753	-0.066332	0.0637788	0.234748	0.593384	ENSG00000119523.10
1388	ALG3	777.976	-0.000254468	0.0808423	0.996026	0.99878	ENSG00000214160.10
1389	ALG5	585.906	-0.156374	0.114303	0.0521138	0.270858	ENSG00000120697.9
1390	ALG6	341.407	-0.0603502	0.113507	0.375485	0.717858	ENSG00000088035.18
1391	ALG8	781.776	-0.0618418	0.0816855	0.340967	0.690552	ENSG00000159063.13
1392	ALG9	171.622	0.0310254	0.0828808	0.608581	0.858668	ENSG00000086848.15
1395	ALKBH1	322.912	-0.0213696	0.0721327	0.723179	0.908483	ENSG00000100601.10
1396	ALKBH2	124.245	-0.101009	0.111111	0.174968	0.520884	ENSG00000189046.11
1397	ALKBH3	463.844	-0.0609669	0.0697236	0.303957	0.658627	ENSG00000166199.13
1398	ALKBH4	139.626	0.0460623	0.0973036	0.499329	0.802302	ENSG00000160993.4
1399	ALKBH5	1415.61	-0.0522365	0.0780471	0.409109	0.744957	ENSG00000091542.9
1400	ALKBH6	60.0708	-0.0280314	0.106871	0.654454	0.881017	ENSG00000239382.10
1401	ALKBH7	90.9686	0.102374	0.159302	0.123116	0.434806	ENSG00000125652.8
1402	ALKBH8	485.094	-0.0672322	0.0918813	0.324945	0.675425	ENSG00000137760.14
1404	ALMS1	548.728	-0.0445689	0.096755	0.469934	0.78569	ENSG00000116127.18
1408	ALOX12-AS1	101.557	0.28295	0.161155	0.00845556	0.0849397	ENSG00000215067.10
1415	ALPK1	168.264	-0.0169925	0.0877984	0.796144	0.935533	ENSG00000073331.18
1418	ALS2	1444	0.132234	0.0591409	0.0127405	0.111901	ENSG00000003393.15
1419	ALS2CL	174.401	0.046177	0.109658	0.488996	0.795254	ENSG00000178038.17
1420	ALX1	119.295	-0.00291737	0.108465	0.958603	0.987787	ENSG00000180318.4
1422	ALYREF	1183.22	-0.188484	0.144296	0.0371875	0.221774	ENSG00000183684.8
1423	AMACR	22.9253	0.0220316	0.11919	0.687229	0.894304	ENSG00000242110.8
1425	AMBRA1	678.643	0.190751	0.0981006	0.0134205	0.116108	ENSG00000110497.14
1426	AMD1	1839.99	-0.242035	0.112316	0.00524433	0.0601918	ENSG00000123505.18
1428	AMDHD2	233.055	0.523985	0.257366	0.00193045	0.0281386	ENSG00000162066.15
1429	AMER1	145.992	0.239618	0.12088	0.00769734	0.0794973	ENSG00000184675.11
1430	AMFR	1696.49	0.0183712	0.0548277	0.71313	0.90392	ENSG00000159461.15
1431	AMH	38.4263	-0.0112877	0.124898	0.782132	0.931254	ENSG00000104899.8
1433	AMIGO1	61.7043	-0.071881	0.116382	0.304128	0.658911	ENSG00000181754.7
1434	AMIGO2	457.834	-0.000990106	0.0931989	0.992342	0.997999	ENSG00000139211.6
1435	AMMECR1	325.499	-0.100111	0.105081	0.17275	0.517306	ENSG00000101935.10
1436	AMMECR1L	1331.7	-0.0338928	0.0532641	0.486311	0.792597	ENSG00000144233.9
1439	AMN1	217.113	-0.0424644	0.0929902	0.528618	0.819934	ENSG00000151743.11
1440	AMOT	222.24	0.0657133	0.0917375	0.337549	0.687278	ENSG00000126016.15
1441	AMOTL1	2857.81	0.0278259	0.0700296	0.640273	0.875138	ENSG00000166025.18
1442	AMOTL2	2740.46	-0.023515	0.0974225	0.721606	0.907823	ENSG00000114019.14
1444	AMPD2	1217.16	0.106889	0.108595	0.153218	0.487191	ENSG00000116337.19
1445	AMPD3	47.8079	0.11278	0.142859	0.0934793	0.374391	ENSG00000133805.15
1451	AMY2B	60.1233	-0.0363314	0.120132	0.551596	0.832877	ENSG00000240038.6
1454	AMZ2	1067.58	-0.0851775	0.0716109	0.159362	0.497462	ENSG00000196704.12
1455	AMZ2P1	234.995	0.0920763	0.10502	0.205952	0.56161	ENSG00000214174.8
1456	ANAPC1	1706.4	-0.171051	0.0844693	0.0138331	0.118392	ENSG00000153107.13
1457	ANAPC10	102.365	-0.14741	0.153589	0.0798949	0.343377	ENSG00000164162.14
1458	ANAPC11	502.764	0.0106085	0.111301	0.86289	0.958555	ENSG00000141552.17
1459	ANAPC13	1158.42	0.00964224	0.085946	0.882806	0.965096	ENSG00000129055.12
1460	ANAPC15	587.225	-0.0859703	0.0826924	0.212656	0.569934	ENSG00000110200.8
1461	ANAPC16	1213.38	-0.0036138	0.0613696	0.94662	0.982946	ENSG00000166295.9
1462	ANAPC1P1	37.6829	0.0119835	0.109116	0.846915	0.952858	ENSG00000233673.7
1463	ANAPC1P2	20.1225	-0.00427776	0.115511	0.938203	0.980164	ENSG00000285793.1
1467	ANAPC2	700.074	0.0693668	0.118459	0.315606	0.666878	ENSG00000176248.9
1468	ANAPC4	723.235	-0.0021232	0.0888938	0.973291	0.991979	ENSG00000053900.10
1469	ANAPC5	3793.43	-0.0596362	0.0451545	0.169753	0.512958	ENSG00000089053.13
1470	ANAPC7	1209.02	-0.153968	0.0708654	0.0118393	0.106483	ENSG00000196510.12
1471	ANG	64.5911	0.188872	0.165394	0.0426742	0.240242	ENSG00000214274.9
1472	ANGEL1	709.041	0.0225634	0.073262	0.711834	0.903651	ENSG00000013523.10
1473	ANGEL2	673.45	-0.00769524	0.0736033	0.899511	0.968837	ENSG00000174606.14
1474	ANGPT1	39.9809	0.0205885	0.110956	0.74114	0.914977	ENSG00000154188.10
1476	ANGPTL2	638.8	0.0263913	0.0914995	0.596055	0.853455	ENSG00000136859.10
1480	ANK1	15.466	-0.0502559	0.135802	0.274838	0.633081	ENSG00000029534.20
1482	ANK3	82.1531	-0.185474	0.213418	0.0441906	0.245248	ENSG00000151150.22
1483	ANKAR	42.7681	-0.00151336	0.110647	0.980119	0.993902	ENSG00000151687.14
1484	ANKDD1A	30.8958	0.414471	0.274716	0.00629144	0.0686471	ENSG00000166839.17
1486	ANKEF1	102.101	-0.0300691	0.10516	0.829947	0.948951	ENSG00000132623.16
1488	ANKFY1	1786.35	-0.033242	0.0626868	0.545803	0.829801	ENSG00000185722.18
1489	ANKH	603.211	0.184865	0.0732908	0.00366848	0.0463733	ENSG00000154122.14
1490	ANKHD1	42.557	0.0480739	0.119905	0.207833	0.564727	ENSG00000131503.21
1491	ANKHD1-EIF4EBP3	27.465	0.0303429	0.120827	0.758478	0.921598	ENSG00000254996.5
1492	ANKIB1	1354.09	0.0935027	0.0742762	0.132306	0.45109	ENSG00000001629.10
1494	ANKLE1	70.8484	-0.139415	0.163428	0.0777787	0.339195	ENSG00000160117.16
1495	ANKLE2	2176.77	-0.0393055	0.0448218	0.350162	0.699134	ENSG00000176915.15
1496	ANKMY1	158.489	0.0913022	0.0923592	0.190708	0.542057	ENSG00000144504.15
1497	ANKMY2	351.961	0.0199827	0.085004	0.759406	0.922084	ENSG00000106524.9
1498	ANKRA2	267.54	0.0550701	0.0897161	0.413829	0.748457	ENSG00000164331.10
1499	ANKRD1	7705.66	-0.190072	0.231307	0.039259	0.228372	ENSG00000148677.6
1500	ANKRD10	1011.1	0.294022	0.102313	0.000549415	0.0104736	ENSG00000088448.14
1501	ANKRD11	3095.06	0.208088	0.140552	0.024561	0.17253	ENSG00000167522.16
1502	ANKRD12	975.085	0.145974	0.128253	0.0761818	0.336747	ENSG00000101745.17
1503	ANKRD13A	1294.11	-0.0849816	0.0561733	0.0836469	0.352102	ENSG00000076513.17
1504	ANKRD13B	424.872	0.055109	0.103884	0.416814	0.750827	ENSG00000198720.13
1505	ANKRD13C	581.611	-0.00458467	0.0645444	0.911511	0.972837	ENSG00000118454.13
1506	ANKRD13D	373.708	0.060958	0.116244	0.368577	0.711537	ENSG00000172932.15
1507	ANKRD16	93.5508	0.0350074	0.0910955	0.600882	0.855733	ENSG00000134461.16
1508	ANKRD17	3502.04	0.0277473	0.0862689	0.673779	0.88746	ENSG00000132466.19
1509	ANKRD18A	29.6388	-0.463415	0.321207	0.00563448	0.0634406	ENSG00000180071.20
1510	ANKRD18B	83.3492	-0.256795	0.194859	0.0185069	0.143563	ENSG00000230453.9
1512	ANKRD20A1	23.7983	-0.0232311	0.120493	0.662575	0.8845	ENSG00000260691.6
1518	ANKRD23	10.8129	0.0276647	0.12699	0.526921	0.819466	ENSG00000163126.15
1520	ANKRD26	468.85	-0.0683922	0.0990287	0.32708	0.677251	ENSG00000107890.16
1522	ANKRD27	980.14	0.117008	0.0479766	0.00621204	0.0680044	ENSG00000105186.16
1523	ANKRD28	2872.69	0.0656173	0.0917286	0.337336	0.687203	ENSG00000206560.11
1524	ANKRD29	14.4296	0.0181992	0.124848	0.646892	0.878034	ENSG00000154065.17
1526	ANKRD33B	211.06	-0.414326	0.172704	0.000917766	0.015734	ENSG00000164236.12
1527	ANKRD34A	20.2615	0.0588564	0.136009	0.272193	0.631617	ENSG00000272031.3
1530	ANKRD36	369.412	-0.00286896	0.10073	0.963662	0.989394	ENSG00000135976.19
1531	ANKRD36B	257.039	-0.0387053	0.0975876	0.551237	0.832783	ENSG00000196912.12
1533	ANKRD36C	329.333	0.0171255	0.107959	0.787323	0.932897	ENSG00000174501.14
1534	ANKRD37	174.003	0.0439783	0.130127	0.378976	0.720051	ENSG00000186352.9
1535	ANKRD39	60.073	0.17041	0.145162	0.0531784	0.273548	ENSG00000213337.9
1536	ANKRD40	2099.41	0.0641855	0.0511054	0.172265	0.516556	ENSG00000154945.7
1537	ANKRD42	199.039	0.124283	0.0925747	0.0797981	0.343243	ENSG00000137494.14
1538	ANKRD44	117.65	0.349521	0.181791	0.00474131	0.0558318	ENSG00000065413.20
1540	ANKRD46	298.919	0.00809227	0.083886	0.900057	0.969103	ENSG00000186106.11
1541	ANKRD49	215.846	0.121711	0.106957	0.107977	0.404947	ENSG00000168876.9
1542	ANKRD50	2116.52	0.0425343	0.101083	0.530227	0.820682	ENSG00000151458.12
1543	ANKRD52	3064.14	-0.0121126	0.0766088	0.844455	0.952858	ENSG00000139645.10
1544	ANKRD53	13.7626	0.017281	0.124892	0.694516	0.896549	ENSG00000144031.12
1545	ANKRD54	520.875	-0.0293638	0.0793976	0.617084	0.863803	ENSG00000100124.15
1546	ANKRD55	51.7315	-0.0205477	0.116519	0.687484	0.894304	ENSG00000164512.18
1547	ANKRD6	203.964	0.0479084	0.0888567	0.637942	0.874296	ENSG00000135299.17
1551	ANKRD9	251.792	0.297802	0.15664	0.0058762	0.0654511	ENSG00000156381.9
1552	ANKS1A	589.565	0.00174313	0.0815097	0.979156	0.993498	ENSG00000064999.15
1553	ANKS1B	17.7779	0.0917924	0.164711	0.0894126	0.365569	ENSG00000185046.18
1554	ANKS3	193.052	0.161616	0.144777	0.0603367	0.294146	ENSG00000168096.15
1555	ANKS6	718.165	0.221951	0.0896177	0.00287228	0.038324	ENSG00000165138.18
1557	ANKZF1	959.415	0.0836429	0.103219	0.24408	0.602723	ENSG00000163516.14
1558	ANO1	8.84642	0.0165448	0.127734	0.667978	0.885265	ENSG00000131620.17
1559	ANO10	1222.89	0.139125	0.0704246	0.0222212	0.161924	ENSG00000160746.13
1560	ANO2	421.382	0.215164	0.132376	0.0274266	0.184531	ENSG00000047617.15
1561	ANO4	12.001	-0.101465	0.177392	0.0584264	0.288758	ENSG00000151572.18
1562	ANO5	49.0105	0.0302161	0.116905	0.609824	0.859806	ENSG00000171714.11
1563	ANO6	5082.31	0.270935	0.0826206	0.0434608	0.243348	ENSG00000177119.16
1564	ANO7	53.8338	0.0547478	0.125174	0.369289	0.712125	ENSG00000146205.13
1565	ANO8	147.069	0.0899053	0.134386	0.183395	0.531794	ENSG00000074855.11
1567	ANOS1	137.133	-0.314431	0.179339	0.00567489	0.0637469	ENSG00000011201.12
1568	ANP32A	3744.12	-0.223157	0.078854	0.00104524	0.0173875	ENSG00000140350.15
1570	ANP32B	3470.03	-0.274282	0.0949907	0.000595312	0.011106	ENSG00000136938.9
1574	ANP32E	1512.01	-0.263338	0.10928	0.00242057	0.0335381	ENSG00000143401.15
1575	ANPEP	13704.5	0.0172875	0.0926602	0.79529	0.935333	ENSG00000166825.14
1576	ANTKMT	33.5011	0.0476643	0.132017	0.362946	0.707853	ENSG00000103254.10
1577	ANTXR1	235.093	0.200078	0.182541	0.0371626	0.221706	ENSG00000169604.19
1578	ANTXR2	3390.35	0.110846	0.0973614	0.125924	0.439396	ENSG00000163297.17
1581	ANXA11	2732.01	0.0151139	0.0737156	0.806036	0.939042	ENSG00000122359.18
1582	ANXA2	80484.4	-0.119118	0.071081	0.0495111	0.263271	ENSG00000182718.16
1583	ANXA2R	162.231	0.146815	0.134493	0.0779301	0.33932	ENSG00000177721.4
1584	ANXA3	1048.03	-0.122145	0.110057	0.110195	0.410507	ENSG00000138772.13
1585	ANXA4	1289.48	0.137759	0.0541876	0.00540364	0.061589	ENSG00000196975.16
1586	ANXA5	18548.3	0.0433922	0.0675724	0.455698	0.77694	ENSG00000164111.15
1587	ANXA6	6358.44	0.0289352	0.0582386	0.580246	0.8457	ENSG00000197043.14
1588	ANXA7	2446.85	-0.106357	0.0571205	0.0423762	0.239132	ENSG00000138279.16
1591	AOC2	48.6398	0.347881	0.370259	0.0128814	0.112857	ENSG00000131480.9
1592	AOC3	20.8921	0.0301326	0.131487	0.401599	0.738909	ENSG00000131471.7
1594	AOX1	22.0174	-0.0864773	0.153649	0.13553	0.45603	ENSG00000138356.14
1596	AP1AR	542.04	0.139858	0.104465	0.0671662	0.312732	ENSG00000138660.12
1597	AP1B1	3238.73	-0.0400261	0.10814	0.541805	0.828026	ENSG00000100280.16
1598	AP1G1	3607.31	-0.0283875	0.0714929	0.636222	0.873482	ENSG00000166747.12
1599	AP1G2	306.748	-0.0365963	0.0985275	0.543275	0.828833	ENSG00000213983.12
1600	AP1G2-AS1	366.07	0.100096	0.121576	0.176765	0.523398	ENSG00000258727.1
1601	AP1M1	1627.51	-0.030028	0.0998089	0.649829	0.879031	ENSG00000072958.8
1602	AP1S1	1588.72	-0.0100266	0.0650356	0.858464	0.957408	ENSG00000106367.15
1603	AP1S2	1215.32	0.045723	0.101166	0.500717	0.803289	ENSG00000182287.15
1604	AP1S3	27.0714	-0.49706	0.325216	0.00495696	0.057676	ENSG00000152056.17
1605	AP2A1	2033.88	0.040089	0.103146	0.552096	0.832877	ENSG00000196961.12
1606	AP2A2	741.82	-0.0618829	0.0879499	0.356333	0.70289	ENSG00000281385.2
1607	AP2B1	10315.1	0.0105591	0.0569168	0.837792	0.951552	ENSG00000006125.18
1609	AP2M1	10322.9	-0.0161338	0.0680343	0.780772	0.930452	ENSG00000161203.13
1610	AP2S1	2525.36	-0.0840734	0.0782226	0.188282	0.538203	ENSG00000042753.11
1611	AP3B1	2442.4	-0.0258866	0.0724864	0.668658	0.885265	ENSG00000132842.13
1613	AP3D1	3467.81	0.13315	0.114176	0.0896586	0.365803	ENSG00000065000.18
1614	AP3M1	2787.18	-0.0349539	0.0741577	0.569174	0.840553	ENSG00000185009.12
1615	AP3M2	915.275	0.0413899	0.0768496	0.509884	0.807861	ENSG00000070718.12
1616	AP3S1	1120.2	0.00622064	0.0855084	0.924293	0.976519	ENSG00000177879.16
1617	AP3S2	259.607	0.0757414	0.0759966	0.227765	0.585157	ENSG00000157823.17
1618	AP4B1	1067.51	-0.0427179	0.0691883	0.471457	0.786157	ENSG00000134262.13
1620	AP4E1	430.295	0.0107489	0.0893984	0.870968	0.960887	ENSG00000081014.11
1621	AP4M1	433.431	0.0171104	0.0905547	0.829232	0.948776	ENSG00000221838.10
1622	AP4S1	186.837	0.0845573	0.0908679	0.269435	0.629205	ENSG00000100478.15
1623	AP5B1	590.568	0.208142	0.0932721	0.00599895	0.0664169	ENSG00000254470.3
1624	AP5M1	974.51	0.0429737	0.0803508	0.503313	0.804573	ENSG00000053770.12
1625	AP5S1	257.572	0.00561832	0.0797208	0.930999	0.979079	ENSG00000125843.11
1626	AP5Z1	521.721	0.419159	0.270773	0.00575457	0.0644426	ENSG00000242802.9
1627	APAF1	1324.91	-0.00837159	0.0799312	0.894356	0.96852	ENSG00000120868.13
1628	APBA1	34.592	0.0823709	0.126126	0.222943	0.5815	ENSG00000107282.8
1629	APBA2	187.591	0.0720898	0.108821	0.296431	0.653871	ENSG00000276495.4
1630	APBA3	146.823	0.0903191	0.1457	0.171781	0.515839	ENSG00000011132.12
1631	APBB1	835.305	0.0392056	0.0964632	0.56165	0.836172	ENSG00000166313.19
1632	APBB2	3806.6	0.218179	0.0833275	0.00900616	0.0887841	ENSG00000163697.17
1633	APBB3	199.466	0.00159064	0.0971142	0.98678	0.996728	ENSG00000113108.19
1634	APC	1582.62	0.01775	0.0843533	0.786035	0.932541	ENSG00000134982.17
1636	APCDD1	131.225	0.124383	0.170875	0.092819	0.372827	ENSG00000154856.13
1637	APCDD1L	66.0591	0.187132	0.268493	0.0334775	0.208731	ENSG00000198768.11
1639	APEH	882.734	-0.00427637	0.0890693	0.946594	0.982946	ENSG00000164062.13
1640	APEX1	3920.17	-0.00128247	0.0544873	0.978981	0.993498	ENSG00000100823.12
1641	APH1A	3327.8	0.00917412	0.0658317	0.873101	0.961319	ENSG00000117362.13
1642	API5	3261.81	-0.0902939	0.0781217	0.158184	0.49597	ENSG00000166181.13
1643	APIP	416.444	-0.0679297	0.092725	0.322596	0.673242	ENSG00000149089.13
1644	APLF	47.2255	-0.00947306	0.115361	0.919042	0.974822	ENSG00000169621.10
1645	APLN	15580.9	0.100384	0.133873	0.173002	0.51782	ENSG00000171388.12
1646	APLNR	20.7262	0.00627418	0.124399	0.886566	0.966657	ENSG00000134817.10
1647	APLP1	117.321	-0.0569694	0.120528	0.380345	0.721411	ENSG00000105290.12
1648	APLP2	34086.3	-0.0296928	0.0591922	0.573923	0.843466	ENSG00000084234.17
1649	APMAP	3278.17	-0.136267	0.0525275	0.00472277	0.0557886	ENSG00000101474.12
1652	APOB	19.5204	0.0013153	0.125336	0.951844	0.984828	ENSG00000084674.15
1654	APOBEC3A	13.5814	-0.144417	0.236153	0.0317124	0.200821	ENSG00000262156.4
1655	APOBEC3C	616.268	-0.00113272	0.0688897	0.984158	0.995624	ENSG00000244509.4
1656	APOBEC3D	8.46583	0.0111429	0.125289	0.843154	0.952745	ENSG00000243811.10
1657	APOBEC3F	94.4173	0.0113953	0.0990872	0.862568	0.958555	ENSG00000128394.17
1658	APOBEC3G	39.0353	-0.0298068	0.114792	0.621959	0.865325	ENSG00000239713.9
1662	APOD	8.32073	-0.0563415	0.14235	0.165213	0.506668	ENSG00000189058.9
1665	APOL1	486.357	0.0157179	0.0953364	0.812261	0.941453	ENSG00000100342.20
1666	APOL2	852.398	-0.00883671	0.0672047	0.877817	0.963311	ENSG00000128335.14
1667	APOL3	403.547	0.0206318	0.104027	0.781709	0.931101	ENSG00000128284.19
1669	APOL6	120.954	0.0216498	0.110468	0.769252	0.926039	ENSG00000221963.6
1670	APOLD1	273.972	0.15174	0.150606	0.0229198	0.164531	ENSG00000178878.12
1672	APOO	204.897	-0.194343	0.114377	0.0203285	0.152637	ENSG00000184831.14
1673	APOOL	535.089	0.0124916	0.0816321	0.845919	0.952858	ENSG00000155008.14
1674	APP	47168.9	0.126283	0.074061	0.0435614	0.2435	ENSG00000142192.21
1675	APPBP2	1162.25	0.00548223	0.0850924	0.933107	0.979653	ENSG00000062725.10
1676	APPL1	1559.27	0.0123751	0.0828444	0.786636	0.932772	ENSG00000157500.12
1677	APPL2	712.539	0.205787	0.105416	0.0119312	0.107019	ENSG00000136044.12
1678	APRT	1073.38	0.029932	0.110578	0.638711	0.874445	ENSG00000198931.11
1679	APTR	90.2551	-0.0565265	0.0999544	0.382719	0.723334	ENSG00000214293.9
1680	APTX	683.509	-0.0150617	0.0634705	0.786073	0.932541	ENSG00000137074.19
1681	AQP1	448.139	-0.897235	0.396746	0.000764101	0.0135972	ENSG00000240583.12
1684	AQP3	16.4066	-0.134885	0.237247	0.0170797	0.13612	ENSG00000165272.16
1691	AQR	2037.88	-0.104276	0.0800344	0.109632	0.409145	ENSG00000021776.11
1692	AR	344.246	0.0510841	0.0902023	0.448261	0.771983	ENSG00000169083.17
1693	ARAF	1053.07	0.0371682	0.0910929	0.594206	0.852796	ENSG00000078061.13
1694	ARAP1	1497.93	0.171252	0.146382	0.0526377	0.272046	ENSG00000186635.14
1696	ARAP2	10.4091	-0.0505869	0.141158	0.14562	0.473922	ENSG00000047365.12
1697	ARAP3	3719.65	0.0817286	0.101126	0.25251	0.611101	ENSG00000120318.16
1699	ARCN1	7662.18	-0.0259507	0.0616625	0.633613	0.871708	ENSG00000095139.14
1701	AREL1	1811.58	0.0674711	0.0579097	0.177451	0.524418	ENSG00000119682.17
1702	ARF1	8801.77	-0.0187403	0.0874459	0.773828	0.92771	ENSG00000143761.16
1703	ARF3	4068.51	0.00376266	0.0494452	0.935088	0.979955	ENSG00000134287.10
1704	ARF4	7748.32	0.0435802	0.063086	0.43164	0.76088	ENSG00000168374.11
1706	ARF5	1264.95	0.0276772	0.0916067	0.67833	0.890251	ENSG00000004059.11
1707	ARF6	2460.38	-0.0189279	0.0601698	0.723213	0.908483	ENSG00000165527.7
1708	ARFGAP1	1419.34	0.0805285	0.126739	0.248701	0.607558	ENSG00000101199.13
1709	ARFGAP2	1746.93	0.0294521	0.0728749	0.620501	0.865086	ENSG00000149182.15
1710	ARFGAP3	887.785	0.0706119	0.0755326	0.258088	0.617484	ENSG00000242247.11
1711	ARFGEF1	2009.75	0.00292536	0.08571	0.965661	0.990057	ENSG00000066777.9
1712	ARFGEF2	2339.15	0.127298	0.0837678	0.0600515	0.293186	ENSG00000124198.9
1713	ARFGEF3	799.123	0.0532691	0.0993276	0.438956	0.765101	ENSG00000112379.9
1714	ARFIP1	717.78	0.0605272	0.0801807	0.347415	0.696468	ENSG00000164144.16
1715	ARFIP2	1184.21	0.0430647	0.0646142	0.445109	0.769937	ENSG00000132254.12
1716	ARFRP1	519.173	-0.0298883	0.106363	0.643728	0.876681	ENSG00000101246.20
1717	ARG2	590.454	0.0204507	0.0975931	0.758008	0.921598	ENSG00000081181.8
1718	ARGLU1	4823.06	0.00859602	0.0939546	0.897943	0.968664	ENSG00000134884.15
1719	ARHGAP1	1975.26	0.0578915	0.0900113	0.39283	0.732362	ENSG00000175220.12
1720	ARHGAP10	406.62	-0.142365	0.0762279	0.0249848	0.174326	ENSG00000071205.12
1721	ARHGAP17	1827.59	-0.0129549	0.0462052	0.763951	0.923819	ENSG00000140750.17
1722	ARHGAP18	3148.26	-0.240818	0.136434	0.0115056	0.104501	ENSG00000146376.11
1723	ARHGAP19	670.12	-0.21597	0.0831758	0.00217467	0.0309057	ENSG00000213390.11
1725	ARHGAP22	636.836	0.130453	0.105248	0.0859159	0.35739	ENSG00000128805.14
1726	ARHGAP23	1625.05	0.118572	0.125059	0.129382	0.446268	ENSG00000275832.5
1727	ARHGAP23P1	27.4907	0.0170054	0.112452	0.779941	0.93027	ENSG00000260781.1
1728	ARHGAP24	4040.73	0.0392535	0.0780728	0.536067	0.82416	ENSG00000138639.18
1729	ARHGAP25	11.8055	-0.0195898	0.129897	0.549846	0.832119	ENSG00000163219.12
1730	ARHGAP26	426.666	-0.0458315	0.0887193	0.492322	0.797034	ENSG00000145819.18
1731	ARHGAP27	208.757	0.149783	0.164788	0.0762698	0.336957	ENSG00000276907.4
1732	ARHGAP27P1-BPTFP1-KPNA2P3	108.193	0.28489	0.164613	0.00843101	0.0847958	ENSG00000215769.8
1733	ARHGAP28	1947.5	-0.037055	0.100115	0.579191	0.845663	ENSG00000088756.12
1734	ARHGAP29	9537.9	0.0281594	0.0924642	0.67374	0.88746	ENSG00000137962.13
1737	ARHGAP31	3681.64	0.0621234	0.0777592	0.327931	0.678349	ENSG00000031081.11
1739	ARHGAP32	400.586	0.0957562	0.0956907	0.189463	0.539903	ENSG00000134909.18
1740	ARHGAP33	219.37	-0.0370467	0.119063	0.52743	0.819466	ENSG00000004777.18
1741	ARHGAP35	1965.38	0.0461256	0.0814255	0.476675	0.787572	ENSG00000160007.19
1743	ARHGAP39	97.776	0.0431884	0.117414	0.539188	0.826244	ENSG00000147799.11
1744	ARHGAP4	266.976	0.0216839	0.115885	0.709326	0.902852	ENSG00000089820.15
1746	ARHGAP42	154.848	0.0676263	0.107115	0.336711	0.686807	ENSG00000165895.19
1748	ARHGAP44	33.844	-0.0631286	0.12561	0.302231	0.65761	ENSG00000006740.17
1749	ARHGAP45	23.1737	0.06658	0.145444	0.166041	0.508267	ENSG00000180448.10
1750	ARHGAP5	1132.15	0.096594	0.11738	0.193763	0.545825	ENSG00000100852.13
1751	ARHGAP6	10.7138	0.872018	0.386147	0.000967189	0.0163849	ENSG00000047648.23
1754	ARHGDIA	5862.79	0.0475759	0.119428	0.448146	0.771983	ENSG00000141522.12
1755	ARHGDIB	10435.4	-0.174965	0.0833104	0.0112254	0.103051	ENSG00000111348.9
1756	ARHGDIG	14.6737	-0.00138157	0.120867	0.96947	0.990749	ENSG00000242173.10
1757	ARHGEF1	1741.73	0.0438423	0.114774	0.496074	0.79994	ENSG00000076928.17
1758	ARHGEF10	723.612	-0.0196619	0.0719805	0.744226	0.91657	ENSG00000274726.4
1759	ARHGEF10L	114.861	0.158711	0.196225	0.0600106	0.293073	ENSG00000074964.17
1760	ARHGEF11	1182.39	-0.0329375	0.0809356	0.606742	0.857797	ENSG00000132694.18
1761	ARHGEF12	6596.2	0.078702	0.0779429	0.21741	0.575079	ENSG00000196914.9
1762	ARHGEF15	2505.28	0.0628672	0.0942648	0.361695	0.706833	ENSG00000198844.12
1763	ARHGEF16	8.91437	0.0351756	0.131434	0.393066	0.73259	ENSG00000130762.15
1764	ARHGEF17	1266.81	0.0621184	0.117184	0.359174	0.704694	ENSG00000110237.5
1765	ARHGEF17-AS1	13.9969	-0.0673677	0.141816	0.202432	0.558626	ENSG00000257038.1
1766	ARHGEF18	263.016	0.0697221	0.116163	0.317039	0.668204	ENSG00000104880.18
1767	ARHGEF19	140.273	0.0398296	0.109236	0.544618	0.829582	ENSG00000142632.17
1768	ARHGEF2	2029.65	0.00326153	0.0777829	0.959595	0.988216	ENSG00000116584.20
1769	ARHGEF2-AS2	20.9541	-0.217561	0.310101	0.0269721	0.183333	ENSG00000273002.1
1770	ARHGEF25	56.3572	0.015772	0.109979	0.986769	0.996728	ENSG00000240771.8
1771	ARHGEF26	56.5189	-0.113607	0.134155	0.119717	0.428463	ENSG00000114790.13
1773	ARHGEF28	2383.52	0.292607	0.102672	0.000594811	0.011106	ENSG00000214944.9
1774	ARHGEF3	1535.67	0.0952358	0.0788424	0.150706	0.48252	ENSG00000163947.11
1775	ARHGEF33	9.11478	-0.0394006	0.134003	0.310676	0.663392	ENSG00000214694.11
1777	ARHGEF37	390.318	-0.0105645	0.103827	0.845514	0.952858	ENSG00000183111.12
1780	ARHGEF40	208.429	0.0290429	0.0997204	0.693985	0.896247	ENSG00000165801.10
1782	ARHGEF6	409.704	0.0855157	0.0956975	0.103803	0.395622	ENSG00000129675.16
1783	ARHGEF7	3704.97	-0.00634697	0.0504054	0.891116	0.96766	ENSG00000102606.18
1784	ARHGEF9	266.859	0.150557	0.0917978	0.0372678	0.221887	ENSG00000131089.17
1785	ARID1A	2217.6	0.0213435	0.0823747	0.742256	0.915694	ENSG00000117713.20
1786	ARID1B	1602.67	0.0886441	0.0869834	0.191672	0.542925	ENSG00000049618.23
1787	ARID2	813.149	-0.012857	0.0862351	0.842946	0.95267	ENSG00000189079.17
1788	ARID3A	184.005	0.0873198	0.120381	0.210213	0.5679	ENSG00000116017.11
1789	ARID3B	239.068	0.181225	0.123265	0.0353271	0.215642	ENSG00000179361.17
1791	ARID4A	681.178	0.0575837	0.0875614	0.389541	0.729016	ENSG00000032219.19
1792	ARID4B	1332.54	0.0523078	0.0780532	0.409586	0.74546	ENSG00000054267.22
1793	ARID5A	204.127	0.234903	0.248643	0.0278291	0.185888	ENSG00000196843.17
1794	ARID5B	170.775	0.167068	0.126481	0.046979	0.254873	ENSG00000150347.16
1795	ARIH1	1992.96	0.0312426	0.0730062	0.608369	0.858668	ENSG00000166233.15
1796	ARIH2	1847.42	0.0597183	0.0614275	0.271912	0.631483	ENSG00000177479.19
1797	ARL1	1816.03	0.0416252	0.0748629	0.501636	0.803609	ENSG00000120805.14
1798	ARL10	1380.35	0.118288	0.0980842	0.105364	0.398598	ENSG00000175414.7
1799	ARL11	12.62	-0.00653123	0.128128	0.845987	0.952858	ENSG00000152213.4
1801	ARL13B	262.8	-0.232731	0.110867	0.00644701	0.0696244	ENSG00000169379.16
1803	ARL14EP	493.391	0.00161977	0.0758439	0.979076	0.993498	ENSG00000152219.5
1805	ARL15	337.47	-0.0646361	0.0936663	0.346261	0.695247	ENSG00000185305.11
1806	ARL16	677.337	-0.00743781	0.0781058	0.807437	0.939473	ENSG00000214087.8
1807	ARL17A	33.6225	-0.0747484	0.124867	0.274084	0.633061	ENSG00000228696.9
1808	ARL2	550.516	0.0235705	0.107475	0.714226	0.904191	ENSG00000213465.8
1810	ARL2BP	2490.67	-0.0225934	0.063894	0.685889	0.893943	ENSG00000102931.8
1811	ARL3	587.005	0.00767574	0.0816725	0.90469	0.970849	ENSG00000138175.9
1812	ARL4A	552.362	0.005733	0.0929024	0.932272	0.979272	ENSG00000122644.13
1813	ARL4D	89.1573	-0.0177009	0.106887	0.447256	0.771983	ENSG00000175906.5
1814	ARL5A	497.39	0.0679826	0.119514	0.319455	0.669721	ENSG00000162980.17
1816	ARL5B	1136.24	0.213965	0.169381	0.0290761	0.19135	ENSG00000165997.5
1818	ARL6	152.214	0.0668706	0.111991	0.337176	0.687203	ENSG00000113966.10
1819	ARL6IP1	3660.86	-0.0719292	0.102503	0.307677	0.66186	ENSG00000170540.15
1820	ARL6IP4	16.9771	0.0129695	0.122232	0.7914	0.934467	ENSG00000182196.13
1821	ARL6IP5	2915.07	0.115417	0.0631566	0.0382079	0.225188	ENSG00000144746.7
1822	ARL6IP6	503.547	-0.290251	0.105082	0.000777042	0.0137979	ENSG00000177917.10
1823	ARL8A	705.13	0.216053	0.107488	0.00881004	0.0875548	ENSG00000143862.8
1824	ARL8B	1940.11	0.254754	0.1284	0.00681845	0.0728165	ENSG00000134108.13
1825	ARL9	10.0999	0.0192557	0.127055	0.615267	0.862291	ENSG00000196503.4
1827	ARMC1	904.971	0.00949436	0.084879	0.88436	0.965704	ENSG00000104442.10
1828	ARMC10	245.779	-0.0374742	0.0896038	0.573773	0.843454	ENSG00000282813.1
1830	ARMC2	71.8646	-0.206832	0.1496	0.0245151	0.17253	ENSG00000118690.13
1832	ARMC5	274.014	0.0981343	0.149212	0.146911	0.476172	ENSG00000140691.17
1833	ARMC6	504.044	0.0201372	0.1116	0.745529	0.916843	ENSG00000105676.14
1834	ARMC7	224.826	-0.0287872	0.092529	0.664848	0.885195	ENSG00000125449.7
1835	ARMC8	993.354	-0.0599479	0.0726898	0.324916	0.675425	ENSG00000114098.18
1836	ARMCX3	1803.87	0.19498	0.0805449	0.00425541	0.0520524	ENSG00000102401.20
1837	ARMCX4	515.555	0.18448	0.0885999	0.0106544	0.099381	ENSG00000196440.11
1838	ARMCX5	271.605	0.00170327	0.0732478	0.978167	0.99337	ENSG00000125962.14
1840	ARMCX6	953.609	0.110404	0.0730006	0.0735505	0.330042	ENSG00000198960.11
1842	ARMH3	695.034	-0.0747802	0.0565902	0.142683	0.470125	ENSG00000120029.13
1843	ARMH4	81.4353	0.131083	0.154383	0.10095	0.390816	ENSG00000139971.15
1845	ARMT1	776.331	0.0459641	0.0989423	0.499732	0.802568	ENSG00000146476.11
1846	ARNT	1302.63	-0.00794846	0.0573722	0.877444	0.963162	ENSG00000143437.21
1847	ARNT2	29.0823	-0.0423065	0.126055	0.411186	0.746018	ENSG00000172379.21
1848	ARNTL	183.75	0.161682	0.112984	0.0450304	0.248034	ENSG00000133794.18
1849	ARNTL2	1527.44	-0.240369	0.106033	0.00410625	0.0507089	ENSG00000029153.14
1851	ARPC1A	548.72	-0.00283643	0.0988974	0.963524	0.989394	ENSG00000241685.10
1852	ARPC1B	292.555	0.0710193	0.0943466	0.305347	0.659695	ENSG00000130429.15
1853	ARPC2	10892	-0.0577116	0.0441286	0.163943	0.504359	ENSG00000163466.16
1854	ARPC3	4429.81	0.151346	0.0860284	0.371718	0.71423	ENSG00000111229.16
1855	ARPC4	1962.63	0.0114751	0.068974	0.846222	0.952858	ENSG00000241553.12
1857	ARPC5	5164.45	-0.00796484	0.0860147	0.902203	0.969925	ENSG00000162704.16
1858	ARPC5L	1512.06	-0.13657	0.0779272	0.035352	0.215715	ENSG00000136950.13
1859	ARPIN	967.32	0.013264	0.0558589	0.793725	0.935048	ENSG00000242498.8
1861	ARPP19	4881.16	0.0812815	0.0875454	0.230519	0.588759	ENSG00000128989.10
1863	ARRB1	2783.62	0.152483	0.13562	0.0701537	0.320788	ENSG00000137486.17
1864	ARRB2	384.411	-0.0829739	0.0830088	0.208758	0.566337	ENSG00000141480.18
1865	ARRDC1	243.691	0.0856425	0.134764	0.200669	0.55535	ENSG00000197070.14
1866	ARRDC1-AS1	224.88	-0.0247697	0.088055	0.652155	0.880423	ENSG00000203993.6
1867	ARRDC2	311.2	0.342192	0.129605	0.000827957	0.0145155	ENSG00000105643.10
1868	ARRDC3	1486.83	0.0389629	0.125134	0.466285	0.783242	ENSG00000113369.9
1869	ARRDC3-AS1	13.6938	-0.0314421	0.126606	0.510138	0.807896	ENSG00000281357.3
1870	ARRDC4	207.437	0.0816555	0.134365	0.222847	0.5815	ENSG00000140450.9
1872	ARSA	284.864	0.0268358	0.110448	0.671841	0.88714	ENSG00000100299.18
1873	ARSB	988.239	-0.158461	0.0619332	0.00418634	0.0514681	ENSG00000113273.17
1874	ARSD	1015.31	0.383355	0.0955154	0.00183461	0.0270463	ENSG00000006756.16
1876	ARSG	75.9837	0.0126281	0.101786	0.93626	0.980113	ENSG00000141337.12
1878	ARSJ	1495.89	-0.219163	0.0989712	0.00395354	0.0492634	ENSG00000180801.14
1879	ARSL	94.1456	0.113575	0.12222	0.140559	0.466449	ENSG00000157399.16
1881	ART4	186.931	-0.086378	0.154011	0.13392	0.452909	ENSG00000111339.12
1883	ARTN	9.07944	0.0590377	0.146901	0.0851454	0.355293	ENSG00000117407.17
1884	ARV1	310.501	0.0113009	0.0928974	0.864534	0.958736	ENSG00000173409.14
1885	ARVCF	499.421	0.113851	0.160488	0.115083	0.419483	ENSG00000099889.14
1887	ASAH1	440.254	0.228351	0.119646	0.00984034	0.094391	ENSG00000104763.19
1888	ASAH2	62.9793	0.0101893	0.106294	0.872411	0.961301	ENSG00000188611.15
1889	ASAH2B	120.844	-0.00240509	0.103047	0.96945	0.990749	ENSG00000204147.10
1890	ASAP1	4449.91	0.0622249	0.0714179	0.302456	0.65761	ENSG00000153317.15
1892	ASAP2	2561.01	0.0546429	0.069565	0.356356	0.70289	ENSG00000151693.11
1893	ASAP3	184.882	0.124366	0.10953	0.105076	0.398147	ENSG00000088280.19
1894	ASB1	515.753	0.0593097	0.0761702	0.344327	0.693908	ENSG00000065802.12
1897	ASB13	208.986	0.094311	0.103596	0.185654	0.53419	ENSG00000196372.13
1901	ASB16-AS1	223.62	-0.0395256	0.0869393	0.548838	0.831418	ENSG00000267080.6
1903	ASB3	453.739	-0.116054	0.089939	0.0969987	0.383395	ENSG00000115239.23
1906	ASB6	705.086	0.0501036	0.0962442	0.463655	0.782668	ENSG00000148331.12
1907	ASB7	422.15	0.0491243	0.0719809	0.416269	0.750282	ENSG00000183475.12
1908	ASB8	649.385	-0.0226903	0.058462	0.664687	0.885195	ENSG00000177981.11
1909	ASB9	237.969	0.0235417	0.0852121	0.718867	0.906441	ENSG00000102048.16
1910	ASCC1	569.651	-0.123977	0.0828337	0.0646328	0.307233	ENSG00000138303.18
1911	ASCC2	1149.27	-0.062605	0.0747521	0.300409	0.656076	ENSG00000100325.15
1912	ASCC3	2610.26	-0.106158	0.104997	0.150774	0.482552	ENSG00000112249.14
1914	ASF1A	635.132	-0.118317	0.0966031	0.102615	0.393751	ENSG00000111875.8
1915	ASGR1	127.68	0.0973282	0.134261	0.181818	0.529399	ENSG00000141505.12
1917	ASH1L	1323.31	0.291225	0.120594	0.631734	0.87057	ENSG00000116539.13
1918	ASH1L-AS1	11.5382	-0.0202923	0.12382	0.542346	0.828207	ENSG00000235919.4
1919	ASH2L	1672.23	-0.203745	0.0895724	0.00580403	0.0648651	ENSG00000129691.16
1921	ASIC1	14.2793	-0.117195	0.193725	0.0496634	0.263596	ENSG00000110881.11
1923	ASIC3	23.1643	0.0288361	0.125662	0.500123	0.802704	ENSG00000213199.8
1925	ASL	307.222	-0.0114479	0.111716	0.859051	0.957806	ENSG00000126522.17
1927	ASMTL	214.941	0.0544791	0.107513	0.422833	0.754738	ENSG00000169093.16
1928	ASNS	16.226	0.0607578	0.1446	0.161818	0.50181	ENSG00000070669.17
1929	ASNSD1	649.719	-0.0829581	0.103294	0.246684	0.60638	ENSG00000138381.10
1933	ASPH	3641.41	-0.13587	0.0709543	0.025697	0.177889	ENSG00000198363.18
1934	ASPHD1	10.3987	0.0097304	0.127565	0.757181	0.921406	ENSG00000174939.11
1935	ASPHD2	205.527	-0.0595622	0.110653	0.193326	0.54527	ENSG00000128203.7
1936	ASPM	2014.29	-0.17611	0.187538	0.0515002	0.269017	ENSG00000066279.18
1938	ASPSCR1	212.242	0.0620245	0.124663	0.328485	0.678785	ENSG00000169696.16
1939	ASS1	62.9897	-0.0696896	0.13663	0.242689	0.601374	ENSG00000130707.18
1943	ASTE1	173.703	-0.0245743	0.0845443	0.705204	0.901602	ENSG00000034533.11
1946	ASTN2	38.1417	-0.00459354	0.110342	0.864783	0.958783	ENSG00000148219.16
1947	ASXL1	3326.97	-0.00399692	0.0569634	0.937177	0.980141	ENSG00000171456.20
1948	ASXL2	1600.23	0.0511654	0.0898563	0.447457	0.771983	ENSG00000143970.17
1949	ASXL3	37.8976	0.01348	0.114861	0.900503	0.969354	ENSG00000141431.12
1950	ATAD1	699.351	-0.0492895	0.0813575	0.445519	0.770323	ENSG00000138138.13
1951	ATAD2B	479.398	0.00755446	0.0828474	0.907775	0.971776	ENSG00000119778.15
1952	ATAD3A	503.86	-0.0212158	0.117485	0.70156	0.899676	ENSG00000197785.14
1953	ATAD3B	616.133	-0.0189052	0.111645	0.769092	0.925949	ENSG00000160072.20
1954	ATAD3C	12.5073	-0.027947	0.124839	0.57451	0.843551	ENSG00000215915.10
1955	ATAD5	295.169	-0.490226	0.213031	0.0011495	0.018857	ENSG00000176208.9
1956	ATAT1	76.4204	0.0921273	0.100066	0.200676	0.55535	ENSG00000137343.18
1958	ATE1	919.542	0.0895746	0.0722269	0.141943	0.469417	ENSG00000107669.17
1959	ATE1-AS1	16.4506	0.0236752	0.12542	0.602063	0.855978	ENSG00000226864.2
1960	ATF1	323.791	-0.172852	0.083004	0.010391	0.0980287	ENSG00000123268.9
1961	ATF2	1197.39	0.0951624	0.0807783	0.145638	0.473922	ENSG00000115966.17
1962	ATF3	121.066	0.102051	0.164557	0.104522	0.39661	ENSG00000162772.17
1963	ATF4	8173.33	0.0846735	0.0986431	0.23327	0.591647	ENSG00000128272.14
1964	ATF5	664.491	-0.0281772	0.0817328	0.660717	0.88415	ENSG00000169136.11
1965	ATF6	4078.27	-0.0550661	0.0701132	0.354545	0.701685	ENSG00000118217.6
1966	ATF6B	499.282	0.111832	0.113776	0.123252	0.434806	ENSG00000228628.8
1967	ATF7	2163.53	0.0278466	0.0762625	0.655957	0.882109	ENSG00000170653.19
1968	ATF7-NPFF	38.6115	0.0438292	0.120027	0.49894	0.801911	ENSG00000267281.2
1969	ATF7IP	1808.85	0.0948826	0.0927476	0.175866	0.522339	ENSG00000171681.12
1970	ATF7IP2	114.404	-0.0273275	0.107145	0.672452	0.887186	ENSG00000166669.13
1971	ATG10	124.663	-0.107018	0.114092	0.156618	0.493369	ENSG00000152348.16
1972	ATG101	632.132	0.0668626	0.0977369	0.337269	0.687203	ENSG00000123395.14
1973	ATG12	1457.23	0.0387598	0.0735603	0.526904	0.819466	ENSG00000145782.13
1974	ATG13	2066.69	0.113641	0.0549722	0.0228488	0.16426	ENSG00000175224.16
1975	ATG14	563.282	0.190755	0.103615	0.0164082	0.133201	ENSG00000126775.9
1976	ATG16L1	431.367	0.00556711	0.0550743	0.889667	0.967171	ENSG00000085978.22
1977	ATG16L2	641.228	0.0347203	0.0997563	0.604825	0.856693	ENSG00000168010.11
1978	ATG2A	423.834	0.0264356	0.113755	0.66636	0.885195	ENSG00000110046.13
1979	ATG2B	1139.15	0.144199	0.0968403	0.0473358	0.255721	ENSG00000066739.12
1980	ATG3	1000.1	-0.040587	0.0723695	0.503019	0.804282	ENSG00000144848.11
1981	ATG4A	1085.19	-0.135177	0.107822	0.0789182	0.341828	ENSG00000101844.18
1982	ATG4B	1123.6	0.0335288	0.0938855	0.618358	0.864748	ENSG00000168397.17
1983	ATG4C	245.78	-0.0506114	0.104901	0.457157	0.778033	ENSG00000125703.15
1984	ATG4D	156.902	-0.0191179	0.109527	0.744475	0.91657	ENSG00000130734.10
1985	ATG5	857.875	-0.0542332	0.0833111	0.407136	0.74267	ENSG00000057663.16
1986	ATG7	800.91	-0.118172	0.0599902	0.02982	0.194099	ENSG00000197548.12
1987	ATG9A	961.619	0.0207325	0.0843547	0.75134	0.919085	ENSG00000198925.12
1989	ATIC	1095.65	-0.165537	0.0881237	0.0199447	0.150767	ENSG00000138363.15
1990	ATL1	42.424	-0.0288199	0.118709	0.613186	0.860817	ENSG00000198513.12
1991	ATL2	1055.97	-0.037482	0.0841342	0.56588	0.838786	ENSG00000119787.14
1992	ATL3	2481	-0.13125	0.0712246	0.0312959	0.199267	ENSG00000184743.13
1993	ATM	1164.51	0.0608031	0.109452	0.378968	0.720051	ENSG00000149311.18
1994	ATMIN	1675.76	-0.000551925	0.0654629	0.991734	0.997745	ENSG00000166454.10
1995	ATN1	3756.84	-0.0222832	0.104712	0.728463	0.910421	ENSG00000111676.15
1997	ATOH8	268.486	0.198925	0.230835	0.0381091	0.224845	ENSG00000168874.13
1998	ATOX1	851.443	0.0151469	0.0781534	0.81114	0.940752	ENSG00000177556.12
2000	ATP10D	512.256	0.0607111	0.0858565	0.871263	0.960956	ENSG00000145246.14
2001	ATP11A	2674.96	0.0235439	0.088367	0.722331	0.908118	ENSG00000068650.18
2002	ATP11B	1431.88	0.0370183	0.0802396	0.563526	0.837417	ENSG00000058063.16
2003	ATP11C	1703.42	0.00540548	0.0900394	0.936111	0.980113	ENSG00000101974.14
2004	ATP13A1	933.465	0.0794633	0.12593	0.254579	0.613603	ENSG00000105726.17
2005	ATP13A2	597.722	-0.0160031	0.113209	0.746238	0.916902	ENSG00000159363.18
2006	ATP13A3	2082.81	0.101616	0.124121	0.17713	0.523935	ENSG00000133657.15
2008	ATP1A1	12994.2	0.124	0.0471344	0.00478521	0.0561661	ENSG00000163399.16
2009	ATP1A1-AS1	14.9099	0.0826738	0.152875	0.137314	0.460164	ENSG00000203865.10
2011	ATP1B1	617.243	0.0128096	0.088072	0.846487	0.952858	ENSG00000143153.13
2013	ATP1B3	5583.5	-0.122228	0.0962275	0.092058	0.37148	ENSG00000069849.11
2014	ATP23	30.0985	-0.145068	0.182732	0.0731241	0.32893	ENSG00000166896.9
2015	ATP2A1	45.9338	0.0632519	0.136484	0.256491	0.615349	ENSG00000196296.13
2016	ATP2A1-AS1	17.8372	-0.495689	0.385719	0.00633229	0.0689566	ENSG00000260442.5
2017	ATP2A2	7473.14	-0.128205	0.0692628	0.0317497	0.200904	ENSG00000174437.17
2018	ATP2A3	20.9283	-0.0412108	0.13105	0.378734	0.719853	ENSG00000074370.18
2019	ATP2B1	1001.2	-0.0115531	0.090763	0.899716	0.968837	ENSG00000070961.15
2023	ATP2B4	6788.34	-0.0567773	0.0941747	0.405554	0.741516	ENSG00000058668.14
2024	ATP2C1	2541.94	0.184982	0.0836287	0.998865	0.999636	ENSG00000017260.19
2027	ATP5F1A	10555.5	-0.141581	0.0553385	0.00495906	0.057676	ENSG00000152234.16
2033	ATP5F1C	3754.28	-0.102721	0.0855887	0.128964	0.445611	ENSG00000165629.20
2035	ATP5F1D	338.62	0.00572142	0.119554	0.91117	0.972635	ENSG00000099624.8
2036	ATP5F1E	4173.62	-0.0603104	0.07913	0.345537	0.694443	ENSG00000124172.10
2037	ATP5IF1	562.688	-0.0568444	0.0746695	0.358069	0.703789	ENSG00000130770.18
2038	ATP5MC1	1305.1	-0.202599	0.101534	0.0106135	0.0993055	ENSG00000159199.14
2039	ATP5MC2	4885.21	-0.0302626	0.0747695	0.623192	0.865817	ENSG00000135390.20
2040	ATP5MC3	2455.17	-0.123084	0.0616884	0.024599	0.172591	ENSG00000154518.9
2041	ATP5ME	905.452	-0.0178673	0.0946949	0.786655	0.932772	ENSG00000169020.10
2042	ATP5MF	1095.04	-0.168841	0.096398	0.0245606	0.17253	ENSG00000241468.7
2044	ATP5MG	558.853	-0.102747	0.103021	0.160887	0.50012	ENSG00000167283.8
2047	ATP5MJ	1729.42	-0.0825043	0.0919348	0.232918	0.591477	ENSG00000156411.9
2048	ATP5MK	1516.22	-0.0326552	0.0966331	0.625691	0.867214	ENSG00000173915.16
2049	ATP5PB	3977.71	-0.089891	0.0704248	0.133502	0.452456	ENSG00000116459.11
2050	ATP5PD	1892.61	-0.0985886	0.0850897	0.143104	0.470769	ENSG00000167863.12
2052	ATP5PF	1760.55	-0.0734303	0.0756491	0.240186	0.599454	ENSG00000154723.12
2053	ATP5PO	788.988	-0.17564	0.107358	0.0278496	0.185888	ENSG00000241837.7
2054	ATP6	51912.1	-0.300126	0.205407	0.0112278	0.103051	ENSG00000198899.2
2055	ATP6AP1	3235.97	0.148235	0.0910355	0.0390504	0.228207	ENSG00000071553.17
2056	ATP6AP1L	37.248	0.0428077	0.121473	0.468224	0.784527	ENSG00000205464.12
2057	ATP6AP2	3034.73	0.0523844	0.0736351	0.393322	0.73262	ENSG00000182220.15
2058	ATP6V0A1	714.326	0.235499	0.0915336	0.00198432	0.0286922	ENSG00000033627.16
2059	ATP6V0A2	865.24	0.129198	0.0689393	0.0300998	0.195239	ENSG00000185344.14
2061	ATP6V0B	1059.28	0.131439	0.0942457	0.0694022	0.318577	ENSG00000117410.14
2064	ATP6V0D1	1656.04	0.14463	0.114107	0.0690795	0.317892	ENSG00000159720.12
2065	ATP6V0D1-DT	34.5813	-0.0111796	0.111775	0.851473	0.954418	ENSG00000270049.3
2067	ATP6V0E1	2744.63	0.100817	0.0808402	0.124162	0.436463	ENSG00000113732.9
2068	ATP6V0E2	464.358	-0.00604271	0.10125	0.84977	0.953741	ENSG00000171130.18
2069	ATP6V0E2-AS1	25.5335	-0.0894753	0.147555	0.164993	0.506369	ENSG00000204934.10
2070	ATP6V1A	2214.92	0.10505	0.0755247	0.0954306	0.379457	ENSG00000114573.10
2073	ATP6V1C1	1655.92	0.182022	0.09089	0.013013	0.11347	ENSG00000155097.12
2075	ATP6V1D	1438.91	-0.0504942	0.0818626	0.43557	0.763391	ENSG00000100554.12
2076	ATP6V1E1	2269.14	0.152538	0.0715904	0.0133751	0.115897	ENSG00000131100.13
2077	ATP6V1E2	57.9004	0.0887922	0.131544	0.210178	0.5679	ENSG00000250565.7
2078	ATP6V1F	1132.94	0.122293	0.0998328	0.0977722	0.384963	ENSG00000128524.5
2079	ATP6V1FNB	16.6591	0.101155	0.173761	0.0725635	0.327296	ENSG00000272899.4
2081	ATP6V1H	835.264	0.182185	0.066248	0.00193836	0.0281503	ENSG00000047249.18
2082	ATP7A	504.122	0.121983	0.112758	0.117016	0.422987	ENSG00000165240.20
2083	ATP7B	341.542	0.249747	0.0931073	0.00132437	0.0211198	ENSG00000123191.15
2084	ATP8	8739.62	-0.265977	0.221712	0.0185686	0.143907	ENSG00000228253.1
2085	ATP8A1	95.4779	-0.043593	0.115125	0.490552	0.795715	ENSG00000124406.16
2086	ATP8A2	30.3708	-0.0312596	0.125677	0.528495	0.819934	ENSG00000132932.17
2087	ATP8B1	2778.3	-0.0546141	0.0920461	0.420083	0.753286	ENSG00000081923.14
2088	ATP8B2	2370.51	0.0802256	0.0736765	0.193385	0.545273	ENSG00000143515.18
2089	ATP8B3	36.701	-0.0855427	0.135654	0.209333	0.567145	ENSG00000130270.16
2092	ATP9A	2425.24	0.0920914	0.0855893	0.172087	0.516464	ENSG00000054793.14
2093	ATP9B	341.972	-0.0228156	0.0700545	0.736466	0.913283	ENSG00000166377.20
2094	ATPAF1	749.958	-0.159542	0.092132	0.0283588	0.187982	ENSG00000123472.12
2095	ATPAF2	271.801	-0.0615136	0.0917676	0.36195	0.707228	ENSG00000171953.16
2096	ATPSCKMT	248.313	-0.136824	0.0941229	0.00762336	0.078873	ENSG00000150756.14
2097	ATR	958.045	-0.0425642	0.0878312	0.520898	0.815163	ENSG00000175054.16
2098	ATRAID	1289.12	-0.105624	0.0713966	0.0816803	0.348154	ENSG00000138085.16
2099	ATRN	2283.08	0.049482	0.0630622	0.371935	0.714364	ENSG00000088812.18
2101	ATRX	2661.19	0.0475157	0.0979898	0.486567	0.79278	ENSG00000085224.22
2102	ATXN1	769.235	-0.0370641	0.0771465	0.554397	0.834005	ENSG00000124788.18
2103	ATXN10	1993.21	-0.0621972	0.0754893	0.287175	0.646944	ENSG00000130638.17
2104	ATXN1L	1811.08	0.120897	0.0648254	0.0334581	0.208731	ENSG00000224470.8
2105	ATXN2	1087.97	0.108684	0.0764775	0.086917	0.359302	ENSG00000204842.18
2107	ATXN2L	3626.25	0.0379904	0.0830326	0.560423	0.835859	ENSG00000168488.18
2108	ATXN3	447.976	0.104343	0.0815881	0.113785	0.417689	ENSG00000066427.24
2109	ATXN7	28.8589	0.0199587	0.119363	0.71021	0.903384	ENSG00000163635.18
2110	ATXN7L1	231.23	-0.0211599	0.08241	0.780227	0.930405	ENSG00000146776.14
2111	ATXN7L2	124.268	0.0358041	0.102813	0.624388	0.866462	ENSG00000162650.16
2112	ATXN7L3	2152.89	-0.00660949	0.0716318	0.923503	0.976167	ENSG00000087152.15
2113	ATXN7L3B	2852.51	0.115716	0.0476155	0.00900956	0.0887841	ENSG00000253719.4
2114	AUH	134.113	-0.0730292	0.105443	0.302075	0.657555	ENSG00000148090.11
2115	AUP1	2446.15	0.0297646	0.0713356	0.621153	0.865086	ENSG00000115307.17
2116	AURKAIP1	582.324	0.00525537	0.112368	0.953863	0.985464	ENSG00000175756.13
2118	AURKC	9.16154	-0.0147106	0.128412	0.668046	0.885265	ENSG00000105146.13
2119	AUTS2	482.408	0.233672	0.125275	0.0103894	0.0980287	ENSG00000158321.18
2120	AVEN	357.824	-0.0861813	0.0850423	0.189457	0.539903	ENSG00000169857.8
2121	AVIL	73.089	0.0313016	0.123442	0.544503	0.829559	ENSG00000135407.10
2122	AVPI1	41.8516	0.0791772	0.130278	0.244133	0.602723	ENSG00000119986.7
2127	AXIN1	449.066	0.115017	0.139133	0.13606	0.457164	ENSG00000103126.15
2128	AXIN2	38.4436	-0.107873	0.160939	0.117723	0.424166	ENSG00000168646.13
2129	AXL	4398.87	-0.167052	0.12106	0.0446172	0.246824	ENSG00000167601.12
2131	AZI2	763.622	0.0198069	0.0741597	0.746968	0.917324	ENSG00000163512.14
2132	AZIN1	2921.96	0.136494	0.0853342	0.306015	0.660334	ENSG00000155096.14
2133	AZIN2	17.7311	0.053087	0.13109	0.321523	0.671425	ENSG00000142920.17
2135	B2M	6277.94	0.102603	0.0790648	0.112933	0.416149	ENSG00000166710.20
2136	B3GALNT1	565.299	0.0039591	0.0900253	0.438857	0.765101	ENSG00000169255.15
2137	B3GALNT2	424.54	0.0202482	0.0733767	0.740371	0.91478	ENSG00000282880.2
2142	B3GALT6	442.323	-0.0655389	0.0811808	0.312417	0.664231	ENSG00000176022.7
2143	B3GALT9	32.5645	-0.0306124	0.114547	0.613874	0.8612	ENSG00000214654.8
2144	B3GAT1	56.8924	0.179724	0.294906	0.0245921	0.172591	ENSG00000109956.13
2147	B3GAT3	339.556	0.0789209	0.130517	0.245781	0.604699	ENSG00000149541.10
2148	B3GLCT	554.403	-0.000893633	0.071321	0.969661	0.990749	ENSG00000187676.8
2149	B3GNT2	450.905	-0.0034086	0.0770951	0.956397	0.986714	ENSG00000170340.11
2152	B3GNT5	577.1	0.419271	0.154628	0.00054453	0.0104164	ENSG00000176597.12
2154	B3GNT7	10.1506	0.0146731	0.124624	0.740859	0.914855	ENSG00000156966.7
2155	B3GNT8	44.9641	0.00182885	0.121783	0.946748	0.982946	ENSG00000177191.2
2156	B3GNT9	57.3295	-0.00874112	0.108984	0.857991	0.957251	ENSG00000237172.4
2157	B3GNTL1	54.4309	0.0587109	0.109204	0.418876	0.752824	ENSG00000175711.8
2161	B4GALNT4	66.2895	0.0591356	0.128707	0.327628	0.677859	ENSG00000182272.12
2162	B4GALT1	2452.27	-0.0685205	0.046578	0.1147	0.419114	ENSG00000086062.12
2163	B4GALT2	1153.86	-0.00202419	0.0990832	0.973287	0.991979	ENSG00000117411.16
2164	B4GALT3	989.636	0.0563214	0.0820203	0.387114	0.72724	ENSG00000158850.15
2165	B4GALT4	132.868	-0.0678809	0.0916828	0.321118	0.671003	ENSG00000121578.13
2166	B4GALT6	469.868	0.151482	0.116192	0.060408	0.294321	ENSG00000118276.11
2167	B4GALT7	476.07	-0.0347907	0.106023	0.595741	0.853455	ENSG00000027847.14
2168	B4GAT1	459.521	-0.0326262	0.0818848	0.61289	0.860598	ENSG00000174684.7
2169	B9D1	186.502	0.00805151	0.0899809	0.903135	0.970278	ENSG00000108641.17
2170	B9D2	88.0079	0.0198374	0.110239	0.735947	0.913188	ENSG00000123810.8
2171	BAALC	42.2131	0.0375332	0.127127	0.418216	0.751963	ENSG00000164929.17
2174	BABAM1	530.825	-0.0210878	0.082743	0.742967	0.916142	ENSG00000105393.16
2175	BABAM2	427.024	-0.0812524	0.0845508	0.235212	0.593384	ENSG00000158019.20
2176	BACE1	1317.6	0.0647545	0.0564346	0.203707	0.559591	ENSG00000186318.16
2177	BACH1	540.466	0.219289	0.100849	0.00616493	0.0676674	ENSG00000156273.16
2178	BAD	270.781	0.061614	0.12748	0.324871	0.675425	ENSG00000002330.13
2179	BAG1	1239.1	0.0742562	0.0682583	0.205203	0.56096	ENSG00000107262.24
2180	BAG2	56.2053	-0.276911	0.204762	0.013401	0.116	ENSG00000112208.11
2181	BAG3	2138.47	-0.0148355	0.0703243	0.802403	0.937351	ENSG00000151929.9
2182	BAG4	381.245	-0.117472	0.0807069	0.0745075	0.33222	ENSG00000156735.11
2183	BAG5	1520.39	0.0485253	0.0561079	0.338823	0.68865	ENSG00000166170.9
2184	BAG6	702.677	0.147368	0.106578	0.0654201	0.30885	ENSG00000234651.10
2185	BAHCC1	228.085	0.0727993	0.127495	0.27762	0.636279	ENSG00000266074.8
2186	BAHD1	746.333	0.0452205	0.0922573	0.50358	0.804845	ENSG00000140320.12
2187	BAIAP2	226.333	0.0186965	0.101881	0.776088	0.928943	ENSG00000175866.15
2188	BAIAP2-DT	459.63	-0.00124568	0.0920524	0.983838	0.995483	ENSG00000226137.5
2189	BAIAP2L1	30.2012	-0.140958	0.180212	0.0766011	0.337284	ENSG00000006453.14
2191	BAIAP3	10.4297	-0.0357924	0.132907	0.344056	0.693675	ENSG00000007516.13
2192	BAK1	595.029	0.0186282	0.0847528	0.805948	0.939042	ENSG00000030110.13
2193	BAMBI	78.2744	-0.127204	0.145679	0.109079	0.407541	ENSG00000095739.11
2195	BANF1	2503.78	-0.12897	0.0718904	0.0353905	0.215871	ENSG00000175334.8
2197	BANP	262.506	-0.0311405	0.0975862	0.679967	0.891272	ENSG00000172530.20
2198	BAP1	2008.16	0.0624384	0.0939984	0.36419	0.708266	ENSG00000163930.10
2199	BASP1	1647.32	0.0207596	0.0706947	0.728861	0.910421	ENSG00000176788.9
2202	BATF2	22.3536	0.0311568	0.123946	0.564051	0.837417	ENSG00000168062.10
2203	BATF3	8.88463	0.00387943	0.126906	0.925338	0.977001	ENSG00000123685.9
2204	BAX	2195.77	0.0165144	0.0934805	0.805205	0.938727	ENSG00000087088.20
2205	BAZ1A	2373.34	-0.0213612	0.0773044	0.7324	0.912272	ENSG00000198604.11
2206	BAZ1A-AS1	38.278	0.05405	0.119511	0.40048	0.738324	ENSG00000258738.1
2207	BAZ1B	3973.15	-0.0870317	0.0606927	0.105974	0.39987	ENSG00000009954.11
2208	BAZ2A	3542.77	0.0953413	0.0841366	0.154352	0.48891	ENSG00000076108.11
2209	BAZ2B	17.944	0.061308	0.133608	0.286684	0.646101	ENSG00000226266.6
2210	BBC3	149.355	0.295361	0.28751	0.0165888	0.133919	ENSG00000105327.17
2211	BBIP1	399.696	-0.0819847	0.0864489	0.223565	0.582077	ENSG00000214413.8
2212	BBLN	255.927	0.0355618	0.125172	0.496327	0.799999	ENSG00000171159.5
2213	BBOF1	71.7904	0.0174992	0.105913	0.758469	0.921598	ENSG00000119636.16
2215	BBS1	37.5215	0.0146213	0.112302	0.809814	0.940455	ENSG00000174483.20
2216	BBS10	443.335	-0.00412314	0.10041	0.94897	0.983588	ENSG00000179941.9
2217	BBS12	120.78	0.055347	0.101443	0.421122	0.753954	ENSG00000181004.10
2218	BBS2	823.567	0.0116249	0.0724759	0.848317	0.953289	ENSG00000125124.12
2219	BBS4	242.579	-0.0385976	0.0830424	0.552488	0.832926	ENSG00000140463.14
2220	BBS5	66.8738	0.0915933	0.134746	0.200174	0.554873	ENSG00000163093.12
2221	BBS7	568.645	-0.0799367	0.0836595	0.227201	0.584602	ENSG00000138686.10
2222	BBS9	337.131	0.0795701	0.0891151	0.243706	0.602577	ENSG00000122507.21
2223	BBX	1767.33	-0.0154557	0.081449	0.809025	0.940404	ENSG00000114439.19
2224	BCAM	522.837	0.0706627	0.131136	0.257628	0.616738	ENSG00000187244.12
2226	BCAP29	409.607	0.0270853	0.104151	0.6797	0.891124	ENSG00000283852.2
2227	BCAP31	4493.16	0.0601162	0.0739982	0.329751	0.680174	ENSG00000185825.17
2230	BCAR1	2551.59	0.0732205	0.139061	0.225826	0.583748	ENSG00000050820.17
2233	BCAR3	1325.37	0.0352878	0.0741223	0.567085	0.839486	ENSG00000137936.18
2236	BCAS2	737.021	-0.203067	0.0906632	0.00613798	0.0674853	ENSG00000116752.6
2237	BCAS3	356.406	0.130736	0.0985748	0.0740487	0.331739	ENSG00000141376.22
2238	BCAS4	33.4895	0.0611032	0.129662	0.313236	0.665006	ENSG00000124243.17
2239	BCAT1	5339.56	0.149386	0.114585	0.0619307	0.299069	ENSG00000060982.15
2240	BCAT2	610.527	0.0146009	0.102817	0.823926	0.946391	ENSG00000105552.15
2241	BCCIP	1556.83	-0.278594	0.0956428	0.000532794	0.0102392	ENSG00000107949.17
2242	BCDIN3D	116.275	0.0462596	0.101381	0.496365	0.799999	ENSG00000186666.6
2244	BCHE	136.4	0.195369	0.202047	0.0405072	0.233081	ENSG00000114200.10
2245	BCKDHA	9.88715	0.00317854	0.128093	0.910447	0.972618	ENSG00000248098.12
2246	BCKDHB	312.545	-0.0169104	0.0800226	0.790697	0.934257	ENSG00000083123.15
2247	BCKDK	916.743	-0.00979706	0.0934651	0.881055	0.964722	ENSG00000103507.14
2248	BCL10	2005.87	-0.000446168	0.0818191	0.993854	0.998498	ENSG00000142867.14
2249	BCL11A	14.5784	0.0517711	0.13421	0.298394	0.655016	ENSG00000119866.22
2251	BCL2	67.5595	0.0546712	0.117337	0.263697	0.622463	ENSG00000171791.13
2252	BCL2A1	196.001	-0.113731	0.167267	0.102861	0.394238	ENSG00000140379.8
2253	BCL2L1	1957.13	0.16481	0.117727	0.0451005	0.248255	ENSG00000171552.13
2255	BCL2L11	249.588	0.345102	0.139784	0.00127058	0.0203971	ENSG00000153094.23
2256	BCL2L12	285.337	-0.117608	0.131834	0.131014	0.449498	ENSG00000126453.9
2258	BCL2L13	1348.71	0.0328988	0.0569695	0.521958	0.816052	ENSG00000099968.18
2260	BCL2L2	956.407	0.011709	0.0633696	0.699165	0.899133	ENSG00000129473.9
2261	BCL2L2-PABPN1	26.4435	0.0645744	0.133926	0.299823	0.655934	ENSG00000258643.5
2262	BCL3	296.483	-0.0219469	0.108961	0.724681	0.908785	ENSG00000069399.15
2263	BCL6	295.885	0.041865	0.0889216	0.530912	0.820801	ENSG00000113916.18
2264	BCL6B	4788.39	0.0521572	0.0915802	0.441108	0.766933	ENSG00000161940.11
2265	BCL7A	261.607	0.145561	0.0969196	0.0530399	0.273019	ENSG00000110987.8
2266	BCL7B	797.778	-0.0252781	0.0777721	0.630488	0.869477	ENSG00000106635.8
2267	BCL7C	583.784	0.034845	0.102932	0.628135	0.868497	ENSG00000099385.11
2268	BCL9	735.837	0.134271	0.0884362	0.0554836	0.27944	ENSG00000116128.11
2269	BCL9L	883.762	0.178729	0.199664	0.0492281	0.262271	ENSG00000186174.12
2270	BCLAF1	4312.66	0.116298	0.0785977	0.148483	0.47929	ENSG00000029363.17
2271	BCLAF1P2	553.227	-0.136553	0.0906859	0.0547953	0.278029	ENSG00000279800.2
2272	BCLAF3	191.645	0.203117	0.11797	0.0179206	0.14046	ENSG00000173681.16
2274	BCO2	14.9588	0.048126	0.135075	0.271224	0.630978	ENSG00000197580.13
2275	BCOR	1084.56	0.0534326	0.101499	0.437829	0.76466	ENSG00000183337.17
2276	BCORL1	373.722	0.104496	0.115942	0.160821	0.50004	ENSG00000085185.15
2278	BCR	3485.07	0.0377935	0.102869	0.574691	0.843551	ENSG00000186716.21
2282	BCS1L	704.63	-0.234593	0.0831033	0.000971767	0.0164289	ENSG00000074582.14
2283	BCYRN1	82.3494	-0.659058	0.281671	0.000862239	0.0149898	ENSG00000236824.2
2284	BDH1	28.0515	-0.0249112	0.113619	0.679551	0.891124	ENSG00000161267.12
2285	BDH2	636.51	0.0460117	0.0801781	0.473636	0.787437	ENSG00000164039.15
2287	BDNF	55.9732	-0.600888	0.340538	0.00272306	0.0369272	ENSG00000176697.19
2288	BDNF-AS	19.9632	-0.0506802	0.135308	0.262321	0.621461	ENSG00000245573.9
2289	BDP1	479.581	-0.0046751	0.0875089	0.942371	0.982069	ENSG00000145734.19
2291	BECN1	1891.8	0.00577022	0.0490745	0.89973	0.968837	ENSG00000126581.13
2294	BEND3	164.246	0.0966501	0.10612	0.187033	0.536551	ENSG00000178409.13
2296	BEND4	16.2854	-0.0375627	0.134778	0.281681	0.641363	ENSG00000188848.16
2298	BEND6	19.94	-0.0351798	0.127626	0.461165	0.780777	ENSG00000151917.18
2299	BEND7	609.083	0.151893	0.0806396	0.023087	0.165184	ENSG00000165626.17
2300	BEST1	11.1716	0.0326059	0.132285	0.362051	0.70734	ENSG00000167995.16
2302	BEST3	14.7004	-0.0103174	0.123599	0.796078	0.935533	ENSG00000127325.19
2304	BET1	551.196	0.0289478	0.0772778	0.644403	0.877108	ENSG00000105829.13
2305	BET1L	1494	0.0668352	0.0802452	0.301063	0.656502	ENSG00000177951.17
2306	BEX1	10.0468	0.015212	0.126366	0.683627	0.892823	ENSG00000133169.6
2307	BEX2	10.7767	0.0503107	0.138762	0.213162	0.570301	ENSG00000133134.11
2308	BEX3	2432.39	0.072066	0.0683159	0.218985	0.577062	ENSG00000166681.14
2309	BEX5	9.93772	0.00625546	0.12724	0.856941	0.957169	ENSG00000184515.11
2310	BFAR	1181.55	-0.0349989	0.0459598	0.415794	0.750282	ENSG00000275618.2
2311	BFSP1	121.672	0.0497886	0.108361	0.460126	0.780206	ENSG00000125864.14
2313	BGN	10191	0.0388349	0.118991	0.519273	0.814324	ENSG00000182492.16
2316	BHLHE40	1286.16	0.633324	0.330287	0.00197137	0.0285298	ENSG00000134107.5
2317	BHLHE40-AS1	17.4849	0.0155782	0.121664	0.751794	0.919239	ENSG00000235831.7
2320	BHMT2	15.8531	0.0274632	0.127822	0.52098	0.815215	ENSG00000132840.10
2321	BICC1	48.424	0.0364441	0.109698	0.612726	0.860598	ENSG00000122870.12
2322	BICD1	534.534	-0.0800303	0.0717285	0.188644	0.53876	ENSG00000151746.14
2323	BICD2	1111.59	0.0353095	0.0771402	0.574863	0.843564	ENSG00000185963.14
2326	BICRA	229.562	0.0698647	0.120396	0.308958	0.662824	ENSG00000063169.10
2327	BICRAL	496.14	0.112391	0.0825089	0.0917231	0.37085	ENSG00000112624.12
2328	BID	761.807	0.0146059	0.0707326	0.806641	0.939389	ENSG00000015475.18
2330	BIN1	516.36	0.1228	0.136422	0.119926	0.428752	ENSG00000136717.15
2331	BIN3	429.407	0.00195034	0.088075	0.977719	0.99337	ENSG00000147439.13
2332	BIRC2	1836.18	0.00347426	0.0946572	0.959415	0.988194	ENSG00000110330.8
2333	BIRC3	12.09	0.053021	0.143578	0.100001	0.389416	ENSG00000023445.15
2334	BIRC6	2231.19	0.00116985	0.0988412	0.987397	0.996728	ENSG00000115760.14
2335	BISPR	80.7119	-0.000838676	0.105204	0.989574	0.997205	ENSG00000282851.2
2336	BIVM	290.596	0.270736	0.1424	0.102428	0.39369	ENSG00000134897.14
2337	BLCAP	2952.22	-0.0964277	0.0887899	0.160288	0.498969	ENSG00000166619.15
2339	BLMH	1955.32	-0.108497	0.067302	0.0623928	0.300457	ENSG00000108578.15
2340	BLOC1S1	220.548	0.0574196	0.100181	0.426411	0.757096	ENSG00000135441.7
2341	BLOC1S2	937.878	-0.0209179	0.0793968	0.741138	0.914977	ENSG00000196072.12
2342	BLOC1S3	321.15	0.164138	0.0874201	0.0202469	0.152357	ENSG00000189114.8
2343	BLOC1S4	168.12	0.0704251	0.0915196	0.288487	0.64792	ENSG00000186222.5
2344	BLOC1S5	492.92	0.00085446	0.0888247	0.991351	0.997691	ENSG00000188428.20
2345	BLOC1S6	1729.63	0.139011	0.0846481	0.0423501	0.239132	ENSG00000104164.11
2346	BLVRA	559.409	-0.055904	0.0754581	0.368702	0.711537	ENSG00000106605.11
2347	BLVRB	164.934	0.240528	0.255592	0.0272363	0.183698	ENSG00000090013.11
2348	BLZF1	593.22	-0.0461322	0.0807104	0.473294	0.787226	ENSG00000117475.14
2349	BMERB1	289.688	-0.0243845	0.0897194	0.712672	0.903852	ENSG00000278823.4
2350	BMI1	296.172	0.118412	0.151348	0.120253	0.429044	ENSG00000168283.14
2351	BMP1	1323.6	0.041805	0.104679	0.53467	0.82321	ENSG00000168487.19
2354	BMP2	1200.55	0.139565	0.174749	0.081449	0.347345	ENSG00000125845.7
2355	BMP2K	1215.88	0.43786	0.100851	0.04447	0.246338	ENSG00000138756.17
2357	BMP4	1699.98	-0.128279	0.19258	0.0634946	0.30365	ENSG00000125378.16
2358	BMP6	6206.39	0.431167	0.0802195	0.552405	0.832877	ENSG00000153162.9
2361	BMPER	139.876	0.00514643	0.109086	0.941417	0.981975	ENSG00000164619.10
2363	BMPR1B	52.5759	-0.00783751	0.114613	0.888452	0.966925	ENSG00000138696.11
2364	BMPR2	5999.71	0.0514509	0.0957925	0.452529	0.77517	ENSG00000204217.15
2365	BMS1	2710.71	-0.0428092	0.0628373	0.437769	0.76466	ENSG00000165733.8
2366	BMS1P1	90.4378	-0.0516881	0.106999	0.397952	0.736364	ENSG00000204177.10
2367	BMS1P10	57.8106	0.0529978	0.114164	0.424904	0.755877	ENSG00000237238.3
2368	BMS1P11	11.2308	0.0238285	0.125335	0.603549	0.856693	ENSG00000225883.2
2369	BMS1P13	9.41413	0.0661739	0.145645	0.159961	0.498488	ENSG00000231701.1
2370	BMS1P15	13.0483	-0.00333974	0.121372	0.944666	0.982946	ENSG00000258780.1
2371	BMS1P16	10.2725	0.0103703	0.124567	0.805485	0.938788	ENSG00000258684.2
2372	BMS1P4	16.3585	-0.0598438	0.139624	0.233244	0.591647	ENSG00000271816.1
2374	BMS1P7	16.2238	0.0270998	0.122026	0.605036	0.856693	ENSG00000270025.2
2376	BMT2	309.087	0.0396562	0.101382	0.555374	0.834243	ENSG00000164603.12
2377	BMX	3521.99	-0.209848	0.110976	0.0122141	0.108414	ENSG00000102010.15
2378	BNC1	491.375	-0.265786	0.162866	0.0115278	0.104519	ENSG00000169594.13
2379	BNC2	882.458	-0.0187724	0.0965127	0.807815	0.939473	ENSG00000173068.18
2381	BNIP1	311.258	-0.0190075	0.0766276	0.760436	0.922526	ENSG00000113734.17
2382	BNIP2	3236.58	0.099935	0.0924986	0.154746	0.489502	ENSG00000140299.12
2383	BNIP3	4258.25	-0.225043	0.113174	0.00874632	0.0871741	ENSG00000176171.11
2384	BNIP3L	4809.33	0.235072	0.116366	0.00744559	0.0776148	ENSG00000104765.16
2385	BNIP3P1	257.158	-0.278843	0.147221	0.00725761	0.0762785	ENSG00000197358.9
2389	BNIPL	13.2861	-0.0515068	0.138556	0.222877	0.5815	ENSG00000163141.20
2391	BOD1	1102.11	0.173682	0.073644	0.0061402	0.0674853	ENSG00000145919.11
2392	BOD1L1	1724.79	0.128365	0.104017	0.0889864	0.364585	ENSG00000038219.13
2393	BOK	783.064	0.041339	0.117512	0.504006	0.805118	ENSG00000176720.6
2394	BOLA1	66.4642	-0.0913103	0.127441	0.207558	0.564714	ENSG00000178096.9
2395	BOLA2	167.695	-0.0199353	0.108719	0.749159	0.918063	ENSG00000169627.9
2396	BOLA2-SMG1P6	21.5422	-0.0379862	0.121346	0.506659	0.806666	ENSG00000261740.6
2398	BOLA3	323.105	-0.277	0.130173	0.00424943	0.0520524	ENSG00000163170.12
2399	BOLA3-AS1	97.2071	0.144578	0.118817	0.351552	0.699796	ENSG00000225439.3
2401	BOP1	587.351	-0.0184433	0.120879	0.713269	0.90392	ENSG00000261236.8
2402	BORA	328.48	-0.331619	0.13616	0.00147888	0.0227737	ENSG00000136122.17
2403	BORCS5	87.3461	0.0835622	0.0954903	0.234991	0.593384	ENSG00000165714.11
2404	BORCS6	99.042	0.162362	0.186267	0.0609359	0.296283	ENSG00000196544.8
2405	BORCS7	341.747	0.0911718	0.106939	0.211158	0.569069	ENSG00000166275.16
2406	BORCS8	222.302	-0.0806007	0.103093	0.240686	0.599454	ENSG00000254901.8
2408	BPGM	1030.52	0.165494	0.118714	0.0449912	0.247965	ENSG00000172331.12
2409	BPHL	350.431	0.0662481	0.0803516	0.339664	0.689282	ENSG00000137274.13
2411	BPNT1	609.687	-0.0516155	0.0730096	0.397297	0.735563	ENSG00000162813.18
2412	BPNT2	3576.85	-0.0157779	0.0723496	0.793866	0.935048	ENSG00000104331.9
2413	BPTF	2514.99	0.0373682	0.0841769	0.568339	0.840018	ENSG00000171634.18
2414	BRAF	657.579	0.0838118	0.0870134	0.215706	0.57316	ENSG00000157764.13
2416	BRAP	721.857	-0.0215147	0.0537682	0.661004	0.88415	ENSG00000089234.16
2417	BRAT1	399.09	0.0378334	0.120378	0.519268	0.814324	ENSG00000106009.16
2418	BRCA2	283.494	-0.502419	0.192302	0.000520565	0.0100624	ENSG00000139618.15
2419	BRCC3	856.649	-0.0899767	0.0815339	0.169914	0.513051	ENSG00000185515.14
2421	BRD1	570.121	0.0300908	0.091913	0.721389	0.907764	ENSG00000100425.18
2422	BRD2	334.022	-0.164957	0.074041	0.00955872	0.0923304	ENSG00000230678.10
2423	BRD3	1065.45	0.212956	0.0861218	0.00313968	0.0410921	ENSG00000169925.17
2424	BRD3OS	510.315	-0.0461721	0.0685826	0.407755	0.743552	ENSG00000235106.10
2425	BRD4	1718.59	0.030487	0.084796	0.642124	0.875891	ENSG00000141867.17
2426	BRD7	2118.18	-0.0930162	0.0677453	0.110986	0.412449	ENSG00000166164.15
2427	BRD7P2	52.8542	0.027889	0.10329	0.818554	0.94347	ENSG00000184100.6
2429	BRD8	1801.52	-0.138884	0.0777086	0.0321917	0.20285	ENSG00000112983.17
2430	BRD9	1245.03	0.00254262	0.0620213	0.964234	0.989547	ENSG00000028310.18
2432	BRF1	515.752	0.0599026	0.115493	0.376471	0.718754	ENSG00000185024.17
2433	BRF2	284.35	-0.0080382	0.0833916	0.900621	0.969418	ENSG00000104221.13
2434	BRICD5	57.9331	0.177821	0.222601	0.0453012	0.248864	ENSG00000182685.7
2437	BRIX1	855.828	-0.315895	0.137844	0.00228397	0.0319929	ENSG00000113460.13
2438	BRK1	3945.73	-0.0133518	0.0614011	0.805498	0.938788	ENSG00000254999.4
2440	BRMS1	740.301	0.0917332	0.110156	0.21175	0.569685	ENSG00000174744.14
2441	BRMS1L	290.148	-0.082165	0.0949202	0.240258	0.599454	ENSG00000100916.14
2442	BROX	940.14	0.0965524	0.0852586	0.151963	0.484829	ENSG00000162819.12
2443	BRPF1	809.71	0.0248761	0.0883984	0.63941	0.874824	ENSG00000156983.16
2444	BRPF3	1159.46	0.0837743	0.0795195	0.207653	0.564714	ENSG00000096070.19
2447	BRWD1	977.83	0.203494	0.115201	0.0164876	0.133436	ENSG00000185658.13
2450	BRWD3	560.828	0.00733349	0.08842	0.910637	0.972627	ENSG00000165288.11
2451	BSCL2	66.2883	0.02896	0.104655	0.658534	0.883425	ENSG00000168000.14
[truncated: 11,785 more rows]

## Sheet: Supplementary table 2
Supplementary Table 2 - Metabolomics (GC-MS) and Lipidomics (LC-MS) data of HUVECs treated with fluoxetine or vehicle. p-values were calculted with a one-way ANOVA test.
CE, cholesterol esters; Cer, ceramides; DAG, diacylglycerols; FA, fatty acids; GCer, glucosylceramides; LysoPC, lysophosphatidylcholines; LysoPE, lysophosphatidylethanolamines; PC, phosphatidylcholines; PG, phosphatidylglycerol; PI, phosphatidylinositol; PE, phosphatidylethanolamine; SM, sphingomyelins (sphingolipids); TAG, triacylglycerols
Peak_ID	Compound_Name	mz_mean	Fluoxetine_433	Fluoxetine_5113	Fluoxetine_5197	Fluoxetine_485	Fluoxetine_5198	Fluoxetine_5181	DMSO_433	DMSO_5113	DMSO_5197	DMSO_485	DMSO_5198	DMSO_5181	TT_PV_Fluoxetine_DMSO	PV_ADJ_Fluoxetine_DMSO	FC_log_Fluoxetine_DMSO
GC_0113	(S)-Lactate	117	23.6106	23.3248	23.436	23.3809	23.4515	23.4187	22.9493	22.6141	22.765	22.8354	22.9415	22.8685	4.47422e-06	0.000101985	0.606364
GC_0114	2-Hydroxypyridine	152	16.5174	16.4907	16.561	15.8833	15.9081	17.4972	15.7149	15.195	15.6839	15.5446	15.5058	16.5994	0.0327197	0.0576441	0.804414
GC_0001	L-Alanine	116	24.0336	23.9911	24.0551	23.9638	23.9954	23.8705	23.711	23.5186	23.6501	23.664	23.7498	23.842	0.000404425	0.00216464	0.293485
GC_0002	Pyruvic acid	174	13.1957	12.9778	13.5911	13.1961	13.2718	14.1441	12.9014	12.6239	12.2559	12.4333	12.2571	13.1735	0.00617652	0.0151141	0.802225
GC_0625	(S)-Methyl-3-hydroxybutanoate	147	15.2169	15.5764	15.4532	15.1351	15.5436	15.5388	13.9686	13.9508	14.4834	14.0339	14.9622	15.7795	0.0302797	0.0538519	0.720429
GC_0124	(S)-2-Aminobutanoate	130	14.2436	14.8087	14.6965	14.3365	14.6519	14.6099	13.7371	13.7963	14.2798	13.9166	14.6725	15.4098	0.393198	0.468172	0.136674
GC_0128	Guanidine	171	10.6537	12.8384	11.6555	11.4615	12.0154	14.5612	11.4757	10.1636	11.7756	11.8025	12.3225	12.9712	0.525671	0.592038	0.837737
GC_0003	L-Valine	144	18.3938	19.7755	19.5014	18.1631	18.7553	19.7449	18.1473	18.8327	18.6003	17.8043	18.2044	19.8723	0.276107	0.349487	0.444019
GC_1047	3-Hydroxypyridine	152	14.6614	15.584	15.5081	14.0832	14.2397	15.9749	13.6688	13.2357	14.7293	13.5825	13.7391	14.3396	0.0182795	0.0354245	1.20673
GC_0005	Glycerol	117	18.4678	18.6577	18.6895	18.2915	18.5483	18.9068	17.5411	17.1923	18.1279	17.8794	17.1801	18.2501	0.00346573	0.00950117	0.850185
GC_0006	L-Leucine	158	19.4913	19.8468	19.6838	19.3999	19.7971	19.5876	19.158	19.89	19.4792	19.1256	18.9033	19.9841	0.312633	0.388717	0.163383
GC_0007	L-Isoleucine	158	17.6542	18.0776	17.7752	17.6959	18.0175	17.9482	17.2388	17.9259	17.3613	17.289	17.4386	18.1991	0.148361	0.208448	0.247889
GC_0008	Glycine	174	21.2631	22.315	22.4764	21.7141	21.8257	22.2939	20.2162	21.7615	21.8368	20.7792	21.0451	22.1145	0.0849084	0.129319	0.603712
GC_0010	L-Proline	142	19.2534	18.4036	18.7204	19.2024	19.391	18.8817	18.6338	18.1886	18.2624	18.6532	18.9679	18.8677	0.0872137	0.132471	0.390876
GC_0137	Urea	171	17.7242	17.4302	17.5103	17.3237	17.639	17.6234	17.3174	14.2553	16.9615	17.3354	17.3469	17.3591	0.18468	0.250361	0.504283
GC_0012	Benzoic acid	105	17.172	17.1448	17.235	16.6532	17.1856	17.3061	16.5337	16.1131	16.4843	16.5186	16.4965	16.8953	0.00139179	0.00518003	0.606072
GC_0014	L-Serine	204	17.7069	18.6695	18.5935	17.9747	18.0059	18.1948	17.2733	18.4397	18.1853	17.0729	16.8282	18.0675	0.119729	0.172976	0.462123
GC_0015	Succinic acid	247	17.6547	16.6123	17.6944	17.5057	17.2203	17.1383	16.8467	15.9255	16.8782	16.6886	16.1472	16.5227	0.00579468	0.0144098	0.806037
GC_0017	L-Threonine	117	18.0461	18.1427	18.3463	18.0273	18.0241	17.9409	17.7713	18.1014	18.0397	17.9907	17.9864	18.2409	0.458084	0.530811	0.0653484
GC_0141	Fumaric acid	245	17.9662	16.9102	17.179	17.6525	17.8854	17.8912	17.7036	16.628	16.6188	17.1955	17.2676	17.7107	0.171622	0.238	0.378249
GC_0142	1-Pyrroline-2-carboxylate	170	14.5043	14.458	13.8962	13.6909	14.4565	14.6513	14.5141	13.5564	14.108	13.9288	13.8016	14.3931	0.320769	0.395333	0.228574
GC_0149	Uracil	241	14.5086	14.2968	14.4119	14.5304	14.5572	14.7951	13.768	13.4463	14.0485	13.8272	14.012	14.5283	0.00902145	0.0201193	0.547925
GC_0019	beta-Alanine	174	17.6909	18.289	17.8248	17.5171	18.3756	18.5793	17.8444	18.1586	18.3869	18.1429	18.5511	18.4144	0.343183	0.41837	-0.169772
GC_0153	Erythritol	217	16.4738	16.569	16.5152	16.2791	16.2341	15.9302	15.9155	16.4533	16.7063	15.7411	15.8676	15.9996	0.262099	0.334772	0.191924
GC_0168	Decanoic acid	117	15.1278	14.9661	14.8171	14.9443	14.6761	14.878	14.3371	14.3457	14.1889	14.0909	13.9172	14.3488	2.74164e-05	0.000342401	0.694819
GC_0024	L-Malic acid	233	18.5254	17.082	17.2368	17.8627	18.2715	18.3159	17.6937	16.7298	17.0611	17.6951	17.6989	17.7666	0.179185	0.245614	0.489181
GC_0174	trans-4-Hydroxy-L-proline	230	16.588	16.2825	16.4287	16.6973	16.309	16.0334	16.5355	16.1428	16.305	16.5422	16.6265	16.3188	0.861574	0.878775	-0.0156965
GC_0026	4-Aminobutanoic acid	174	18.5153	18.4157	18.1273	18.3483	18.2386	18.0611	18.4977	17.8488	17.8532	18.2959	18.4622	18.0516	0.426316	0.499144	0.100406
GC_0027	L-Aspartic acid	232	20.2657	18.8535	18.9905	19.9359	20.6597	20.4042	19.2395	18.6233	19.1192	20.3293	20.6853	20.4889	0.828547	0.851268	0.0547974
GC_0662	2-[[Amino(imino)methyl]amino]ethane-1-sulfonic acid	102	13.4314	14.8862	13.2408	13.8758	14.3786	14.8304	14.3287	14.0743	14.4598	14.8611	14.7672	14.5916	0.233257	0.304154	-0.29289
GC_0033	L-Methionine	176	14.6758	15.1851	12.875	15.02	15.716	13.8827	15.6959	16.385	13.0751	15.1568	15.4401	14.9062	0.395011	0.468347	-0.581279
GC_0185	L-Cysteine	220	16.9134	16.7442	15.8624	17.0872	16.9291	16.3238	17.1917	17.3669	15.8689	17.1739	16.8916	16.6827	0.470138	0.541775	-0.237591
GC_1917	L-Arginine	142	17.6428	16.6738	17.2765	16.7148	16.97	16.574	17.4457	16.4631	17.0942	17.8061	17.9761	17.1001	0.257949	0.330903	-0.370698
GC_0194	Adonitol	103	16.6188	15.9864	15.4685	15.5324	15.6532	15.4275	15.6291	14.7712	14.7006	15.0446	15.0235	14.7067	0.0073933	0.0173126	0.829767
GC_0042	Pyroglutamic acid	156	23.2532	22.9724	22.9811	22.6554	23.0123	23.0114	22.8641	21.7477	22.3121	22.6886	22.7656	22.6911	0.0410188	0.0698563	0.434256
GC_1914	Hypotaurine	188	15.8512	16.6649	15.7536	16.3353	18.2082	15.7812	17.8934	17.9814	NA	17.3389	17.8539	16.1811	0.0777514	0.119716	-0.831993
GC_0043	L-Glutamic acid	246	22.8676	22.8347	22.8038	22.4006	22.5589	22.7819	22.1764	21.6197	21.9819	22.0518	22.1092	22.218	0.000175717	0.00121917	0.678621
GC_0622	Agmatine	174	16.323	16.609	17.2721	16.8855	16.4115	16.9486	17.7286	16.9201	18.4592	19.1389	17.6578	17.1874	0.0199591	0.0381531	-1.27638
GC_0204	D-Fucose	117	15.6153	14.9481	14.8111	14.6939	14.9635	14.9887	15.2839	14.0513	14.2421	14.7473	14.6741	14.4521	0.0829156	0.126627	0.403917
GC_1009	Phosphoglycolic acid	133	16.5596	15.8398	15.976	15.9651	15.9163	16.2359	16.0926	15.4077	15.1973	16.1014	15.7119	15.6239	0.0612901	0.0981339	0.377384
GC_1883	Phosphoenolpyruvic acid	211	16.2168	15.3995	15.8016	15.6146	15.5454	16.2023	15.7969	15.6369	15.0753	15.6483	15.2458	15.574	0.127899	0.183834	0.3143
GC_0206	L-Phenylalanine	192	17.0512	17.5897	17.1344	16.3894	16.7436	17.0014	16.6188	17.0794	16.5929	16.6188	16.6188	16.8789	0.211933	0.281575	0.284708
GC_0412	Taurine	326	18.6064	20.4353	19.2936	19.0727	20.121	20.2906	19.7761	18.9112	19.6198	20.2284	20.267	20.016	0.662152	0.71426	-0.0808437
GC_0056	alpha-D-Glucose 1-phosphate	217	17.5443	17.8905	16.5176	17.4124	17.7481	16.8424	19.1959	17.7753	16.2684	17.6297	17.1276	16.3953	0.88598	0.900399	-0.361301
GC_0221	L-Ornithine	142	18.1733	18.1827	17.8175	17.4989	18.105	17.8687	18.5852	17.8681	18.3968	18.5287	18.8409	18.3226	0.0191812	0.0369173	-0.492368
GC_0058	sn-Glycerol 3-phosphate	299	20.4793	19.6675	19.7201	20.2016	20.2126	19.841	20.8951	19.971	20.2999	20.7318	20.7877	20.8487	0.0182222	0.0354245	-0.574791
GC_0234	D-Galactose	319	19.1116	19.2271	19.1015	18.7373	18.8838	18.8864	18.5226	17.9067	18.3104	18.3654	18.451	18.445	0.000259774	0.00162214	0.654198
GC_0061	D-Glucose	319	17.3862	19.6569	19.5429	17.0238	18.3081	18.5073	16.081	19.165	19.2856	16.2621	17.2744	16.5187	0.218808	0.290023	0.671771
GC_0062	Citric acid	273	19.5946	18.5553	19.7134	19.708	20.1541	19.8298	20.2782	18.4408	19.432	20.0171	19.9353	20.0432	0.786015	0.815019	-0.134376
GC_0064	L-Glutamine	156	22.7945	22.9757	22.885	22.7143	22.8091	22.5652	22.5664	21.9036	22.3936	22.5542	22.5882	22.6175	0.024113	0.0442859	0.339431
GC_0238	3-Phospho-D-glyceric acid	357	15.5849	15.0589	16.1295	15.4938	15.5487	16.5271	15.6343	16.2874	15.4842	15.0502	14.8347	16.1183	0.632899	0.68932	0.143504
GC_0067	L-Lysine	174	17.9475	17.2829	17.8372	17.3907	17.6597	18.0655	17.1195	17.323	17.4037	17.4577	17.3334	17.8111	0.0992438	0.147164	0.301039
GC_0244	Myristic acid (FA 14:0)	117	18.3943	16.6254	17.4464	17.2326	17.9593	17.6888	17.3477	16.6967	16.9984	17.6428	17.7971	17.6525	0.524738	0.592038	0.255543
GC_0413	Allantoic acid	331	12.633	11.9076	12.0583	11.8122	12.1199	11.9564	11.8009	11.0532	11.6591	11.978	11.851	11.811	0.0558219	0.0901492	0.387124
GC_0076	myo-Inositol	217	15.6525	14.6887	15.2962	14.5608	14.6111	15.1046	20.7374	20.7164	21.1836	21.1318	21.275	21.3265	1.31754e-09	2.46818e-07	-6.03875
GC_0077	L-Tyrosine	218	17.5207	18.1731	17.7192	17.2868	17.6031	17.6421	17.4517	18.3513	17.7022	17.5956	17.8674	17.9441	0.381242	0.456381	-0.165348
GC_0081	L-Histidine	154	17.2697	16.9657	17.343	16.9571	17.4869	17.2785	16.873	17.1015	17.3337	17.5105	17.8299	17.5728	0.379215	0.455382	-0.174183
GC_0275	Adenine	264	16.3909	17.2562	17.7384	16.5848	16.8349	16.711	16.1085	16.6097	17.6643	16.7356	16.5279	16.3544	0.415931	0.489024	0.235123
GC_0083	Palmitic acid (FA 16:0)	117	19.7091	18.9294	19.3407	18.8511	20.3375	19.3328	18.9119	18.4561	18.577	18.5414	19.1264	18.9835	0.0340233	0.0593823	0.72151
GC_0087	Spermidine	174	18.7674	18.7084	18.7414	19.227	19.4868	19.1257	19.2086	17.8802	18.9369	19.3705	19.2774	19.0736	0.847351	0.867416	0.00861894
GC_0089	Uric acid	441	13.0049	11.7495	11.4833	11.9241	12.4102	12.0795	12.3813	10.8486	11.7657	12.0441	11.128	11.2814	0.13182	0.188505	0.523162
GC_2088	Cystathionine	128	14.392	13.8933	13.2516	14.7726	14.5549	13.3555	13.9632	13.3315	13.7334	14.6319	14.9183	14.4741	0.706274	0.750333	-0.126662
GC_0553	alpha-D-Glucose 1,6-bisphosphate	217	15.1979	14.3537	14.3214	15.0021	14.7015	14.8084	14.4251	13.7653	14.2226	14.1824	14.9523	14.8451	0.181965	0.248214	0.310661
GC_1393	Oleic acid (FA 18:1)	339	12.1517	12.2467	12.3026	11.9535	12.5358	12.3222	11.8404	11.151	11.2174	11.2533	12.1141	12.0081	0.0125085	0.0261331	0.610357
GC_0092	D-Glucose 6-phosphate	387	14.0696	15.3987	16.2449	14.6277	15.3988	14.7107	13.619	13.4892	16.6545	13.7923	14.8744	14.3231	0.315591	0.391527	0.281921
GC_0437	Inositol 1-phosphate	299	14.7304	14.8923	14.5018	14.8733	15.1499	14.8239	14.6029	13.6762	13.8572	14.2037	14.9545	14.769	0.0723409	0.112619	0.423489
GC_0094	L-Tryptophan	202	16.8456	17.3771	16.6188	16.6528	16.6188	16.6188	16.4844	16.6064	16.2684	16.246	16.4277	16.9836	0.115384	0.167994	0.292319
GC_0308	L-Cystine	218	13.7212	13.9767	13.1776	13.8675	13.7462	13.2816	13.2069	12.7254	13.0163	13.2466	13.2999	13.5855	0.030124	0.0537451	0.453853
GC_0663	myo-Inositol 2-phosphate	299	14.157	13.022	13.1098	13.8531	14.212	13.4144	13.847	12.0802	12.6006	13.5597	13.7673	13.5747	0.311408	0.388051	0.335501
GC_1778	(5Z,8Z,11Z,14Z)-Icosatetra-5,8,11,14-enoic acid	91	12.3029	12.6904	12.7746	13.3888	12.1994	12.1501	12.3674	11.5191	11.1911	11.744	12.374	11.4057	0.0155581	0.0305722	0.812216
GC_0099	Sucrose	361	14.797	13.1513	12.7719	11.9922	12.5218	13.5151	13.8438	11.9982	12.932	12.5187	13.2285	12.1039	0.488346	0.557009	0.51075
GC_0658	N-cinnamoylglycine	131	13.2502	12.5708	12.3112	12.9728	12.1302	12.6085	12.4704	11.2107	11.2883	11.8948	12.1951	10.9944	0.0100514	0.021895	0.912186
GC_1021	Spermine	116	18.844	19.5864	18.8467	19.5347	20.1808	19.0624	19.5242	19.3571	18.962	19.76	19.9754	18.6191	0.937686	0.942718	-0.0111575
GC_0424	Inosine	217	15.0661	14.5465	13.5471	14.0564	15.9306	16.9651	18.3337	16.9071	12.2091	13.9362	14.6996	17.4068	0.618889	0.67537	-1.27967
GC_1346	Guanosine	103	13.6126	13.1144	12.7358	13.5424	14.152	14.5808	13.4278	13.3031	11.8564	12.8343	12.7863	13.4947	0.10039	0.148472	0.70734
GC_0590	5prime-Deoxy-5prime-(methylthio)adenosine	236	11.4041	11.1892	11.3565	11.6887	11.697	11.3977	11.2929	11.6948	11.4888	11.3112	11.937	11.0512	0.963786	0.963786	-0.024924
GC_0392	Hexacosanoic acid	117	15.0063	15.0054	15.202	15.2712	15.4905	15.6316	14.4464	13.9742	14.7075	14.5083	14.8363	14.9903	0.00386567	0.0103948	0.67444
GC_0452	5-Aminoimidazole-4-carboxamide-1-beta-D-ribofuranosyl	169	12.9003	12.3628	12.6069	12.9103	13.5503	13.2073	12.5653	11.6243	12.6305	12.7551	13.2787	12.5226	0.226382	0.29856	0.334965
GC_0405	Adenosine monophosphate	169	19.7663	19.1641	19.2758	19.941	20.1473	19.7238	19.4023	18.7307	19.1455	19.7667	19.8662	19.5931	0.304021	0.379689	0.244101
GC_0409	Octacosanoic acid	117	13.6811	13.3619	13.5767	13.2637	13.5293	13.7629	12.768	12.3382	13.3863	12.6092	12.7138	13.1788	0.00488203	0.0125283	0.663637
GC_1061	Cholesterol	129	18.7287	18.5377	18.0057	18.5141	18.3263	17.9958	18.1503	17.6946	17.5503	17.7781	19.0668	17.446	0.181569	0.248214	0.310127
LN_0127	4-Chlorophenylacetic acid	169.006	16.6778	17.7249	17.3803	17.6593	17.7362	17.1466	17.1519	17.108	17.4333	17.2273	16.8859	17.4514	0.381671	0.456381	0.211476
LN_0388	FA 15:0	241.217	18.0695	18.4238	18.2092	16.9479	18.1485	18.3027	16.901	17.3081	18.0993	17.6432	17.9053	17.8551	0.192907	0.260568	0.414822
LN_0439	Indole-3-acetic acid	256.059	20.3226	18.9059	19.6018	21.1582	19.6853	18.9577	20.5544	19.4804	19.7873	19.7779	19.7856	20.2543	0.675197	0.722782	0.0140295
LN_0472	FA 17:1	267.233	18.5411	19.2836	19.0038	18.4524	18.5507	19.0476	19.3979	19.6607	19.1932	18.8881	19.6951	19.1025	0.0238328	0.0440594	-0.50497
LN_0479	FA 17:0	269.249	18.546	19.1226	18.5375	16.9271	18.2171	18.3634	18.8463	18.5256	19.0429	18.6557	19.5617	17.2052	0.440198	0.51326	-0.376371
LN_0505	(E)-Octadec-11-enoic acid	281.248	24.0771	24.3956	24.0558	24.0568	23.9801	24.662	24.5477	24.7114	24.2818	24.0079	24.2658	24.2655	0.361399	0.437729	-0.138291
LN_0521	FA 18:0	283.264	27.046	27.2326	27.0077	26.7478	26.7904	27.214	27.1318	27.1051	27.5998	27.1351	27.3483	27.1289	0.0702887	0.109729	-0.234873
LN_0571	FA 19:1	295.264	17.7257	18.4325	17.9876	17.7347	18.0078	18.1318	18.2887	19.2329	17.9796	17.787	17.6362	18.0549	0.55273	0.616338	-0.246293
LN_0581	FA 19:0	297.28	17.1022	17.7466	17.3117	17.0694	17.2873	17.3023	17.0896	17.6613	17.2561	16.5039	16.8535	17.1578	0.279782	0.353343	0.190515
LN_0602	Isopimaric acid	301.217	19.3407	19.6869	19.6157	19.2507	18.7401	19.848	20.9139	20.7321	20.1912	19.2678	19.8267	20.0437	0.0326395	0.0576441	-0.807767
LN_0623	FA 20:2	307.264	17.6273	18.3456	17.8027	17.991	17.9998	18.3043	18.7155	19.8967	18.6542	17.8007	17.7708	18.2826	0.184076	0.250361	-0.685402
LN_0627	FA 20:1	309.28	19.967	20.9337	20.1685	20.09	20.4475	20.5277	20.2399	21.3971	20.3392	19.8842	19.8863	20.2768	0.94679	0.950171	-0.0462894
LN_0634	FA 20:0	311.296	21.5099	21.951	21.5483	21.4458	21.7792	22.0315	21.2886	21.4929	21.7165	21.3434	21.4492	21.2557	0.0437155	0.0735572	0.295594
LN_0662	FA 21:0	325.311	18.2233	18.8268	18.4782	18.443	19.122	19.3504	17.1393	17.4459	17.4272	17.0936	17.2369	16.9887	0.00012474	0.000934719	1.56451
LN_0693	FA 22:1	337.311	20.4341	21.2961	20.8869	20.9	21.2263	21.4692	19.8207	21.0036	20.2452	19.8092	19.6386	20.1041	0.00467385	0.0121607	0.892651
LN_0701	FA 22:0	339.327	23.4161	24.2974	23.8865	24.0694	24.5106	24.8088	20.6129	20.9463	21.0108	20.6735	20.7233	20.5917	2.48571e-06	6.34985e-05	3.46291
LN_0725	FA 23:0	353.342	21.6472	22.5987	22.2378	22.3891	22.803	23.0375	18.5061	19.2528	19.2107	18.6542	18.6086	18.6484	1.34459e-07	5.87079e-06	3.6708
LN_0764	FA 18:0	365.267	22.8355	22.9689	22.7266	22.4525	22.5756	22.9259	23.0241	22.991	23.3611	22.9139	23.06	22.8483	0.0271787	0.0492724	-0.283426
LN_0765	FA 24:1	365.342	25.3245	26.2088	25.9152	26.079	26.3149	26.589	22.7273	24.1322	23.4606	22.9236	22.6169	23.0347	2.46597e-06	6.34985e-05	2.87194
LN_0770	FA 24:0	367.358	24.4463	25.4711	24.912	25.1794	25.5599	25.7714	22.1494	22.8336	22.6071	22.2572	22.1371	22.4287	1.80497e-06	5.07198e-05	2.86227
LN_0791	FA 25:1	379.358	20.5509	21.7609	21.2406	21.268	21.6026	21.8106	19.2546	20.4499	19.6912	19.2313	18.8208	19.2869	8.64902e-05	0.000694392	1.87502
LN_0808	FA 25:0	381.374	19.8537	20.8149	20.102	20.5217	20.8763	21.1316	18.5019	19.1535	19.0203	17.0907	18.5875	18.7099	0.000366603	0.00203991	1.97799
LN_0841	FA 26:1	393.374	21.9002	23.0047	22.1159	22.7324	23.0067	23.0986	21.8452	22.7467	21.9575	21.9016	21.3108	21.6678	0.0269581	0.0490305	0.738314
LN_0845	FA 26:0	395.389	21.7978	22.5051	21.4158	22.4506	22.6694	22.8828	20.9731	21.2719	21.0025	21.0759	20.7117	20.7793	0.00141651	0.00523728	1.38938
LN_1055	LysoPG 16:0	483.273	22.1453	18.7966	18.7294	21.5744	21.4067	20.8587	NA	NA	NA	NA	NA	NA	NA	NA	NA
LN_1320	Cer(d18:1/16:0)	596.526	28.3919	27.3969	27.8887	28.4169	28.2443	27.8518	26.7791	26.1923	26.5746	26.675	26.1587	26.0924	1.78056e-05	0.000274337	1.6368
LN_1400	Cer(d18:1/18:1(9Z))	622.542	24.2544	23.3407	23.7005	24.2955	24.0897	23.7454	21.9373	21.799	21.9403	21.8163	21.7745	21.7527	2.23802e-05	0.00031719	2.10451
LN_1408	Cer(d18:1/18:0)	624.557	26.4365	25.3465	25.827	26.4649	26.2097	25.8509	24.8698	23.9312	24.4297	24.7849	24.1776	23.9585	4.32741e-05	0.000450371	1.66708
LN_1655	DAG 36:2	679.552	19.5888	20.9775	20.9611	20.6706	20.7091	21.2086	19.9843	17.748	18.7208	19.1991	18.8489	18.1078	0.000945442	0.00393584	1.81283
LN_1672	DAG 36:1	681.569	19.6117	18.6622	20.2945	19.8759	20.0289	20.2884	18.8501	19.1771	19.0537	19.3209	19.0594	19.1862	0.0397476	0.0683123	0.771062
LN_1892	PG 32:1	719.488	23.8438	22.8931	22.5189	23.0545	23.5024	23.556	16.6362	16.643	17.6325	16.9727	16.9799	16.7602	7.3589e-10	2.06785e-07	6.31452
LN_1995	PE 36:5	736.493	20.7176	18.8006	18.2958	20.6363	20.4221	20.3985	20.0837	18.2825	18.5036	20.1264	20.1121	19.38	0.419482	0.492169	0.539155
LN_1996	PC 28:0	736.514	23.2728	23.0108	22.8357	23.6621	23.4704	23.463	23.0801	22.367	22.2717	23.339	23.3718	23.075	0.151369	0.211615	0.333033
LN_2016	PE 36:4	738.509	24.1627	22.5421	22.3735	23.9665	23.8451	23.6106	23.2689	22.4747	22.5584	23.4588	23.4058	22.6807	0.257296	0.330893	0.535036
LN_2017	PE 36:4	738.509	17.4635	17.579	17.669	18.0794	17.7302	17.0001	18.403	17.7933	18.208	17.4543	18.564	17.8163	0.072555	0.112641	-0.468239
LN_2087	PC 29:0	750.53	21.8318	22.0933	22.0874	22.2613	22.0123	22.1016	22.2425	22.2103	22.3155	22.5567	22.4907	22.3101	0.00487254	0.0125283	-0.289733
LN_2101	PE 37:4	752.523	20.7309	20.4592	20.5819	20.5002	20.5576	20.3451	21.0417	20.6285	20.959	21.1745	21.0703	20.6196	0.00830269	0.0190454	-0.397301
LN_2126	PG 35:2	759.519	21.5389	21.7118	21.3385	20.6057	21.3258	21.2656	NA	NA	NA	NA	NA	NA	NA	NA	NA
LN_2132	PC 30:2	760.513	18.0233	NA	17.2332	18.4084	18.7622	18.818	16.8879	NA	16.8085	16.7069	NA	16.8938	0.0075206	0.0175377	1.52771
LN_2133	PC 30:2	760.514	18.4505	17.5462	NA	17.7317	18.7107	NA	17.0942	16.543	17.1109	17.537	17.3283	17.3563	0.032931	0.0578351	0.996393
LN_2143	SM 34:1	761.581	26.9878	27.0932	27.0342	27.1561	27.1453	27.1222	27.0639	27.0267	27.1752	27.2401	27.2098	26.9485	0.709772	0.752626	-0.0234742
LN_2147	PE 38:6	762.509	23.5953	22.6472	22.7153	23.5372	23.2764	23.2903	23.3485	22.3859	22.754	23.7536	23.3434	23.0075	0.768966	0.80327	0.0568214
LN_2156	SM 34:0	763.598	24.0316	24.5382	24.1418	24.093	23.934	23.7447	23.7453	24.4302	24.1207	23.9006	23.5153	23.076	0.237976	0.309589	0.240777
LN_2161	PE 38:5	764.524	21.9255	20.8245	20.9283	21.893	21.5479	21.698	21.9861	21.0127	21.3797	22.3695	22.0741	21.7691	0.318442	0.394026	-0.300127
LN_2162	PE 38:5	764.524	24.4369	23.4731	23.6418	24.3195	24.2038	23.961	23.9096	23.2853	23.7218	24.013	23.893	22.9415	0.136374	0.193541	0.372139
LN_2163	PC 30:0	764.545	26.4817	26.3632	26.2113	26.7399	26.6545	26.7259	26.7121	26.439	26.4621	26.9079	26.9349	26.7515	0.193339	0.260568	-0.171729
LN_2176	DAG 42:1	765.663	17.1451	17.8967	16.9212	NA	16.8199	16.7415	17.7676	17.3465	17.0221	17.7906	16.7644	17.0665	0.505938	0.572107	-0.171996
LN_2181	PE 38:4	766.539	25.5472	25.2949	25.314	25.3905	25.5233	25.3136	25.8443	25.5866	25.8831	26.0549	26.0931	25.4831	0.00614203	0.0151141	-0.440412
LN_2194	PE 38:3	768.556	19.8277	19.0049	18.8392	19.7199	20.035	19.6458	20.1262	19.7319	19.7549	20.288	20.5187	19.8434	0.0508287	0.0832671	-0.499818
LN_2204	PG 36:3	771.519	21.6631	22.2722	21.1379	20.4325	NA	21.5537	21.8634	21.4609	21.2992	22.347	22.1647	22.5601	0.184875	0.250361	-0.484789
LN_2236	PC 31:1	776.544	19.8317	19.4388	19.4957	20.1499	19.6409	20.0321	20.035	18.9372	NA	19.8348	19.3387	19.2294	0.256718	0.330893	0.257705
LN_2237	PC 31:1	776.545	NA	20.32	19.3495	NA	21.0344	21.1864	20.4536	19.6794	NA	20.3146	20.4958	20.0696	0.579024	0.636813	0.40222
LN_2238	PC 31:1	776.549	NA	NA	18.8844	NA	NA	NA	NA	20.1622	19.1257	20.329	18.7969	19.7825	NA	NA	-0.869249
LN_2255	PC 31:0	778.561	23.7347	24.2397	24.2522	23.9769	23.884	23.9981	24.3145	24.7765	24.9593	24.6007	24.5545	24.4987	0.000654328	0.00298969	-0.606044
LN_2289	PC 32:4	784.514	NA	NA	NA	NA	NA	NA	17.6549	NA	16.3567	17.3632	17.5767	17.8036	NA	NA	NA
LN_2295	PC 32:3	786.53	20.4318	20.3272	21.0638	20.1259	19.9322	19.6317	20.7303	20.0172	20.9159	20.9851	20.313	19.9502	0.412531	0.486043	-0.219006
LN_2300	PE 40:7	788.524	23.5975	22.9969	23.4551	23.62	23.4132	23.3027	23.4928	22.6732	23.3713	23.8482	23.412	22.67	0.49957	0.567188	0.104779
LN_2301	PC 32:2	788.544	NA	20.7137	20.8354	20.3705	19.8957	20.5795	21.9915	20.7163	21.0132	22.2541	22.3051	22.0473	0.00501023	0.0127409	-1.32584
LN_2303	PC 32:2	788.545	22.4108	19.8096	NA	22.5381	22.7744	22.5644	18.9466	NA	NA	NA	19.6743	NA	0.0108328	0.0233259	2.95215
LN_2304	PC 32:2	788.546	20.6628	21.4937	21.6351	19.4267	20.8177	20.0472	21.8535	20.6211	21.331	21.8602	21.7778	21.7457	0.064961	0.10284	-0.720468
LN_2315	PE 40:6	790.54	24.2917	23.9982	24.1166	24.0748	24.1956	24.0379	24.578	24.1014	24.6486	24.8626	24.6979	24.2941	0.0138757	0.0278534	-0.42995
LN_2316	PC 32:1	790.56	25.5654	24.9445	24.9109	25.7411	25.6859	25.7788	25.1965	24.43	23.2547	25.1174	24.9474	24.2331	0.0296104	0.0530521	0.817332
LN_2331	PC 32:0	792.576	26.9553	26.9858	26.8237	27.0338	27.0013	27.0845	27.2685	27.2308	27.3165	27.3409	27.4072	27.2058	6.65261e-05	0.000575195	-0.313582
LN_2351	PE 40:4	794.572	22.6356	22.3539	22.6376	22.4026	22.5602	22.1883	23.7097	23.4518	23.876	23.9471	23.8305	23.4963	6.04172e-07	2.12216e-05	-1.25836
LN_2354	PG 38:5	795.518	23.4835	23.3822	22.8385	22.5746	23.1837	22.7695	16.4149	17.4218	17.9608	17.602	NA	NA	6.59533e-05	0.000575195	5.62522
LN_2391	PC 33:2	802.561	20.4333	21.0559	20.6315	20.668	20.3723	20.7596	20.9134	21.0659	21.4562	20.9448	20.8989	20.7856	0.0279013	0.0504197	-0.35662
LN_2403	PC 33:1	804.577	24.0086	24.4906	24.3592	24.3278	24.1837	24.3187	24.7578	24.4474	24.7445	24.7662	24.7967	24.6101	0.00100123	0.00407746	-0.402929
LN_2417	PC 33:0	806.593	21.7812	22.639	22.5966	21.9734	21.8535	21.978	22.7975	23.1808	23.4985	23.0777	22.8697	22.9639	0.000843295	0.00362486	-0.903646
LN_2418	PC 33:0	806.593	NA	20.9495	20.8377	21.1811	21.1688	21.0849	21.107	21.1808	21.0657	21.4249	21.1902	20.844	0.394359	0.468347	-0.0954176
LN_2453	PC 34:3	814.56	20.1664	21.3528	20.5658	20.7743	19.9859	20.4651	NA	20.9832	21.6322	21.0496	20.6818	20.8262	0.0916212	0.138046	-0.451108
LN_2460	PC 34:2	816.576	24.885	25.4891	25.2326	25.1236	24.8041	25.244	25.6986	25.4651	25.6424	25.453	25.568	25.1378	0.0205813	0.0389452	-0.357073
LN_2466	PG 40:8	817.504	20.9702	19.8652	20.0518	20.4272	20.0853	20.0579	NA	NA	NA	NA	NA	NA	NA	NA	NA
LN_2467	PG 40:8	817.504	NA	20.202	NA	NA	NA	NA	21.5763	22.0814	21.8546	21.8553	21.4236	22.2768	NA	NA	-1.67099
LN_2479	PG 40:7	819.519	24.3914	21.6349	22.0942	23.855	23.7823	23.2935	19.9363	NA	NA	20.3464	20.4891	19.8454	0.000594285	0.00283379	3.28857
LN_2480	PG 40:7	819.519	NA	22.2173	21.594	NA	NA	NA	23.3873	22.8477	22.6653	23.5378	23.3442	23.7787	0.0821715	0.125832	-1.37077
LN_2495	PG 40:6	821.534	NA	18.4418	NA	NA	NA	NA	19.6152	19.8668	19.8694	20.6656	20.6915	20.5466	NA	NA	-1.83179
LN_2496	PG 40:6	821.535	21.2713	21.7587	21.5747	19.7713	20.691	20.5712	22.2302	22.0759	21.9693	22.5979	22.3245	22.7863	0.00423405	0.0111193	-1.27401
LN_2508	PG 40:5	823.551	NA	19.853	19.3113	16.9051	18.3771	17.6684	NA	NA	NA	NA	NA	NA	NA	NA	NA
LN_2517	PC 35:4	826.561	19.1224	19.6736	19.5381	19.1686	19.1907	19.3459	19.7045	19.6873	19.6559	19.8906	19.5599	19.7488	0.00794627	0.0183778	-0.356735
LN_2561	PC 35:1	832.608	21.9545	22.4898	22.1608	22.3392	22.308	22.3168	22.8123	23.0374	22.9896	23.0525	22.1404	22.8795	0.00883804	0.0199477	-0.578388
LN_2580	PC 36:6	836.546	19.316	19.812	19.8716	19.1628	NA	18.7407	20.2766	20.2397	20.2243	20.4398	20.2257	20.1455	0.0129413	0.0265948	-0.821027
LN_2586	PC 36:5	838.56	20.8458	20.7378	20.6689	21.455	20.8181	21.2139	21.9744	20.1444	20.7544	21.9611	21.7809	21.79	0.231704	0.303538	-0.559763
LN_2587	PC 36:5	838.56	NA	18.545	NA	17.8754	NA	19.1636	NA	19.1529	19.0591	19.2994	18.9773	19.2222	0.238654	0.309754	-0.524863
LN_2588	PC 36:5	838.561	21.0114	22.2431	22.203	21.1819	21.365	21.5013	20.6465	21.1436	21.7223	21.1006	20.5482	20.9851	0.0689216	0.108195	0.58793
LN_2594	PC 36:4	840.576	24.6822	24.804	24.4917	24.7409	24.7487	24.8115	24.8544	24.2114	24.237	24.9293	24.7815	24.6425	0.474611	0.545463	0.080337
LN_2595	PC 36:4	840.576	18.0558	20.9619	20.0394	19.1611	NA	19.2172	21.7055	21.3564	21.9641	21.5703	21.2898	21.2977	0.0120607	0.0252915	-1.74463
LN_2603	PC 36:3	842.592	24.4603	25.2658	25.1338	24.4838	23.9924	24.405	25.2496	25.1549	25.3319	25.1638	25.1491	24.9886	0.0377508	0.0650796	-0.484947
LN_2604	PC 36:3	842.592	20.2592	21.0493	21.0176	19.7785	18.7595	20.7495	19.8854	20.0287	20.3966	20.2181	19.9228	19.8198	0.571652	0.631077	0.40016
LN_2622	PC 36:2	844.608	25.3115	25.6493	25.4978	25.5018	25.1945	25.6353	25.8897	25.3272	25.6997	25.8594	25.9421	25.5866	0.0634124	0.101244	-0.258281
LN_2629	PG 42:8	845.534	19.6242	21.1249	20.8764	19.1683	19.853	19.2158	20.2541	NA	21.2189	20.6441	20.6489	20.833	0.0889637	0.134402	-0.566452
LN_2641	PC 36:1	846.623	25.1048	25.2258	25.1022	25.3823	25.2842	25.3866	25.4573	25.4182	25.4432	25.489	25.6744	25.5431	0.00307796	0.00856344	-0.254515
LN_2666	PC 37:5	852.577	19.8773	20.7999	20.6975	19.8493	20.1046	20.0881	19.0685	19.2208	19.7408	19.8948	19.5496	19.2125	0.00476947	0.0123523	0.8072
LN_2677	PC 37:4	854.592	20.8246	21.1784	21.1875	21.0202	20.754	20.8722	21.157	20.9068	21.05	21.3956	21.0311	20.9416	0.328351	0.402911	-0.107102
LN_2691	PC 37:3	856.607	18.9207	19.23	19.3481	19.0821	18.9526	18.67	19.7007	19.8302	19.8241	19.5643	19.3778	19.6012	0.000648304	0.00298645	-0.607627
LN_2721	PC 37:1	860.639	18.7738	18.4519	NA	18.6499	18.4835	18.9397	17.5641	NA	17.8576	17.7989	NA	17.975	0.000249269	0.00159192	0.864834
LN_2722	PC 37:1	860.641	19.2154	19.5404	19.2371	19.2527	19.4706	19.4649	20.0527	20.162	20.0662	19.9937	19.9389	19.9246	8.8727e-06	0.000171947	-0.655847
LN_2728	PC 38:7	862.561	19.7156	20.2643	20.4552	19.8697	19.9486	20.0513	19.3881	NA	19.7167	19.3588	19.3208	19.0291	0.00168613	0.00577808	0.692839
LN_2737	PC 38:6	864.576	23.8563	23.9912	23.7878	24.1192	24.0787	24.121	23.6422	22.3993	23.257	23.8143	23.6824	23.4	0.0296412	0.0530521	0.565467
LN_2738	PC 38:6	864.576	18.7611	19.2269	19.0371	18.8384	18.9374	18.8872	17.9687	19.0261	19.0457	18.8352	18.5552	18.8381	0.228726	0.300336	0.201854
LN_2740	PC 38:6	864.577	21.3272	22.3955	22.1941	21.4254	21.626	21.647	20.8485	21.3235	21.6636	21.0791	20.9026	20.6319	0.0136621	0.0277189	0.708673
LN_2747	PC 38:5	866.592	24.1538	24.754	24.684	24.2587	24.3582	24.3517	24.0707	23.4789	23.8378	24.1624	23.7848	23.3987	0.00274563	0.00795384	0.627881
LN_2748	PC 38:5	866.592	21.3067	21.1169	21.7764	20.7661	NA	NA	22.766	23.3428	23.5268	22.8112	22.4507	22.5032	0.000610121	0.00283379	-1.66999
LN_2751	PG 44:11	867.519	NA	NA	NA	NA	NA	NA	20.9862	22.0984	21.9306	21.7399	21.3974	21.7447	NA	NA	NA
LN_2752	PG 44:11	867.521	NA	20.5412	NA	NA	NA	NA	21.8605	22.8121	22.5561	22.2288	21.829	22.6367	NA	NA	-1.82783
LN_2758	PC 38:4	868.607	NA	21.7843	22.0315	NA	21.2202	NA	21.8909	23.0111	23.5972	20.577	21.7573	21.2108	0.545632	0.611343	-0.655015
LN_2759	PC 38:4	868.607	24.2207	24.3991	24.1995	24.3485	24.1402	24.3038	24.2715	24.2451	24.3635	24.5974	24.2215	24.1155	0.678066	0.724473	-0.0391114
LN_2767	SM 42:3	869.676	23.7713	23.8288	23.7558	23.7803	23.8726	23.8248	23.5828	23.6016	23.8067	23.8229	23.8897	23.5301	0.17272	0.238497	0.0939085
LN_2773	PC 38:3	870.623	23.6574	23.3631	NA	23.9648	23.6695	23.7672	NA	23.4182	23.1994	NA	23.5852	NA	0.116341	0.16895	0.287824
LN_2784	SM 42:2	871.691	25.2964	25.3884	25.2699	25.2166	25.395	25.2985	25.1676	25.1537	25.2835	25.3853	25.1889	24.9635	0.101764	0.149716	0.116053
LN_2802	PC 38:1	874.656	19.5862	19.5672	19.3257	19.4976	19.732	19.509	20.4045	20.4397	20.282	19.7944	20.2719	20.0678	0.000371289	0.00204573	-0.684842
LN_2833	PC 39:5	880.607	19.2421	20.0228	19.8271	19.2263	19.4139	19.2825	19.149	18.7532	18.9051	18.8688	18.5734	18.5163	0.00234839	0.00720717	0.727089
LN_2849	PI 38:5	883.535	20.4484	22.7769	21.5942	20.9294	20.4921	22.3136	21.9701	21.7541	21.8418	21.9995	22.4822	21.4185	0.29138	0.366344	-0.245163
LN_2861	PI 38:4	885.55	20.8178	23.4422	22.4794	21.3291	20.7438	22.6105	23.4838	23.6212	23.5815	23.4332	24.0682	23.1679	0.01294	0.0265948	-1.33739
LN_2871	PC 39:2	886.656	18.1984	18.3546	17.9813	18.2968	18.5323	18.3328	19.0632	18.1846	18.485	18.8693	18.8961	18.5372	0.0346053	0.0602111	-0.410354
LN_2878	PC 40:8	888.577	19.5975	21.1745	20.9494	19.7957	19.6599	19.6887	20.7318	21.0191	21.3623	20.6862	20.4213	20.1902	0.119167	0.172608	-0.481964
LN_2889	PC 40:7	890.592	22.9185	23.5169	23.5756	22.9256	23.1196	23.1195	23.3202	22.9378	23.198	22.9841	23.3235	22.877	0.546075	0.611343	0.101924
LN_2891	PC 40:7	890.592	19.3614	20.578	20.3985	19.5827	19.4747	19.52	20.2971	20.8098	21.1635	20.397	20.1604	20.1199	0.0347511	0.0602782	-0.639095
LN_2896	PC 40:6	892.608	22.7787	22.9035	22.7828	23.072	22.8193	23.0218	22.1736	21.711	22.1025	22.5774	22.3018	21.9458	0.000780452	0.00342667	0.740071
LN_2903	PC 40:5	894.623	22.2004	21.7538	21.5321	22.3672	21.9179	22.2359	21.5414	21.2947	21.4803	21.9893	21.6376	21.7961	0.0466626	0.0773581	0.389593
LN_2904	PC 40:5	894.624	19.9514	20.2342	20.1821	20.1904	20.0053	20.0705	19.1317	18.9245	19.0421	NA	19.5018	18.8804	0.000265131	0.00163539	0.995487
LN_2905	PC 40:5	894.624	NA	21.3212	21.4597	19.6145	19.6398	19.7678	20.7278	NA	NA	20.6061	20.8234	20.7517	0.435136	0.508412	-0.116762
LN_2911	PC 40:4	896.639	NA	21.46	21.6009	20.6144	20.2168	NA	21.3688	22.016	22.0834	21.4414	20.9477	21.0615	0.239877	0.310624	-0.468688
LN_2920	PC 40:3	898.656	19.4468	19.9347	19.5952	19.3348	19.6361	19.3808	19.8926	19.9835	19.9166	19.9296	19.6305	19.4212	0.0880812	0.133428	-0.239955
LN_2932	PC 40:2	900.671	18.1388	18.4279	17.2782	18.2203	18.3815	18.2735	19.1222	19.1279	18.947	18.9824	19.0777	18.7783	0.00284237	0.0081087	-0.84551
LN_2939	PC 40:1	902.688	17.4149	17.2544	16.6939	17.3568	17.5267	17.0748	18.741	19.1007	18.5419	18.8203	18.693	18.4576	3.27451e-06	8.00119e-05	-1.4962
LN_2940	PC 40:1	902.688	17.3795	17.2082	16.8491	17.3102	NA	17.0909	18.6928	NA	NA	17.5962	NA	NA	0.319007	0.394026	-1.06695
LN_2975	PC 42:10	912.577	20.9424	21.1977	21.117	20.6275	21.077	20.7684	20.7832	20.5179	20.8658	20.835	20.221	19.9132	0.0446358	0.0748815	0.405309
LN_2989	PC 42:8	916.607	18.8774	19.7024	19.498	18.7117	19.0363	18.9563	18.947	19.2079	19.3806	19.0861	18.8047	18.4732	0.488621	0.557009	0.162828
LN_2990	PC 42:8	916.608	19.8511	20.7654	21.2564	19.7332	19.9917	19.7271	19.7474	20.3651	20.8615	19.9553	19.6034	NA	0.74907	0.789678	0.167072
LN_3017	PC 42:4	924.671	18.3343	18.8232	18.4789	18.6527	18.965	18.5629	19.6571	19.123	19.5082	19.7032	19.6344	19.8302	4.56319e-05	0.000463736	-0.940838
LN_3018	PC 42:4	924.672	18.3421	19.2069	19.5488	18.3125	17.8984	17.2225	NA	18.9668	18.805	17.7103	NA	17.2324	0.67006	0.718652	0.273364
LN_3026	PC 42:3	926.686	18.6953	18.8193	19.041	18.7524	18.4641	18.1897	18.2645	18.381	17.9416	18.3755	17.7005	16.5126	0.0409538	0.0698563	0.701815
LN_3034	PC 42:2	928.702	NA	18.3852	NA	17.0104	18.0518	NA	19.4718	19.229	18.9199	19.339	19.2412	18.6081	0.0743644	0.114815	-1.23805
LN_3039	PC 42:1	930.719	17.4359	17.2909	16.0188	16.8195	17.4119	17.0963	17.9503	18.1097	17.5079	17.7961	17.7368	17.4877	0.016937	0.0330506	-0.696949
LN_3044	PC 42:0	932.734	18.1353	17.5683	16.6631	18.5282	18.031	17.9218	18.7828	18.7961	18.1046	18.8059	18.6764	18.3351	0.030933	0.0548402	-0.694782
LN_3058	PC 44:11	938.592	19.4455	19.9216	20.0056	19.258	19.5851	19.3834	19.5845	19.2055	19.6593	19.6405	19.3158	18.7428	0.232325	0.303643	0.234878
LN_3087	PC 44:6	948.67	18.3267	19.5208	20.2197	18.9816	18.8442	18.3413	18.0797	17.5341	18.2419	18.5374	18.4466	17.2594	0.0205009	0.0389452	1.11587
LN_3102	PC 44:4	952.703	18.5116	18.8156	18.8105	18.297	18.2695	18.0113	18.4246	18.2711	18.4703	18.3575	19.8727	17.5079	0.928954	0.936863	-0.194164
LN_3113	PC 44:2	956.734	18.0987	18.1975	17.4053	18.441	17.0023	17.5496	19.1208	18.4802	18.0218	19.0596	18.7249	17.7027	0.0457384	0.0762758	-0.740015
LN_3114	PC 44:1	958.749	18.8587	17.5942	16.9327	18.6965	18.2712	18.1085	18.968	18.3717	17.7622	18.8943	18.6861	18.2172	0.274205	0.347862	-0.328479
LP_0122	2-Amino-3-methyl-1-butanol	104.107	21.4574	21.7373	23.4419	22.8418	20.9805	20.8643	22.5005	24.0904	24.3421	24.1197	22.8641	24.9652	0.00722839	0.0171462	-1.82488
LP_0219	Cytosine	112.051	17.9034	18.6723	18.4095	18.8964	18.2737	18.5072	17.8044	18.0416	17.21	17.2176	17.3894	17.959	0.00237247	0.00720717	0.832215
LP_0225	Creatinine	114.067	19.1108	18.8926	19.5293	19.7796	19.2265	18.6216	19.6843	19.4575	19.0573	19.335	19.838	19.603	0.17627	0.242209	-0.273095
LP_0300	Creatine	132.077	21.891	21.5251	22.6162	22.1674	21.2414	20.4332	22.2024	21.9686	22.4914	21.8316	21.976	23.0577	0.131713	0.188505	-0.517771
LP_0317	Hypoxanthine	137.046	21.4604	23.0747	22.0491	21.3196	22.0308	22.981	25.3335	25.9848	20.9693	20.6244	21.602	24.0063	0.384632	0.458945	-2.08334
LP_0358	Acetylcholine	146.118	18.0917	16.4986	17.4686	17.6311	17.0649	17.0481	18.1021	18.0348	17.1976	18.0285	17.9781	18.2763	0.0453398	0.0758362	-0.584869
LP_0392	Triethanolamine	150.113	17.7296	17.1596	17.2141	17.1407	17.2607	17.4174	17.951	17.5175	16.8797	17.6707	17.8194	15.9736	0.956051	0.957755	-0.103109
LP_0435	L-Carnitine	162.113	19.3231	18.6153	20.6178	19.2971	18.6744	17.9148	19.2452	19.3646	20.5826	18.8638	19.9465	20.6907	0.17462	0.24053	-0.604767
LP_0512	Serotonin	177.102	19.5167	18.9269	19.0456	19.5811	20.0784	19.8917	18.8387	18.4803	18.6625	19.2545	19.5698	18.9497	0.0509677	0.0832671	0.558745
LP_0708	O-Acetyl-L-carnitine	204.123	18.7203	17.5258	19.5519	19.0402	18.2626	17.5514	19.2192	18.6322	19.5768	18.8027	19.5348	20.8073	0.0573979	0.0924288	-0.994243
LP_0768	Pantothenic acid	220.118	20.1792	20.6488	21.8244	20.1854	19.9148	19.4595	21.0911	20.747	21.5867	20.4631	20.6724	21.9796	0.111385	0.163017	-0.607725
LP_0810	D-Panthenol	228.12	19.3083	17.8711	18.109	18.0313	18.7987	19.5276	18.955	17.6607	18.1965	19.4061	18.544	19.5169	0.802967	0.828013	-0.10062
LP_0873	Cytidine	244.093	17.7973	18.7651	18.4135	18.6415	18.0461	18.356	17.4746	17.8778	16.9885	16.1954	16.1852	17.5283	0.0049903	0.0127409	1.19237
LP_0977	Deoxyguanosine	268.104	25.6616	24.2433	24.1114	25.1262	25.1274	24.6556	22.8292	23.8771	23.0575	24.7933	25.5789	24.1141	0.149564	0.209613	0.565065
LP_1110	D-Sphingosine	300.29	17.1045	16.6924	17.3053	16.2026	17.4251	17.8724	NA	NA	NA	NA	NA	NA	NA	NA	NA
LP_1792	Phyllanthin	436.268	NA	NA	NA	NA	16.6084	NA	17.4678	NA	17.005	16.571	17.7631	17.4283	NA	NA	-0.695459
LP_1900	LysoPE 16:0	454.293	20.5162	18.9329	19.3374	21.0207	20.6559	20.4576	18.2481	17.1231	16.6698	18.2564	18.7535	17.784	0.000490394	0.00252145	2.35652
LP_1954	LysoPC 14:0	468.308	21.6788	21.1013	21.9669	22.0385	22.1431	22.1244	18.7899	17.1722	17.3184	18.8941	18.9894	18.7874	3.12248e-05	0.000373074	3.38366
LP_2002	LysoPE 18:1	480.308	18.0585	17.5733	17.1466	18.0128	18.158	18.0318	17.9889	17.1748	17.3382	17.8115	18.1287	17.7099	0.544174	0.611343	0.140284
LP_2003	LysoPE 18:1	480.308	21.1916	19.5894	20.2661	21.471	21.2787	21.0295	18.8257	17.6113	17.6122	18.9388	19.1047	18.0369	0.000130598	0.000965736	2.45154
LP_2011	LysoPE 18:0	482.324	22.5055	22.2159	22.3177	22.8653	22.8527	22.6475	20.7144	19.6054	19.5275	20.6762	20.9988	20.4239	8.82688e-05	0.000698691	2.1626
LP_2012	LysoPC 15:0	482.324	19.9755	19.5169	20.6084	20.3604	20.3852	20.3342	18.5699	16.3218	16.6286	18.4678	18.5583	18.6691	0.00229759	0.00713396	2.09362
LP_2013	LysoPE 18:0	482.324	19.6464	18.637	18.8924	19.931	19.8306	19.5369	16.6838	NA	15.7292	17.2816	17.6368	16.7253	0.00024912	0.00159192	2.54112
LP_2077	LysoPC 16:0	496.34	26.2629	25.4003	26.108	26.7592	26.8553	26.8467	24.5358	21.988	21.9484	24.5143	24.6923	24.7568	0.00383455	0.0103948	2.30392
LP_2078	LysoPC 16:0	496.34	22.6118	22.0522	22.4569	23.0268	23.0203	22.9825	22.1376	21.2534	20.7972	21.8289	21.9259	21.9732	0.00327781	0.00907452	1.01147
LP_2102	LysoPE 20:4	502.293	18.7979	19.2049	18.7276	18.4001	18.4586	18.6145	20.1261	20.075	19.9199	20.21	20.7856	20.4848	4.53668e-06	0.000101985	-1.57077
LP_2103	LysoPE 20:4	502.293	20.1311	18.7271	19.0539	20.1617	19.7995	19.8356	17.7478	17.2381	17.2405	18.3811	18.587	17.5425	0.000290667	0.00170291	1.82224
LP_2130	LysoPC 17:1	508.34	19.3107	19.124	20.091	19.9245	19.8447	19.8178	17.7964	16.4341	16.6073	17.3957	17.6724	17.5391	1.48017e-05	0.000258701	2.396
LP_2140	LysoPC 17:0	510.355	21.5457	21.3418	22.1397	22.0563	22.021	22.1258	20.6254	18.0335	18.0248	20.6825	20.6585	20.7552	0.0127158	0.0264677	1.69659
LP_2141	LysoPC 17:0	510.356	18.9064	19.0783	19.4445	19.1833	19.4683	19.4303	NA	NA	NA	NA	NA	NA	NA	NA	NA
LP_2143	Cer(d16:1/16:0)	510.487	23.9426	23.226	23.555	23.8592	23.655	23.2934	22.5888	21.9763	22.0515	22.411	22.2878	22.0476	6.23563e-06	0.000125158	1.36827
LP_2182	LysoPC 18:2	520.34	20.5485	20.0093	20.9733	20.9931	19.9889	19.7286	18.6385	17.7884	17.929	18.499	18.5308	18.5077	3.49174e-05	0.000380952	2.10743
LP_2193	LysoPC 18:1	522.355	24.8932	24.4303	25.4364	25.2775	25.4404	25.3623	22.6854	20.7358	20.8874	22.5139	22.6014	22.6367	0.00015074	0.0010861	2.96306
LP_2194	LysoPC 18:1	522.355	20.7117	20.7927	20.9172	20.9908	21.0666	21.0082	20.8275	20.4707	19.7836	20.1881	20.4032	20.6485	0.0150621	0.0297014	0.495797
LP_2211	LysoPC 18:0	524.371	26.9779	26.5368	26.915	27.4104	27.3602	27.427	25.3492	22.4463	22.4454	25.4742	25.4454	25.4372	0.00723068	0.0171462	2.20886
LP_2212	LysoPC 18:0	524.371	22.7818	21.9643	22.5248	23.4316	23.2795	23.0909	21.6481	18.0848	18.3449	21.7615	21.8074	21.7178	0.0263158	0.0480178	1.71284
LP_2214	Cer(d18:1/15:0)	524.503	23.6199	22.5304	22.9934	23.6723	23.276	22.8982	22.0739	21.4342	21.5889	21.8779	21.7916	21.6009	0.000142605	0.00104083	1.47694
LP_2286	LysoPC 19:1	536.372	19.9349	20.1619	21.0044	20.265	20.6076	20.4876	17.6288	15.8957	15.9899	17.226	17.4091	17.3999	1.76241e-05	0.000274337	3.37603
LP_2295	LysoPC 19:0	538.387	18.71	18.127	18.4257	18.7715	18.9261	18.8046	16.6527	NA	NA	16.9168	16.9566	16.2635	5.8008e-05	0.000525815	1.92882
LP_2296	LysoPC 19:0	538.387	20.713	20.0309	20.2294	21.0452	21.0499	21.0253	19.3891	16.3989	16.5661	19.5777	19.4697	19.464	0.0160394	0.0314082	1.75768
LP_2298	Cer(d18:1/16:0)	538.519	27.0357	26.0209	26.5972	27.0685	26.7026	26.3677	25.295	24.3559	24.6234	24.9666	24.6613	24.3959	5.91313e-06	0.000125158	1.92198
LP_2314	Cer(d18:0/16:0)	540.534	24.0826	23.6502	23.4325	23.9698	23.5115	22.9598	21.973	22.7907	21.1457	21.258	19.7528	19.3382	0.00386044	0.0103948	2.15065
LP_2328	LysoPC 20:4	544.34	20.5682	19.0348	19.7696	20.8326	20.6127	20.6256	18.1298	17.3442	16.8143	18.0245	17.7911	18.192	4.89842e-05	0.000476803	2.56827
LP_2333	LysoPC 20:3	546.355	20.4549	19.2009	20.293	20.722	20.6144	20.5905	18.1328	17.237	17.2282	18.0732	17.9338	18.2463	9.59697e-06	0.000173984	2.5238
LP_2335	LysoPC 20:3	546.355	18.4227	18.3599	18.4553	19.0702	18.6495	18.7058	17.7048	16.8903	16.3616	16.8978	16.7167	17.2375	6.55957e-05	0.000575195	1.6001
LP_2349	LysoPC 20:2	548.371	20.0497	19.7766	20.6092	20.3987	20.6253	20.5013	NA	NA	15.4465	16.6692	NA	16.7715	0.00625101	0.0152081	3.95136
LP_2364	LysoPC 20:1	550.387	21.9835	21.9721	22.5726	22.2642	22.5168	22.4247	19.3645	17.4249	17.4231	19.2752	19.4022	19.1615	0.000155836	0.00110861	3.4059
LP_2381	LysoPC 20:0	552.402	21.5607	21.3545	21.2206	21.8823	21.8669	21.9105	19.7866	17.4041	17.8263	19.8462	19.9153	19.7896	0.00236762	0.00720717	2.25872
LP_2387	Cer(d18:1/17:0)	552.535	23.722	22.7434	23.3577	23.7065	23.401	22.9084	22.1848	21.323	21.694	21.8663	21.3221	21.1362	2.26613e-05	0.00031719	1.71765
LP_2462	LysoPC 22:6	568.339	20.1455	18.8392	19.8492	20.2919	20.2333	20.0866	18.0063	17.2679	17.0634	17.7034	17.7657	17.7826	1.51906e-05	0.000258701	2.34633
LP_2473	LysoPC 22:5	570.355	19.7747	18.4149	19.3928	20.0026	19.8233	19.8459	17.7908	17.0201	16.8851	17.4705	17.485	17.6634	4.96737e-05	0.000476803	2.20456
LP_2480	LysoPC 22:4	572.371	19.241	19.2259	20.6288	19.7393	19.9714	19.6597	17.3586	17.1499	17.1631	17.5207	17.1068	17.3082	3.5048e-05	0.000380952	2.55315
LP_2520	LysoPC 22:1	578.418	20.4961	20.643	20.6918	20.572	20.5768	20.5014	17.4373	16.3613	16.0929	17.2331	17.468	17.1548	1.80613e-05	0.000274337	3.53426
LP_2532	LysoPC 22:0	580.434	19.4194	19.3314	19.1242	19.6045	19.6612	19.6377	18.1536	17.1348	17.3582	18.1286	18.1179	17.9941	7.48471e-05	0.000612334	1.60734
LP_2599	Cer(d16:1/22:0)	594.581	22.0368	20.82	21.2931	22.041	21.6491	21.4213	19.3117	17.8858	18.3107	18.7091	18.7883	18.4523	7.94839e-07	2.48166e-05	2.96068
LP_2600	Cer(d16:1/22:0)	594.581	23.0653	21.7869	22.4771	23.0653	22.7815	22.2787	21.0434	NA	NA	NA	NA	NA	NA	NA	1.6
LP_2609	Cer(d16:0/22:0)	596.597	20.2889	19.0114	19.6072	20.3105	19.8884	19.7848	17.9418	NA	16.3345	17.0023	16.6046	NA	0.000965032	0.00395875	2.76944
LP_2629	LysoPC 24:3	602.418	19.3354	19.6474	20.1829	19.4773	19.5996	19.225	NA	NA	NA	NA	NA	NA	NA	NA	NA
LP_2646	LysoPC 24:2	604.434	18.8601	19.2862	19.125	19.068	19.0711	18.9206	15.926	NA	NA	NA	NA	NA	NA	NA	3.13583
LP_2657	LysoPC 24:1	606.449	20.4087	20.5547	20.125	20.6942	20.5609	20.5188	19.0805	18.0102	17.973	18.9715	18.5471	18.7375	5.00558e-05	0.000476803	1.87209
LP_2669	LysoPC 24:0	608.465	20.3028	20.0328	19.5804	20.5421	20.458	20.4722	20.0585	19.1426	18.8758	20.0289	19.8991	19.9557	0.0538926	0.0872843	0.537664
LP_2671	Cer(d16:1/23:0)	608.597	22.4893	21.006	21.6359	22.455	22.0373	21.4727	19.9672	18.2339	18.9304	19.3963	18.9782	18.6045	9.2532e-06	0.000173343	2.81637
LP_2678	DAG 34:2	610.54	18.4356	19.4319	19.0876	18.3566	18.1358	18.9776	18.3972	17.6738	16.9218	17.9746	17.1909	15.9199	0.00982702	0.0215734	1.26533
LP_2688	DAG 34:1	612.556	19.7966	19.2212	19.3695	19.5301	19.2671	20.0203	17.7513	17.0856	17.3284	17.7809	17.9133	17.5655	7.77596e-07	2.48166e-05	1.96605
LP_2728	Cer(d16:1/24:1)	620.597	24.1565	23.0497	23.4887	24.1891	23.7747	23.5066	22.0768	21.4423	21.7965	21.999	22.1163	22.0922	2.43624e-05	0.000319759	1.80926
LP_2729	Cer(d18:1/22:1)	620.597	21.952	20.9784	21.3941	22.1956	21.9958	21.5154	21.2994	20.9744	21.0698	21.2461	21.3825	21.0256	0.0415791	0.0705965	0.555186
LP_2741	Cer(d16:1/24:0)	622.613	25.8183	24.8364	25.3376	25.8477	25.5694	25.1059	24.2173	22.7795	23.2483	23.7304	23.0698	23.1519	2.44655e-05	0.000319759	2.01553
LP_2752	Cer(d18:0/22:0)	624.629	21.9853	22.8462	21.8236	22.0245	21.6221	21.0866	20.7637	21.9714	20.607	19.9374	18.7624	18.1459	0.0206533	0.0389501	1.44496
LP_2757	LysoPC 26:5	626.418	20.8192	21.2347	22.0529	21.2699	21.1102	20.4749	NA	NA	NA	NA	NA	NA	NA	NA	NA
LP_2769	LysoPC 26:4	628.433	21.4831	21.4998	22.2076	21.483	21.0979	20.8811	16.6193	16.3913	16.6906	16.956	16.44	16.3606	3.35076e-08	2.27934e-06	4.91251
LP_2779	LysoPC 26:3	630.449	21.0669	21.2531	21.2793	21.0877	20.8802	20.6762	17.4394	16.6782	16.537	17.4075	17.0368	16.7857	1.16439e-08	1.09361e-06	4.03252
LP_2790	LysoPC 26:2	632.465	20.1516	20.1526	19.6844	20.1216	20.2072	20.0917	18.1384	17.3192	17.0772	17.8316	17.8214	17.5792	1.54012e-06	4.55551e-05	2.40838
LP_2804	LysoPC 26:1	634.48	21.0869	20.7687	20.0108	21.2194	21.156	21.1436	20.1638	19.0982	18.6044	20.0437	19.7311	19.7291	0.0017101	0.00582471	1.29592
LP_2808	Cer(d18:1/23:1)	634.613	23.9556	22.7956	23.249	23.8388	23.5427	23.0568	21.89	21.4602	21.6751	21.803	21.8259	21.602	0.000106342	0.000830057	1.74815
LP_2819	LysoPC 26:0	636.495	21.1131	20.389	19.5683	21.4188	21.1758	21.398	20.9719	19.9272	19.2418	20.8938	20.6089	20.753	0.300116	0.376485	0.458902
LP_2821	DAG 36:3	636.556	18.9669	20.6963	20.8151	19.1564	19.0003	19.3853	17.6782	18.9265	18.5135	17.6936	17.3997	17.7225	0.00337871	0.00930801	1.79707
LP_2822	DAG 36:3	636.556	18.6187	20.3584	19.4623	18.4551	18.3943	18.2013	19.0242	18.3718	18.9167	18.4192	17.8359	18.1598	0.268842	0.341831	0.630341
LP_2825	Cer(d18:1/23:0)	636.629	23.9928	23.0536	23.4825	24.0652	23.8126	23.4272	22.9169	22.1722	22.5019	22.7143	22.4368	22.4738	0.000290889	0.00170291	1.12601
LP_2826	Cer(d18:0/23:1)	636.63	20.458	21.0545	20.0129	20.2443	19.7751	19.2908	17.5493	20.1916	18.346	17.1042	NA	NA	0.0672045	0.105795	1.41569
LP_2835	Cer(d18:1/22:0(2OH))	638.608	19.8972	19.5595	19.7104	20.0275	19.8407	19.4987	20.2519	18.9024	19.3157	19.9445	19.4773	19.3386	0.346027	0.420924	0.1601
LP_2837	Cer(d18:0/23:0)	638.645	18.8492	20.7569	19.1952	19.044	18.7529	18.3385	18.3487	20.883	19.0804	17.765	17.2184	17.2587	0.302682	0.378858	0.310073
LP_2849	16:1-Cholesterol	640.602	19.3814	18.2167	18.8131	19.2781	19.1128	19.122	NA	NA	NA	NA	NA	NA	NA	NA	NA
LP_2872	Cer(d18:1/24:3)	644.597	21.2823	20.9882	21.3748	21.3528	21.1158	20.638	20.7384	21.1093	21.2047	20.8848	20.9924	20.9008	0.282949	0.356541	0.167078
LP_2884	Cer(d18:1/24:2)	646.613	25.5072	24.6993	25.1328	25.548	25.5045	25.0372	24.9374	24.6517	24.8386	24.9051	25.2047	25.0588	0.0920625	0.13834	0.327332
LP_2890	SM 30:1	647.512	19.7983	19.5271	19.7039	19.9262	19.9196	19.8785	19.4806	18.7671	18.7178	19.4281	19.5541	19.1498	0.00783792	0.0182021	0.578306
LP_2901	Cer(d18:1/24:1)	648.628	27.2914	26.4942	26.8239	27.1606	27.0576	26.7458	25.9009	25.5003	25.6207	25.8422	25.7848	25.797	3.46871e-05	0.000380952	1.20624
LP_2902	Cer(d18:1/24:1)	648.628	25.758	24.7113	25.0491	25.8528	25.8055	25.486	25.1748	24.5206	24.855	25.3365	25.3894	25.2548	0.164369	0.229219	0.383236
LP_2904	Cer(d18:0/24:2)	648.63	19.1722	21.9914	19.6876	18.8555	18.3744	18.0696	NA	21.7468	19.4873	NA	NA	NA	0.449259	0.521661	-0.930996
LP_2916	Cer(d18:1/24:0)	650.644	26.765	26.1271	26.3193	26.8955	26.7483	26.4507	26.2673	25.5922	25.7878	26.2435	26.0382	26.1405	0.00835185	0.0190802	0.544489
LP_2917	Cer(d18:0/24:1)	650.644	NA	19.1444	17.3272	17.0015	17.2367	16.5974	17.5484	20.0022	18.0606	17.4105	17.7367	17.3592	0.37793	0.45481	-0.616078
LP_2935	Cer(d18:0/24:0)	652.66	20.658	23.9644	21.8533	20.7787	20.4087	20.0176	20.3822	24.3617	22.2966	19.8686	19.183	19.5291	0.741701	0.783526	-0.22131
LP_2942	LysoPC 28:5	654.449	20.5123	20.5314	21.0665	20.8888	20.4101	19.8461	16.3186	NA	NA	16.4002	16.0896	NA	1.35801e-07	5.87079e-06	4.31685
LP_2955	LysoPC 28:4	656.464	19.4396	19.137	19.5512	19.4578	19.0476	18.8096	15.9155	NA	NA	15.8429	NA	NA	2.74995e-07	1.10391e-05	3.3843
LP_2987	DAG 38:5	660.556	20.389	21.6444	21.2556	19.2789	20.6526	21.66	21.1903	21.1669	21.0679	20.0792	20.3196	21.7618	0.800285	0.826765	-0.0185074
LP_2994	SM 31:1	661.527	20.5021	20.63	20.5875	20.6226	20.6724	20.6545	20.287	19.7624	19.7982	20.3235	20.4068	19.9981	0.00572344	0.0142959	0.494104
LP_2999	DAG 38:4	662.57	17.794	19.3828	19.2423	17.4927	NA	18.3145	17.9894	18.3969	NA	NA	18.0697	18.3105	0.547598	0.61183	0.437915
LP_3000	DAG 38:4	662.571	22.2791	23.7883	23.459	21.5516	22.5567	23.3861	23.8152	24.2697	23.7264	22.5657	22.8221	24.6207	0.125329	0.180602	-0.78285
LP_3001	DAG 38:4	662.572	18.0827	20.513	20.5937	17.9695	18.1899	18.0916	18.5277	NA	19.29	NA	18.2501	18.5199	0.661727	0.71426	0.711388
LP_3003	Cer(d18:1/25:1)	662.644	22.2903	21.6586	21.9453	22.1966	22.1183	21.7948	21.1932	20.8468	20.9824	21.1881	20.842	20.9118	1.86769e-05	0.000276222	1.01605
LP_3016	LysoPC 28:0	664.527	22.0577	21.6301	22.0115	22.1467	22.2126	22.292	21.4669	21.0913	21.0298	21.3959	21.432	21.3782	0.000120983	0.000918818	0.76434
LP_3018	DAG 38:3	664.588	20.2609	21.2759	20.6246	19.6843	20.3063	21.5379	21.2139	20.5272	19.8876	19.8888	19.7583	21.035	0.561488	0.624863	0.248439
LP_3024	Cer(d18:1/25:0)	664.66	21.4911	20.9145	21.1548	21.6843	21.5655	21.2791	21.5708	21.1307	21.2435	21.5823	21.2598	21.4495	0.864946	0.880615	-0.0115775
LP_3035	18:2-Cholesterol	666.617	21.2511	20.0202	20.7217	21.0862	20.7821	21.043	17.0739	15.997	16.6755	17.1909	15.9706	16.631	4.01216e-08	2.27934e-06	4.20276
LP_3036	Cer(t18:0/24:1)	666.638	NA	19.7008	NA	20.3992	20.3757	NA	19.6789	19.9051	19.5067	19.6635	19.8326	19.9018	0.208773	0.278034	0.437552
LP_3037	Cer(d18:1/24:0(2OH))	666.639	21.1518	20.8539	21.0718	21.4293	21.1117	20.8964	21.9737	20.6767	21.028	21.6286	21.2243	21.0849	0.404724	0.478853	-0.234567
LP_3053	18:1-Cholesterol	668.633	20.7875	20.3376	20.3659	20.7575	20.5017	20.5814	18.6867	17.3962	18.0735	19.0052	18.3299	18.4755	7.51798e-05	0.000612334	2.15538
LP_3054	Cer(t18:0/24:0)	668.654	19.1605	18.8651	18.8076	19.2994	19.1657	18.9373	19.5466	19.3893	19.0889	19.5342	19.3685	19.7338	0.00715676	0.0171153	-0.406576
LP_3077	Cer(d18:1/26:3)	672.629	21.2256	20.6096	21.3328	21.1828	20.9232	20.2537	19.322	19.0713	19.371	19.3727	19.1218	18.9452	4.26859e-05	0.000450371	1.75878
LP_3089	SM 32:2	673.527	21.2947	21.2584	21.3276	21.3005	21.4451	21.3804	20.9072	20.3856	20.4142	20.9361	21.1117	20.7657	0.0041358	0.0110157	0.557712
LP_3096	Cer(d18:1/26:2)	674.644	22.2753	21.3171	21.658	22.0973	22.1393	21.7952	21.3622	20.782	21.0317	21.424	21.3089	20.991	0.00279043	0.00804217	0.747969
LP_3103	SM 32:1	675.543	26.2405	26.2279	26.2145	26.3547	26.4525	26.4434	25.9878	25.3982	25.4029	26.0236	25.9934	25.7244	0.00392509	0.0105043	0.546217
LP_3117	Cer(d18:1/26:1)	676.659	22.8791	22.2981	22.4569	22.7354	22.8303	22.5518	21.8962	21.5526	21.6131	21.9994	21.6466	21.5497	2.31402e-05	0.00031719	0.919655
LP_3118	Cer(d18:1/26:1)	676.66	21.9477	20.7411	20.7863	22.0441	21.8613	21.7052	20.9324	20.186	20.3488	20.9514	20.7184	20.4653	0.0110203	0.0235491	0.977564
LP_3122	SM 32:0	677.559	22.8749	23.6721	23.0592	22.8763	22.7671	22.5457	22.0061	22.268	21.9149	22.1247	21.8261	21.3149	0.000493522	0.00252145	1.07364
LP_3131	Cer(d18:1/26:0)	678.676	22.4402	21.8303	21.7913	22.6653	22.4326	22.3705	21.8436	21.0994	21.2721	21.8819	21.3145	21.3215	0.00239603	0.00723961	0.803669
LP_3188	DAG 40:6	686.571	20.7834	21.4271	21.2592	19.7507	20.7795	21.0339	21.1178	20.0818	20.1168	20.2526	20.1993	20.8845	0.220297	0.29131	0.424941
LP_3196	SM 33:2	687.543	19.3596	19.3445	19.5107	19.643	19.6687	19.6701	19.6295	19.4048	19.3101	19.7653	19.8842	19.7881	0.407142	0.480701	-0.105725
LP_3202	PE 32:2	688.49	19.8856	19.354	19.1301	19.9958	18.8916	20.2124	18.9992	17.9445	17.996	18.9955	18.7937	18.1865	0.00422615	0.0111193	1.10031
LP_3209	DAG 40:5	688.587	NA	20.2506	19.9829	NA	NA	18.9106	18.3419	19.8198	19.064	17.8193	16.9605	18.2392	0.0612044	0.0981339	1.16641
LP_3210	DAG 40:5	688.587	21.0761	21.6983	21.6958	20.1559	21.2487	21.3588	21.4953	20.9948	20.9859	20.4586	20.6467	21.6548	0.592772	0.649392	0.185465
LP_3220	SM 33:1	689.559	25.9434	25.8788	25.7234	25.9655	26.0536	26.0578	25.6836	25.1959	25.2742	25.7026	25.6341	25.4643	0.00250971	0.00746274	0.435596
LP_3225	PE 32:1	690.505	21.8125	21.1871	20.8649	21.5758	21.6072	21.6945	21.3714	20.1474	20.4915	21.1675	21.3503	20.4976	0.0408548	0.0698563	0.577514
LP_3231	DAG 40:4	690.602	20.2884	21.3098	21.0306	19.3402	20.3663	20.5464	21.2169	20.9029	20.704	19.8434	20.069	21.1205	0.663792	0.714657	-0.123867
LP_3233	20:4-Cholesterol	690.617	21.9214	20.2124	21.3194	21.6774	21.2139	21.6153	17.5297	18.3753	18.8468	18.557	16.9768	17.9684	6.21557e-06	0.000125158	3.24538
LP_3243	SM 33:0	691.575	20.7601	21.1846	21.1133	20.6423	20.6578	20.5159	20.1028	20.251	20.2986	20.0661	19.6953	19.3164	0.00144444	0.00523728	0.840877
LP_3248	PE 32:0	692.523	18.9123	18.7563	18.6343	17.7079	18.3171	18.9814	19.6028	19.2706	19.7391	19.6071	20.2867	19.3815	0.00134116	0.00502489	-1.07657
LP_3318	GlcCer(d18:1/16:0)	700.572	21.134	22.5613	22.4997	21.6193	21.3469	22.5567	20.6999	20.9646	21.2469	20.9147	20.7616	21.0727	0.0119075	0.0250638	1.11814
LP_3325	SM 34:2	701.558	26.8445	26.8453	26.7086	27.0392	27.0151	27.1877	26.8969	26.4675	26.4054	27.0008	26.9775	26.8477	0.208152	0.277866	0.163575
LP_3331	PE 33:2	702.507	18.3718	17.5382	17.8052	18.6928	18.3669	18.5422	18.0116	NA	17.7331	18.2992	18.1573	17.8133	0.336064	0.410582	0.256036
LP_3347	SM 34:1	703.574	29.7515	29.7923	29.7501	29.8046	29.7894	29.8512	29.7003	29.215	29.2831	29.6849	29.6493	29.4059	0.0185009	0.0357303	0.287199
LP_3348	SM 34:1	703.575	19.6909	19.9942	20.4009	19.9766	19.848	19.9993	19.4111	19.1195	19.4078	19.7498	18.9807	19.1887	0.00105884	0.0042505	0.670031
LP_3355	PC 30:1	704.52	24.7553	24.5863	24.2773	25.1184	25.1566	25.3156	23.4263	23.2964	22.0906	23.2866	23.0541	22.7961	3.52483e-05	0.000380952	1.85772
LP_3357	PE 33:1	704.522	20.9104	20.6092	20.5844	20.7768	20.856	20.9309	21.1431	20.2237	20.5544	21.2152	21.026	20.5992	0.930195	0.936863	-0.0525957
LP_3369	SM 34:0	705.59	26.8242	27.3221	26.9337	26.8317	26.7152	26.5015	26.4123	26.722	26.3916	26.4353	26.1005	25.638	0.0138772	0.0278534	0.555995
LP_3373	PC 30:0	706.537	29.7517	29.6241	29.443	29.9972	29.8966	30.0025	29.8866	29.2188	29.151	29.9042	29.9837	29.7942	0.484138	0.555277	0.10596
LP_3451	PE 34:3	714.506	18.271	19.0869	19.0785	20.0605	19.6673	20.0431	18.7836	18.073	17.7128	18.6026	18.2191	17.811	0.0073651	0.0173126	1.24151
LP_3459	22:6-Cholesterol	714.617	21.848	20.5102	20.9584	21.8247	21.7355	21.6376	19.8966	19.656	20.0486	NA	18.897	19.5416	0.000198854	0.00136288	1.83978
LP_3464	SM 35:2	715.574	21.8737	22.2206	22.3517	21.9774	22.0449	22.073	21.978	21.9716	22.1657	22.2966	22.1613	22.0178	0.927033	0.936863	-0.00461704
LP_3496	SM 35:1	717.59	24.8138	25.1635	25.4064	24.8142	24.8827	24.7928	24.8865	24.7656	25.1219	25.2038	24.9754	24.6959	0.780632	0.810934	0.0451103
LP_3501	PE 34:1	718.537	24.3841	23.658	23.621	24.1945	24.2726	24.2171	24.5712	23.5751	23.8666	24.6345	24.6109	24.0776	0.487514	0.557009	-0.19031
LP_3522	SM 35:0	719.606	21.6622	22.6581	22.3543	21.8031	21.6274	21.3991	21.6979	22.3416	22.1277	21.8086	21.3096	20.9989	0.490375	0.557876	0.204341
LP_3598	PE 35:5	724.488	17.2623	17.8171	17.8896	17.2606	17.691	17.7391	18.2146	16.9231	17.2154	18.2296	18.468	17.9656	0.443242	0.515739	-0.306312
LP_3670	SM 36:2	729.588	24.9055	24.9885	24.9018	24.8508	24.8563	25.0747	24.1336	24.0129	24.0534	24.1277	24.2049	24.1985	1.17998e-08	1.09361e-06	0.808248
LP_3675	PC 32:2	730.536	23.9496	24.8024	23.9137	24.9125	24.5252	24.7773	24.3227	23.6415	23.4708	24.1792	23.7261	23.8425	0.0223897	0.0415282	0.638722
LP_3676	PE 35:2	730.538	20.731	20.3748	19.244	20.8062	20.6389	20.5851	21.1523	19.8199	20.4473	21.1004	21.0351	20.2915	0.469168	0.541775	-0.242848
LP_3693	SM 36:1	731.606	26.5352	26.5508	26.4007	26.4431	26.6029	26.678	25.3242	25.1557	25.4195	25.5082	25.343	25.3082	5.4758e-09	7.69349e-07	1.19095
LP_3702	PC 32:1	732.553	28.8847	28.4169	27.5816	29.1542	29.0581	29.108	28.4404	27.1809	27.4411	28.091	28.1066	27.7332	0.0212379	0.0397857	0.898443
LP_3703	PE 35:1	732.554	21.488	20.9096	21.2201	21.3345	21.6074	21.5331	22.2182	21.5778	21.783	22.257	22.4314	22.1044	0.00186061	0.00612405	-0.723499
LP_3727	PC 32:0	734.569	30.3889	30.5304	30.3552	30.466	30.4983	30.6148	30.6198	30.2613	30.2861	30.5985	30.6642	30.5465	0.80935	0.833068	-0.0266244
LP_3750	PG 32:2	736.512	20.5886	19.5606	19.2484	19.7072	20.337	20.49	NA	NA	NA	NA	NA	NA	NA	NA	NA
LP_3790	TAG 42:1	738.66	18.5525	17.0889	17.6856	17.4107	18.1781	18.466	18.4688	16.7743	17.7663	17.8627	18.9769	18.479	0.700011	0.745087	-0.213429
LP_3815	TAG 42:0	740.675	19.7453	18.1237	18.9369	18.8603	19.1879	19.5947	19.3497	17.9465	18.8777	18.9023	19.7226	19.2471	0.848972	0.867495	0.0632656
LP_3830	PE 36:3	742.538	23.6916	23.1639	23.3164	23.7251	23.5608	23.6105	24.1004	22.7781	23.3335	23.9877	23.9809	23.3165	0.767727	0.80327	-0.132109
LP_3855	PE 36:2	744.553	24.9539	24.4414	24.4542	25.0619	25.0336	24.9902	25.375	24.0964	24.4819	25.2278	25.3719	24.8263	0.771029	0.80393	-0.125005
LP_3878	PC 33:1	746.568	27.3551	27.8549	27.7309	27.6504	27.529	27.7152	28.072	27.3641	27.6095	27.911	27.9042	27.755	0.32785	0.402911	-0.139299
LP_3879	PE 36:1	746.569	24.9337	24.7175	24.6959	24.8724	25.1887	24.9117	25.7725	25.1239	25.3282	25.7721	26.013	25.7267	0.00149134	0.00527768	-0.756835
LP_3980	TAG 43:1	752.676	19.0531	17.2314	18.1744	17.7463	18.406	19.1152	18.994	17.1202	18.3534	18.3515	19.5197	18.972	0.572686	0.631077	-0.288393
LP_4002	TAG 43:0	754.691	19.9567	18.4363	19.3507	19.0439	19.4859	20.1005	19.995	18.4715	19.52	19.3966	20.447	19.8763	0.563168	0.625495	-0.239697
LP_4023	PC 34:3	756.551	NA	24.0507	24.0691	NA	NA	NA	24.6051	24.4062	24.5912	24.2054	24.5303	24.5554	0.000963355	0.00395875	-0.428831
LP_4064	SM 38:1	759.636	23.5312	23.3415	21.8875	23.4698	23.7129	23.6171	21.5006	21.0728	21.9065	21.9562	21.8634	21.6455	0.00117656	0.00449813	1.67818
LP_4065	SM 38:1	759.638	22.3382	21.9585	21.5049	22.194	22.224	22.1871	19.6518	19.5652	19.4641	19.3081	20.084	19.4118	4.05576e-08	2.27934e-06	2.48828
LP_4073	PC 34:1	760.584	30.2761	30.4453	30.3454	30.4016	30.4094	30.4507	30.6815	29.9454	29.9825	30.4881	30.6246	30.2449	0.668716	0.718582	0.032483
LP_4104	PC 34:0	762.6	28.2442	28.5894	28.4295	28.3661	28.3653	28.418	28.6787	28.4118	28.4138	28.7014	28.5903	28.5763	0.0428215	0.0722693	-0.160764
LP_4129	PG 34:2	764.543	24.6854	24.0002	23.5962	23.9851	24.5501	24.648	17.6603	17.7259	18.3614	18.0334	18.5734	18.2956	3.02743e-10	1.70142e-07	6.15328
LP_4141	TAG 44:2	764.676	19.057	17.5469	18.2561	17.843	18.5706	19.2206	19.1469	17.2355	18.3392	18.4415	19.6801	19.2224	0.570848	0.631077	-0.330733
LP_4163	PG 34:1	766.557	25.506	25.1178	24.9836	25.0063	25.1289	24.8541	NA	NA	NA	NA	NA	NA	NA	NA	NA
LP_4173	TAG 44:1	766.691	21.0855	19.2973	20.1825	19.9476	20.4483	21.1296	21.0111	19.4612	20.4274	20.3748	21.5052	21.0195	0.501064	0.567738	-0.283737
LP_4213	TAG 44:0	768.707	22.2343	20.4359	21.3655	21.4545	21.6596	22.1205	21.7492	20.9633	21.5456	21.3277	22.1003	21.776	0.920245	0.931851	0.0332274
LP_4228	PC 35:3	770.567	23.0184	23.4926	24.3776	23.0404	21.5727	NA	NA	23.7682	22.6748	23.273	NA	22.9085	0.91699	0.930232	0.1436
LP_4265	PC 35:2	772.583	25.943	26.8017	26.6277	26.2005	26.2632	26.3679	26.7861	25.9676	26.3113	26.5386	26.6588	26.3683	0.689524	0.735318	-0.0671977
LP_4266	PE 38:2	772.586	20.4536	20.4009	20.4653	20.3911	20.6978	20.5105	21.5803	20.7858	20.9917	21.4664	21.5493	21.0086	0.00222121	0.00697816	-0.773223
LP_4282	SM 39:1	773.653	22.3648	22.0907	21.8084	22.1787	22.4031	22.3351	19.9624	19.9159	20.0238	20.4222	20.2681	20.2088	1.36214e-08	1.09361e-06	2.06582
LP_4295	PC 35:1	774.6	25.1605	25.6505	25.6736	25.7914	25.5885	25.5853	25.8273	25.3909	25.8873	25.823	26.1185	26.0512	0.0729065	0.112875	-0.279883
LP_4409	TAG 45:1	780.706	21.4129	19.7755	20.7982	20.3326	20.8475	21.5496	21.4396	19.8627	21.0216	20.8402	21.8833	21.4421	0.470438	0.541775	-0.300634
LP_4433	PC 36:4	782.567	22.3394	23.8502	23.0796	22.4457	22.2006	22.8277	24.6498	23.9783	24.4384	23.8994	23.8764	23.9474	0.00168613	0.00577808	-1.25488
LP_4440	TAG 45:0	782.722	21.9485	20.3066	21.3492	21.0928	21.3208	21.9151	21.7983	20.6243	21.4991	21.2134	22.1609	21.7552	0.584958	0.642082	-0.166738
LP_4456	SM 40:3	783.634	21.2768	21.3517	21.479	21.3297	21.301	21.3132	20.6334	20.4207	20.5654	20.5373	20.7238	20.428	4.60587e-07	1.72567e-05	0.78798
LP_4465	PC 36:3	784.584	27.4889	28.6434	28.4952	27.5595	27.8408	27.9798	28.5118	28.0619	28.2898	28.3206	28.2923	28.074	0.258481	0.330903	-0.19817
LP_4470	GlcCer(d18:1/22:0)	784.666	19.3906	21.2252	21.1168	20.3736	19.6776	20.7628	19.3391	19.6376	20.0014	20.0272	19.5595	20.0713	0.0938025	0.139833	0.779096
LP_4485	SM 40:2	785.648	22.5281	22.6956	22.1511	22.5231	22.5141	23.356	22.3387	22.124	21.7671	22.4043	22.4003	22.0407	0.0465481	0.0773581	0.480753
LP_4487	SM 40:2	785.654	24.7846	24.5332	24.3996	24.7169	24.7859	24.7559	23.2257	23.0279	23.2289	23.4873	23.5353	23.2207	1.2351e-07	5.87079e-06	1.37175
LP_4508	PC 36:2	786.6	28.797	29.2305	29.0747	28.911	29.0803	29.1424	29.3376	28.5032	28.6828	29.1475	29.3277	28.9645	0.777305	0.808972	0.0194505
LP_4528	SM 40:1	787.668	26.4488	26.2736	26.2675	26.4701	26.5054	26.5067	25.2834	24.9931	25.4766	25.714	25.3691	25.1589	3.0157e-05	0.00036844	1.0647
LP_4563	SM 40:0	789.686	22.09	22.8741	22.124	22.0768	22.208	22.0302	20.0279	21.8996	21.2943	20.5647	19.5987	19.2388	0.00628563	0.0152264	1.52541
LP_4579	PG 36:3	790.559	23.4439	24.3411	23.7395	22.5132	23.1578	23.0506	NA	NA	NA	NA	NA	NA	NA	NA	NA
LP_4588	PC 36:0	790.632	22.624	23.0135	22.868	22.723	22.8438	22.8258	22.8669	22.6755	23.0373	23.0331	22.8076	22.7658	0.564946	0.626232	-0.0491208
LP_4593	TAG 46:3	790.691	18.6472	16.8201	17.6254	17.4434	17.8066	18.5351	18.4925	16.5554	17.5596	17.7971	19.0973	18.1144	0.791276	0.818964	-0.191256
LP_4638	TAG 46:2	792.707	21.5271	19.6979	20.6578	20.3731	21.0096	21.6313	21.601	19.3989	20.79	20.9047	22.1121	21.6914	0.60193	0.658141	-0.346459
LP_4677	TAG 46:1	794.722	23.1537	21.6911	22.4319	22.2898	22.6675	23.2442	23.0716	22.4731	22.8249	22.5821	23.401	23.1482	0.257272	0.330893	-0.280851
LP_4702	PE 40:4	796.584	21.5138	22.259	22.0603	19.9707	20.7151	21.8175	22.0821	21.9791	21.8002	22.0933	22.2558	21.9981	0.13361	0.19058	-0.459642
LP_4711	TAG 46:0	796.738	24.1748	22.2426	23.0473	23.6473	23.5842	23.9009	23.4919	23.2202	23.299	23.3394	23.7937	23.83	0.841845	0.863352	0.039372
LP_4740	PC 37:3	798.6	21.802	22.9059	22.3672	22.0854	21.6337	21.6191	23.3187	22.6762	22.9487	22.7821	22.9088	22.5302	0.00980716	0.0215734	-0.736562
LP_4741	PE 40:3	798.601	18.9671	17.8971	17.9226	18.2422	19.1014	18.3672	19.9601	19.0869	17.4312	19.6517	19.9837	19.4936	0.0930804	0.139419	-0.973982
LP_4763	SM 41:2	799.668	22.3131	22.0943	22.0556	22.2486	22.4028	22.3671	21.5985	21.5195	21.757	21.6688	21.6141	21.5963	1.71968e-05	0.000274337	0.625231
LP_4764	SM 41:2	799.668	24.7464	24.7685	24.6987	24.6391	24.8052	24.6837	24.0545	23.7647	23.9232	24.2115	24.05	23.8258	3.1864e-05	0.000373074	0.745109
LP_4782	PC 37:2	800.616	24.2223	23.8361	24.5461	24.3126	24.3464	24.4976	24.9524	24.3848	24.335	24.6211	24.8709	24.5457	0.0501509	0.0824117	-0.325489
LP_4803	SM 41:1	801.685	20.6844	21.8187	21.0364	20.4985	20.6645	20.5407	19.4368	20.8894	20.0783	19.1578	18.1855	18.4558	0.0127691	0.0264805	1.28681
LP_4917	TAG 47:2	806.722	21.2486	19.4857	20.5559	20.108	20.6376	21.4093	21.2583	19.2291	20.6759	20.5751	21.7189	21.2339	0.66127	0.71426	-0.251531
LP_4955	TAG 47:1	808.738	22.7834	21.1819	22.1504	21.8114	22.1477	22.8388	22.6164	NA	22.4129	22.1169	23.0138	22.6394	0.202586	0.271726	-0.332487
LP_4969	SM 42:4	809.651	23.9407	24.1496	24.3839	24.089	23.9704	23.8424	23.3324	23.0843	23.5041	23.5119	23.4052	23.0977	5.3907e-05	0.000496651	0.740534
LP_4981	PC 38:4	810.598	27.7327	28.0012	27.7944	27.8983	27.7431	27.8322	27.7636	27.3029	27.3517	27.853	27.5647	27.4377	0.0240885	0.0442859	0.276475
LP_4982	PC 38:4	810.598	25.3883	25.4791	26.0427	25.5624	25.3657	25.5845	25.5694	24.5486	24.5498	24.3815	24.7452	23.9389	0.00569821	0.0142959	0.876881
LP_4987	GlcCer(d18:1/24:1)	810.682	21.9521	22.7435	22.7884	22.3685	22.2494	22.7241	21.0724	21.1904	21.4515	21.6712	21.1906	21.6602	0.000113669	0.000875094	1.11043
LP_4988	TAG 47:0	810.753	22.4212	21.35	22.0717	21.7393	21.8458	22.4814	22.5734	22.0712	22.4068	22.175	22.947	22.6509	0.0534998	0.0871505	-0.463827
LP_4998	SM 42:3	811.667	26.641	26.7272	26.6549	26.6305	26.7509	26.6763	26.459	26.11	26.1988	26.5209	26.4425	26.2525	0.00274343	0.00795384	0.342316
LP_5020	PC 38:3	812.615	23.9472	24.8539	24.7982	23.9106	23.7956	24.0282	25.2336	24.9808	25.0828	24.959	24.9519	24.7375	0.00896082	0.0200637	-0.708271
LP_5026	GlcCer(d18:1/24:0)	812.696	20.8015	22.2118	22.1868	21.74	20.842	21.8457	21.6253	21.4956	21.9808	22.2343	21.7493	22.1662	0.375388	0.452721	-0.189071
LP_5036	SM 42:2	813.683	28.1607	28.1771	28.0542	28.01	28.1222	28.0953	27.7851	27.4719	27.5268	27.9208	27.7861	27.4971	0.00159369	0.00552871	0.429377
LP_5037	SM 42:2	813.684	25.9577	25.6021	25.3523	25.9071	25.8703	25.9392	25.6424	25.0828	25.063	25.6058	25.551	25.3773	0.0245578	0.044956	0.381552
LP_5060	PC 38:2	814.631	25.3032	25.3705	25.1302	25.3764	25.5903	25.5175	25.7979	25.1378	25.0815	25.5208	25.69	25.3674	0.716058	0.757862	-0.0679279
LP_5071	SM 42:1	815.699	26.7547	26.4446	26.2856	26.7843	26.7988	26.6231	26.4584	25.9436	26.1423	26.3055	26.3614	26.2421	0.00826443	0.0190353	0.375992
LP_5115	SM 42:0	817.717	20.0041	22.1591	20.8301	20.0009	19.8385	19.6278	18.897	22.9492	21.2686	19.5417	18.7441	18.7349	0.643292	0.699285	-0.294632
LP_5137	PC 38:0	818.663	18.7428	18.7056	18.3646	18.7015	18.9628	18.9154	19.1825	19.2229	18.9819	18.4953	19.0496	17.9098	0.750335	0.789678	-0.129569
LP_5140	TAG 48:3	818.722	20.4674	18.6546	19.7646	19.2432	19.9756	20.5672	20.5892	17.7369	19.5955	19.99	21.1238	20.7727	0.753307	0.791325	-0.371085
LP_5141	TAG 48:3	818.722	18.7142	17.891	17.9248	16.7026	18.3855	18.6497	18.1634	19.3574	18.9678	17.8303	18.5962	18.7718	0.165304	0.229952	-0.519501
LP_5210	TAG 48:1	822.754	25.1721	23.4039	24.16	24.6865	24.6937	24.8043	24.5111	25.0328	24.8548	24.4799	24.7621	24.8495	0.366571	0.443038	-0.175757
LP_5251	TAG 48:0	824.769	25.5239	23.1314	23.9376	25.3121	24.9762	25.2184	24.5465	24.4287	24.2695	24.3811	24.8222	24.9109	0.767724	0.80327	0.316103
LP_5259	SM 43:3	825.683	21.5637	21.1681	21.2644	21.5506	21.6575	21.5137	21.137	20.6332	20.7793	21.2653	21.0201	20.6387	0.00294348	0.00828399	0.530373
LP_5290	SM 43:2	827.699	23.1813	22.9602	23.0604	23.1302	23.1082	23.0321	22.8552	22.3557	22.5309	22.9802	22.6402	22.348	0.00618547	0.0151141	0.442385
LP_5310	PE 42:2	828.646	17.6696	17.4366	17.4771	17.5356	17.9151	17.4363	19.237	18.3643	18.3831	19.2149	19.2833	18.9772	0.000242265	0.00159192	-1.37119
LP_5328	PC 40:8	830.567	23.0098	23.0863	22.9045	22.7115	23.4009	23.1568	21.9587	21.5046	21.4435	22.111	21.5885	21.1212	2.63656e-05	0.000336761	1.40189
LP_5339	PE 42:1	830.662	17.6201	17.1633	16.9387	17.446	17.89	17.4735	19.6265	18.301	18.4517	19.4729	19.5265	19.3707	0.000277226	0.00165746	-1.76113
LP_5410	TAG 49:2	834.753	21.9845	19.544	21.4231	21.1419	21.5001	22.0001	21.7874	22.442	22.4932	21.3702	22.1676	21.9921	0.0988111	0.14691	-0.640541
LP_5423	SM 44:5	835.667	22.3848	22.1191	23.1098	22.3448	21.7531	21.6665	21.7936	20.8275	21.6904	21.7435	20.9801	20.5512	0.0105737	0.0228554	0.967185
LP_5441	TAG 49:1	836.769	23.4381	22.1856	22.8931	22.8765	22.8161	23.3119	23.059	23.7995	23.6801	23.0119	23.3072	23.475	0.0646157	0.102582	-0.444898
LP_5449	SM 44:4	837.683	22.7263	22.5587	22.7248	22.5679	22.6234	22.4474	21.4542	21.1226	21.2635	21.8265	21.0731	20.9041	7.44822e-05	0.000612334	1.30493
LP_5465	PC 40:4	838.632	20.9102	20.9039	20.579	21.1066	20.9608	20.9684	20.6678	19.328	19.8305	20.4029	19.9874	19.7782	0.00418703	0.0110996	0.848386
LP_5469	TAG 49:0	838.785	22.5005	20.9647	21.6808	22.0663	21.9224	22.3471	22.3217	22.6112	22.4654	22.1153	22.515	22.5794	0.0692131	0.10835	-0.45143
LP_5475	SM 44:3	839.698	22.9031	22.6664	22.4863	22.8253	22.7892	22.7183	22.3454	21.7575	21.6578	22.2609	22.0711	21.7665	0.000607603	0.00283379	0.73651
LP_5494	PC 40:3	840.646	21.0651	20.501	20.2049	21.0519	21.266	21.0122	20.2024	19.9794	19.664	20.5118	20.3141	20.3457	0.00906454	0.0201355	0.699658
LP_5509	SM 44:2	841.714	21.5944	20.8102	20.347	21.4394	21.4494	21.4916	20.8956	20.0101	19.8527	20.9096	20.5414	20.5061	0.022137	0.0411953	0.746334
LP_5531	TAG 50:5	842.722	NA	NA	NA	NA	NA	NA	16.583	18.289	17.7382	16.6142	16.6263	17.4211	NA	NA	NA
LP_5540	SM 44:1	843.731	20.6062	19.9881	19.5407	20.565	20.5099	20.4568	20.2932	19.5724	19.4719	20.4626	19.8539	20.0437	0.195039	0.26223	0.331285
LP_5563	TAG 50:4	844.738	18.404	17.4735	18.3407	17.8521	18.141	18.6195	17.9759	20.0503	19.7093	18.0775	18.4298	18.5675	0.134837	0.191843	-0.847266
LP_5597	TAG 50:3	846.753	22.0813	21.3297	21.6028	21.5111	21.7822	21.9069	21.3001	23.9052	23.7174	21.6839	21.4333	22.1382	0.226842	0.29856	-1.04548
LP_5633	TAG 50:2	848.769	24.8366	23.6882	24.2899	24.4353	24.4929	24.7922	24.5152	25.9022	25.8337	24.7754	24.609	25.0297	0.049475	0.0817793	-0.75436
LP_5669	TAG 50:1	850.785	26.4208	24.8228	25.4584	26.174	25.988	26.2319	26.0614	26.5257	26.2585	26.0639	26.0445	26.3422	0.204438	0.273558	-0.28562
LP_5697	TAG 50:0	852.801	24.7982	22.5564	23.1409	24.6457	24.3277	24.4267	24.367	24.4942	24.2412	24.1948	24.4117	24.6216	0.329557	0.40351	-0.210597
LP_5797	TAG 51:3	860.769	20.4477	20.29	20.2711	20.1654	19.953	20.4961	20.3023	22.8861	22.7926	20.6483	20.1792	21.0304	0.0932766	0.139419	-1.47664
LP_5798	TAG 51:3	860.769	20.126	18.4787	19.3689	19.2101	19.4788	20.1657	NA	NA	NA	NA	20.0547	NA	NA	NA	-0.475414
LP_5828	TAG 51:2	862.785	22.8984	22.2701	22.7305	22.3332	22.4302	22.7467	22.9506	24.4557	24.4158	23.2179	22.9842	23.3628	0.0149628	0.0296094	-1.12284
LP_5859	PC 42:5	864.647	19.8464	20.3351	20.0984	20.191	18.8539	19.1512	21.1137	19.2357	19.6316	21.1909	21.1101	20.9183	0.101299	0.149423	-0.873889
LP_5862	TAG 51:1	864.801	23.0747	22.1468	22.6581	22.654	22.5272	22.8957	23.4078	24.3337	24.2337	23.3927	23.4148	23.6483	0.000790141	0.00344232	-1.10719
LP_5894	TAG 51:0	866.816	20.9728	19.7893	20.272	20.6857	20.4644	20.7716	21.2685	21.699	21.6519	21.1837	21.3026	21.4666	0.00158812	0.00552871	-0.900939
LP_5922	TAG 52:6	868.738	17.4142	17.4813	17.995	16.9465	16.8502	17.3371	NA	20.4457	20.5775	17.5369	16.7552	18.3478	0.144685	0.204304	-2.08084
LP_5944	TAG 52:5	870.754	NA	18.675	19.4979	NA	NA	NA	20.0588	22.9488	22.3296	20.397	20.1599	21.1909	0.0289168	0.0520874	-2.48058
LP_5963	PC 42:1	872.707	NA	18.3811	NA	NA	18.5473	NA	19.6594	NA	18.7515	19.6146	19.6621	19.4015	0.00425813	0.0111306	-0.988797
LP_5966	TAG 52:4	872.769	21.3505	21.4696	21.1209	20.8891	19.8089	21.3609	20.8716	24.2587	22.8968	21.5018	20.8209	22.1616	0.111812	0.163216	-1.5515
LP_5996	TAG 52:3	874.785	23.3412	23.1072	23.2384	22.8323	22.9265	23.2448	24.0701	26.2082	26.1169	24.4134	24.1055	24.7269	0.00535309	0.0134907	-2.10341
LP_6028	TAG 52:2	876.8	25.8332	25.049	25.5501	25.4673	25.5868	25.8017	26.2457	27.1591	27.1796	26.3304	26.0995	26.4055	0.00184898	0.00612405	-1.06793
LP_6040	PI 36:3	878.574	16.2899	18.9065	17.8213	16.4626	16.3337	17.8604	17.6746	17.0563	17.478	17.5045	17.7606	17.4645	0.658687	0.71426	0.120248
LP_6055	TAG 52:1	878.816	25.2114	24.0275	24.4508	25.0074	24.9475	25.0735	25.634	26.2558	26.1418	25.6935	25.5612	25.8083	0.00107992	0.00427404	-1.03255
LP_6088	TAG 52:0	880.832	22.7408	21.0243	21.3533	22.6508	22.4094	22.4392	22.8356	22.9581	22.8804	22.7011	22.7889	22.915	0.0538638	0.0872843	-0.61174
LP_6111	TAG 53:6	882.754	17.0134	16.9336	17.5359	16.146	16.0009	16.4836	17.7709	20.9737	20.7532	17.9548	17.8101	18.7449	0.0105369	0.0228554	-2.87652
LP_6133	TAG 53:5	884.769	17.8644	18.1374	18.3739	17.1576	17.3192	17.2214	18.2153	21.5889	21.2106	18.7654	18.4028	19.5565	0.0205166	0.0389452	-2.48644
LP_6156	TAG 53:4	886.785	16.7237	20.3146	20.4456	18.9943	19.261	19.5402	19.6389	22.9193	22.7169	20.3143	19.7529	20.7645	0.0500133	0.0824117	-2.04467
LP_6181	TAG 53:3	888.801	21.3712	21.5645	21.8147	20.8584	21.1376	21.3548	21.9922	24.0958	24.1175	22.3602	21.9472	22.4895	0.0137991	0.0278534	-1.76249
LP_6203	TAG 53:2	890.816	22.2239	22.0023	22.3337	21.7733	21.8344	22.1213	23.0696	24.4582	24.5672	23.1639	23.0411	23.3115	0.00227874	0.00711474	-1.69651
LP_6226	TAG 53:1	892.832	21.2204	20.6419	20.8661	20.9675	20.926	21.15	21.9997	22.9857	22.9449	22.0045	21.9921	22.2655	0.0003324	0.00188696	-1.45953
LP_6244	TAG 54:7	894.754	17.8222	18.3733	18.3454	NA	16.8513	17.1926	NA	21.4307	21.355	NA	NA	17.9992	0.145457	0.204879	-3.03631
LP_6247	TAG 53:0	894.848	18.9393	17.94	18.4355	18.5454	18.4916	18.8603	18.9922	19.0843	19.2271	18.7658	19.1722	19.0802	0.0142513	0.0284016	-0.490591
LP_6297	TAG 54:4	900.8	22.0456	21.3193	21.8428	21.5812	21.5732	21.8254	22.2631	24.5454	24.0862	22.475	22.6216	23.5359	0.00862255	0.0195398	-1.79515
LP_6298	TAG 54:4	900.801	22.6621	23.354	23.5848	22.0897	22.4463	22.7406	23.5334	26.2411	26.0108	23.9688	23.631	24.4436	0.0115291	0.0243585	-2.16465
LP_6316	TAG 54:3	902.816	24.3948	24.1468	24.4574	23.7909	24.2244	24.3293	25.0613	26.5243	26.6612	25.3264	25.1413	25.4502	0.0028329	0.0081087	-1.609
LP_6335	TAG 54:2	904.832	24.1471	23.6378	23.9672	23.7553	24.0116	24.0902	25.0188	26.0359	26.097	25.1517	24.9619	25.2579	0.000411692	0.00218274	-1.55367
LP_6358	TAG 54:1	906.848	22.7786	21.7095	21.9779	22.5571	22.6027	22.5949	23.356	24.0041	23.8809	23.3504	23.414	23.5917	0.000255048	0.00161053	-1.20485
LP_6376	TAG 55:7	908.769	17.6959	18.2219	18.7594	17.472	17.2997	17.5781	19.1525	22.3017	22.2611	19.6036	19.1855	20.0966	0.00596203	0.0147606	-3.14703
LP_6378	TAG 54:0	908.864	20.2729	18.9248	19.4851	19.9972	19.8537	20.0593	20.2452	20.0762	19.9681	19.8409	20.3232	20.297	0.140529	0.198935	-0.30781
LP_6394	TAG 55:6	910.785	18.7445	18.5502	19.2395	18.0852	17.8652	18.3455	19.2476	22.3062	22.2884	19.637	19.3588	20.3572	0.0146001	0.0289939	-2.58604
LP_6421	TAG 55:5	912.8	19.6028	20.3416	20.5191	19.0011	19.1479	19.3468	20.677	23.8256	23.6345	21.1199	20.7987	21.6987	0.0086092	0.0195398	-2.77936
LP_6439	TAG 55:4	914.816	20.0974	20.6689	20.8427	19.4376	19.7838	20.1465	20.9391	23.6605	23.4867	21.3128	21.0229	21.8106	0.0114297	0.0242396	-2.25138
LP_6456	TAG 55:3	916.832	20.2239	20.521	20.6697	19.6804	20.0752	20.2009	21.3552	23.2504	23.2937	21.5252	21.4093	21.7579	0.00292882	0.00828399	-2.09718
LP_6476	TAG 55:2	918.848	20.0161	19.9564	20.0577	19.6731	19.8911	20.0581	21.1466	22.5346	22.4546	21.1899	21.1261	21.3462	0.00132201	0.00498639	-1.82425
LP_6492	TAG 56:8	920.769	19.0474	19.7873	19.677	18.5133	18.282	18.7755	20.5045	24.1185	23.8148	21.1053	20.2921	21.6356	0.00632277	0.0152506	-3.58974
LP_6495	TAG 55:1	920.864	18.944	18.3621	18.4835	18.7999	18.7183	18.8374	19.4567	20.5804	20.1569	19.4928	19.554	19.7862	0.00067549	0.003037	-1.19455
LP_6506	TAG 56:7	922.784	21.43	21.6695	22.2805	20.8277	20.8192	21.0515	23.4627	25.7804	25.732	23.8113	23.3413	24.2981	0.000392783	0.0021315	-3.31772
LP_6507	TAG 56:7	922.785	NA	19.3062	NA	NA	NA	NA	19.2447	23.2606	22.924	20.0059	19.4981	NA	NA	NA	-2.65555
LP_6509	TAG 55:0	922.879	19.2112	18.2201	18.7491	18.5577	18.6581	19.1548	19.3616	18.547	18.8519	18.6555	19.4146	18.9605	0.352149	0.427446	-0.203979
LP_6523	TAG 56:6	924.801	22.0656	22.4562	22.8275	21.3022	21.1243	21.4907	23.4764	26.5027	26.2379	23.9961	23.3341	24.6688	0.00249386	0.00746274	-3.23909
LP_6538	TAG 56:5	926.816	22.3839	23.2712	23.5472	21.75	22.1332	22.1899	23.8559	26.8734	26.6348	24.4334	24.1396	25.0957	0.00261144	0.00768392	-2.96956
LP_6550	TAG 56:4	928.832	22.0463	22.3089	22.576	21.4104	22.11	22.1167	23.2991	25.722	25.3477	23.5213	23.4709	24.1897	0.00264068	0.00772948	-2.45124
LP_6551	TAG 56:4	928.834	20.1582	NA	19.2614	19.5525	19.7348	19.8858	20.9583	22.326	21.9889	20.8643	21.3753	22.1394	0.000233929	0.0015651	-1.96859
LP_6560	TAG 56:3	930.847	21.8408	21.7632	21.8971	21.4402	21.9546	21.9423	23.001	24.4746	24.3268	23.1864	23.0145	23.3693	0.000892964	0.00374512	-1.88066
LP_6571	TAG 56:2	932.863	21.3986	20.83	20.7726	21.0357	21.3567	21.2842	22.2779	23.5241	23.2322	22.4053	22.2705	22.5753	0.000247289	0.00159192	-1.6675
LP_6583	TAG 57:8	934.784	16.5981	17.9497	18.1596	15.8325	16.0943	16.1987	18.741	22.1626	22.1629	19.2023	18.6199	19.5276	0.00307772	0.00856344	-3.77151
LP_6586	TAG 56:1	934.88	20.6356	19.3985	19.6101	20.5589	20.4946	20.5728	21.2899	22.1469	21.4327	21.1469	21.1698	21.4781	0.00154009	0.00540956	-1.19558
LP_6599	TAG 57:7	936.8	17.6535	18.8012	19.2076	17.225	17.2769	17.5251	19.9466	22.6584	22.7489	20.4341	19.9074	20.9233	0.000844941	0.00362486	-3.43011
LP_6600	TAG 57:7	936.8	17.0743	18.4738	18.5734	16.4712	16.4236	NA	18.4474	22.2531	22.1016	19.2243	18.4384	19.6982	0.0142255	0.0284016	-3.18349
LP_6603	TAG 56:0	936.895	20.0329	18.7537	19.2592	19.7925	19.789	19.8294	20.3981	20.5396	20.0411	19.9743	20.4481	20.3124	0.0130135	0.0265948	-0.664508
LP_6613	TAG 57:6	938.816	17.7936	19.1267	19.2156	17.2643	17.3791	17.3334	20.4965	23.7286	23.5798	20.9383	20.6198	21.5091	0.000578942	0.00283379	-4.18236
LP_6630	TAG 57:5	940.832	19.1408	20.4247	20.558	18.528	18.806	19.0069	20.951	23.7615	23.6158	21.3178	21.0744	21.8734	0.00215032	0.00682757	-2.9485
LP_6647	TAG 57:4	942.848	18.6135	19.1147	17.7502	17.9411	18.6064	18.4941	20.1177	22.4297	22.1097	20.2803	20.2623	20.8171	0.000716088	0.00316883	-2.8284
LP_6657	TAG 58:10	944.769	17.0876	18.8441	19.0408	16.7736	16.2295	16.9236	18.7907	23.646	23.3537	19.6255	18.9513	20.5676	0.0111585	0.0237541	-4.21558
LP_6658	TAG 58:10	944.769	NA	17.3179	17.6123	NA	NA	NA	16.9126	21.4045	21.2153	17.3703	17.0957	17.3946	0.265536	0.338393	-2.41396
LP_6660	TAG 57:3	944.864	18.1228	18.5298	18.3942	17.6017	18.1771	18.1785	19.5423	21.4529	21.2089	17.4646	19.6095	19.8827	0.0331883	0.0581055	-2.15266
LP_6668	TAG 58:9	946.785	18.433	20.157	20.4739	17.8018	17.5279	18.0107	20.3492	24.9911	24.7668	21.0657	20.2839	21.7734	0.00893489	0.0200637	-4.26297
LP_6671	TAG 57:2	946.88	18.3565	18.2666	18.17	18.1869	18.1421	18.3481	19.5828	21.1616	20.5979	19.6275	19.5378	19.83	0.00106653	0.00425101	-1.95128
LP_6678	TAG 58:8	948.8	19.6293	21.3595	21.9849	19.0673	19.1971	19.4717	22.2608	25.7371	25.644	22.798	22.2041	23.2515	0.00202677	0.00655542	-3.82973
LP_6679	TAG 58:8	948.801	16.2709	19.6853	19.7133	NA	NA	16.3339	19.5602	24.085	23.8368	20.4219	19.3775	21.1169	0.0350142	0.0605476	-3.76093
LP_6681	TAG 57:1	948.895	NA	17.8474	NA	18.3667	18.226	NA	19.3427	20.3397	19.553	18.5002	18.9317	18.9917	0.00727579	0.0171807	-1.2379
LP_6689	TAG 58:7	950.816	18.3684	20.0839	20.7662	17.8627	18.2108	18.4928	22.2999	24.2523	24.5825	22.5999	22.4328	23.1188	5.37713e-05	0.000496651	-4.10686
LP_6690	TAG 58:7	950.816	19.989	21.9483	22.2032	19.3188	19.4673	19.7305	22.4947	25.8477	25.9871	23.1174	22.5693	23.7518	0.00192062	0.00627551	-3.73747
LP_6691	TAG 57:0	950.911	18.6376	17.6686	18.2143	18.0805	18.1826	18.6742	18.998	18.9599	18.7467	18.4987	19.0134	18.6091	0.0131385	0.026753	-0.535224
LP_6702	TAG 58:6	952.832	21.1577	22.4778	22.8905	20.5676	20.9229	20.9145	23.55	26.384	26.3131	24.0776	23.723	24.6445	0.000603784	0.00283379	-3.48839
LP_6710	TAG 58:5	954.847	20.7841	21.7695	22.1288	20.2347	20.8634	20.6573	23.054	25.5656	25.4362	23.3935	23.2716	23.9843	0.000394441	0.0021315	-3.26096
LP_6721	TAG 58:4	956.864	18.9234	20.7368	20.6568	19.5005	20.1163	18.441	21.6964	24.0591	23.5236	21.9507	21.5869	22.361	0.000606317	0.00283379	-2.89229
LP_6729	TAG 58:3	958.879	20.0733	20.2654	19.8694	19.7495	20.2059	19.9497	21.5212	23.2791	22.7994	21.7555	21.4693	21.8905	0.000670812	0.003037	-2.26213
LP_6736	TAG 58:2	960.895	20.653	20.1802	20.047	20.6255	20.8158	20.5761	22.1463	23.2766	22.6366	22.0645	21.8932	22.2157	4.62086e-05	0.000463736	-1.94612
LP_6745	TAG 58:1	962.911	20.6052	19.4599	19.3918	20.7638	20.7203	20.496	21.6179	22.523	21.727	21.4681	21.4036	21.6581	0.00108959	0.00428218	-1.44133
LP_6754	TAG 59:7	964.832	16.393	18.4087	18.8887	15.9557	16.2499	16.5777	18.9294	22.2005	22.244	19.5254	19.0602	19.9745	0.00250591	0.00746274	-3.44481
LP_6757	TAG 58:0	964.927	19.2916	17.9984	18.1776	19.6362	19.335	19.1537	20.0926	20.594	19.7458	19.7387	19.7777	19.8831	0.0109739	0.0235395	-0.955421
LP_6766	TAG 59:6	966.847	17.5351	19.2239	19.4291	17.2621	16.6506	17.5272	19.7764	22.5301	22.5232	20.2675	19.9493	20.6187	0.00145908	0.00525642	-3.1074
LP_6777	TAG 59:5	968.863	17.2787	18.655	18.6064	16.6844	17.3003	17.1505	19.151	21.9893	21.6468	19.5817	19.3568	19.8787	0.00186337	0.00612405	-2.91741
LP_6787	TAG 60:11	970.785	17.5478	18.2805	19.1281	17.0988	16.606	17.2136	20.0404	23.8846	23.6931	20.7862	20.2133	21.5592	0.0010365	0.00419075	-4.61882
LP_6789	TAG 59:4	970.88	16.6144	18.0545	17.7589	16.4096	16.7361	16.5369	18.6017	21.1828	20.6605	18.9141	18.6105	19.112	0.00149315	0.00527768	-2.73505
LP_6799	TAG 60:10	972.8	16.4215	16.4734	17.6441	15.7187	NA	15.8857	18.7007	22.803	22.3325	19.451	18.9489	20.3775	0.00144306	0.00523728	-4.70696
LP_6802	TAG 59:3	972.895	17.334	18.0566	17.5887	17.1116	17.5807	17.4993	19.213	21.0994	20.6036	19.434	19.0575	19.4483	0.000601421	0.00283379	-2.47041
LP_6809	TAG 60:9	974.816	17.9169	20.0488	20.4964	17.3866	17.4984	17.5775	20.7665	24.652	24.3322	21.2303	21.1768	22.4776	0.00144044	0.00523728	-4.15545
LP_6810	TAG 60:9	974.816	17.4323	19.7485	20.3093	16.9349	16.6927	16.9788	20.2366	24.4229	24.2857	21.028	20.4468	21.8161	0.00261141	0.00768392	-4.24254
LP_6811	TAG 59:2	974.911	18.2775	18.3697	17.9267	18.263	18.4288	18.432	20.1004	21.4061	20.7711	19.9934	19.6864	19.9617	0.000339017	0.00190528	-2.15835
LP_6817	TAG 60:8	976.832	17.9709	19.0722	19.5765	17.2205	17.6909	17.7206	20.3605	24.0291	23.4712	21.0148	20.8727	22.0045	0.000704768	0.00314349	-4.14291
LP_6818	TAG 60:8	976.832	18.4225	20.7503	21.4768	17.8242	18.2278	18.3535	21.4506	24.8786	24.8869	22.1527	21.6156	22.6303	0.0018144	0.0060696	-3.7431
LP_6819	TAG 59:1	976.926	18.224	17.5751	17.6411	18.0013	17.9168	18.2983	19.2867	20.3455	19.6376	19.1236	19.0585	19.0886	0.000233162	0.0015651	-1.53666
LP_6824	TAG 60:7	978.847	19.1786	20.7967	21.3546	18.5714	18.9836	18.8404	21.6496	24.5082	24.407	22.1401	21.6825	22.4337	0.00128358	0.00487412	-3.28383
LP_6831	TAG 60:6	980.863	19.5688	20.962	21.51	19.2431	19.4549	19.2306	21.8359	24.3438	24.2247	22.249	21.8623	22.4158	0.00110758	0.00432264	-2.92716
LP_6836	TAG 60:5	982.879	19.2337	20.5646	20.5375	18.9601	19.2711	18.979	21.1495	23.8579	23.3988	21.4647	21.1385	21.7234	0.00205212	0.00659022	-2.80019
LP_6841	TAG 60:4	984.895	NA	NA	NA	NA	NA	NA	16.9733	19.6795	18.5019	NA	16.7294	17.4127	NA	NA	NA
LP_6842	TAG 60:4	984.895	19.315	20.3757	20.0023	15.8246	19.3355	19.1246	21.1468	23.2957	22.8419	21.551	21.0457	21.5168	0.00531531	0.0134559	-2.7041
LP_6854	TAG 60:3	986.91	19.9205	20.1931	19.8414	19.8192	20.2062	19.8863	21.8035	23.1953	22.6631	21.8845	21.4956	21.8151	0.000268874	0.00163539	-2.28692
LP_6863	TAG 60:2	988.926	20.6552	20.2236	19.8306	20.6765	20.9051	20.567	22.0881	23.2242	22.5523	22.0656	21.8046	21.9638	7.17105e-05	0.000610625	-1.85453
LP_6871	TAG 60:1	990.942	19.7926	18.9618	18.7864	20.0405	19.9741	19.7737	21.0889	22.0891	21.2604	21.0423	20.6437	20.914	0.000302237	0.00175111	-1.61916
LP_6880	TAG 61:7	992.863	16.0089	17.7111	18.2623	NA	15.7147	NA	18.2513	21.0044	21.0296	18.7915	18.2907	18.8143	0.0216801	0.0404791	-2.57333
LP_6892	TAG 62:13	994.785	NA	16.0825	17.6743	NA	NA	NA	17.9989	21.4648	21.7647	18.5341	17.6182	18.8887	0.104468	0.153293	-3.21973
LP_6894	TAG 61:6	994.879	16.2627	17.8979	18.1955	15.7592	16.1319	16.5086	18.2848	20.7636	20.6031	18.8079	18.202	18.7582	0.00294804	0.00828399	-2.53714
LP_6903	TAG 62:12	996.801	NA	16.5493	17.863	NA	NA	NA	18.4	21.5157	21.6998	18.8103	18.5613	19.6492	0.0640957	0.102045	-3.06951
LP_6904	TAG 62:12	996.801	15.6501	17.6742	18.6667	NA	NA	15.6739	19.2162	23.132	23.2738	19.9926	19.1117	20.5633	0.00671234	0.0161211	-4.40104
LP_6906	TAG 61:5	996.896	15.5861	17.4952	17.3742	17.297	15.9233	NA	17.6815	20.2808	19.8165	17.851	17.6457	17.8844	0.0198176	0.038012	-2.03841
LP_6917	TAG 62:11	998.816	NA	16.6559	NA	NA	NA	NA	18.1028	22.4498	22.5316	18.7516	18.1637	19.6229	NA	NA	-4.4579
LP_6918	TAG 62:11	998.817	16.2788	18.7599	19.8788	15.7623	15.8785	16.0041	20.4138	24.0389	24.2838	21.185	20.5756	21.9713	0.000564257	0.00283136	-4.81914
LP_6919	TAG 61:4	998.91	15.8891	17.5931	17.3912	15.7279	16.2654	15.9727	18.2071	20.4523	20.0007	18.5259	17.9548	18.4522	0.00114999	0.00445722	-2.58903
LP_6927	TAG 62:10	1000.83	16.4212	19.0356	19.983	15.9315	16.0517	16.046	20.1647	24.1644	24.1707	21.0282	20.261	21.7792	0.00117278	0.00449813	-4.62411
LP_6928	TAG 62:10	1000.83	16.7988	18.3443	19.5942	15.9671	16.1268	15.859	19.9735	22.9485	23.0246	20.6059	20.3762	21.5481	0.000420372	0.00220793	-4.0462
LP_6929	TAG 61:3	1000.93	17.1297	17.8827	17.5352	17.1451	17.4131	17.3214	19.2442	20.8516	20.3059	19.3347	18.881	19.0983	0.00049878	0.00252536	-2.38154
LP_6935	TAG 62:9	1002.85	NA	NA	NA	NA	NA	NA	19.8492	24.0166	24.1095	21.0583	20.5154	21.8275	NA	NA	NA
LP_6936	TAG 61:2	1002.94	17.5116	17.7273	17.3431	17.5008	17.6805	17.6448	19.1145	20.5797	19.8286	19.2172	18.8205	18.9035	0.000890477	0.00374512	-1.98333
LP_6940	TAG 62:8	1004.86	NA	19.9937	20.5372	17.17	NA	17.0846	20.3264	23.5385	23.4154	20.9553	20.2426	20.9346	0.0425042	0.0719499	-2.8082
LP_6949	TAG 62:7	1006.88	NA	NA	NA	NA	NA	NA	18.8652	20.4283	19.6116	18.8073	18.5678	19.3003	NA	NA	NA
LP_6950	TAG 62:7	1006.88	18.028	19.8654	20.8586	17.6077	17.8857	17.5915	20.7502	23.0679	23.1647	21.2343	20.7135	21.1274	0.0021012	0.0067095	-2.8125
LP_6962	TAG 62:6	1008.9	18.478	19.8281	20.2729	18.288	18.4457	18.0449	20.3069	21.3386	22.2986	20.802	20.2855	20.7771	0.00179728	0.00604832	-1.99688
LP_6970	TAG 62:5	1010.91	18.3981	19.6411	19.778	18.1654	18.0343	18.0638	19.872	22.0569	21.8033	20.4374	19.8958	19.9763	0.0037498	0.01023	-2.09804
LP_6976	TAG 62:4	1012.93	18.4627	19.4253	19.2124	18.3875	15.9673	18.3343	20.4469	22.2536	21.6896	20.6861	20.082	20.4121	0.00202961	0.00655542	-2.53864
LP_6982	TAG 62:3	1014.94	19.1034	19.4859	19.0313	18.9532	19.4694	19.1985	20.8751	22.199	21.7205	21.0185	20.5879	20.6829	0.000327318	0.00187707	-2.0862
LP_6988	TAG 62:2	1016.96	18.6451	18.6426	18.1787	18.8364	19.0462	18.7902	20.3111	21.5888	20.8989	20.3878	19.8951	19.8051	0.000589436	0.00283379	-1.90736
LP_6995	TAG 62:1	1018.97	17.4319	16.77	16.6503	17.6287	17.5171	17.4861	18.6362	19.6442	18.8633	18.7046	18.2971	18.4566	0.000165134	0.00116007	-1.543
LP_7008	TAG 64:12	1024.83	NA	16.9131	17.4914	NA	NA	NA	17.8304	21.452	21.4286	17.9699	17.5061	18.041	0.066078	0.104314	-2.84614
LP_7014	TAG 64:11	1026.85	NA	17.4798	17.5978	NA	NA	NA	18.0488	NA	21.5023	18.5023	18.0672	19.0383	0.0809021	0.124227	-2.21564
LP_7019	TAG 64:10	1028.86	NA	17.8539	NA	NA	NA	NA	18.8883	22.6884	22.3411	19.7451	17.9908	19.6697	NA	NA	-3.35375
LP_7023	TAG 64:9	1030.88	16.2049	19.0404	19.889	NA	15.8414	16.1068	19.8295	23.1005	22.9413	20.3627	19.6393	20.5318	0.00912765	0.0201958	-3.39578
LP_7027	TAG 64:8	1032.89	NA	NA	15.8463	NA	NA	NA	18.8638	20.6432	20.1487	19.1702	18.7216	19.3828	NA	NA	-3.8173
LP_7028	TAG 64:8	1032.89	16.5219	18.9149	19.397	15.8754	NA	15.9552	19.2927	22.8298	22.426	19.8755	19.2722	20.0807	0.00997158	0.0218056	-3.28794
LP_7031	TAG 64:7	1034.91	NA	NA	NA	NA	NA	NA	19.2534	21.0853	20.269	19.5602	18.8281	19.6209	NA	NA	NA
LP_7032	TAG 64:7	1034.91	17.049	18.7253	19.3796	17.0494	17.0805	16.7161	19.5117	22.1726	21.8227	20.0556	19.4817	20.0902	0.00148082	0.00527768	-2.8921
LP_7039	TAG 64:6	1036.93	NA	NA	NA	NA	16.9241	16.8118	19.6309	22.4279	21.7592	20.2155	19.5898	20.5319	0.000432003	0.00224801	-4.23528
LP_7047	TAG 64:5	1038.94	16.4675	16.5001	17.7618	16.0558	16.8614	NA	19.3159	22.0275	21.2885	19.7194	19.0845	19.7761	0.000270624	0.00163539	-3.78516
LP_7052	TAG 64:4	1040.96	NA	16.8871	16.5571	NA	NA	16.9567	17.6957	20.642	19.4486	18.2086	17.7876	17.829	0.0129817	0.0265948	-2.26991
LP_7059	TAG 64:3	1042.97	16.7168	16.9836	16.3445	16.5632	16.8149	16.7383	18.0582	19.4604	18.6853	18.1959	17.5135	17.8241	0.00172187	0.00582947	-1.73387
LP_7097	TAG 66:9	1058.91	NA	18.1885	18.8061	NA	NA	NA	18.3865	21.8832	21.6488	18.925	18.1959	18.8808	0.171936	0.238	-1.95068
LP_7098	TAG 66:8	1060.93	NA	16.0704	16.1994	NA	NA	NA	18.4685	20.7733	20.1553	18.9229	18.2293	18.7696	0.00059193	0.00283379	-3.40372
LP_7099	TAG 66:8	1060.93	15.883	17.6023	18.2523	15.5492	NA	NA	18.2509	21.3954	21.0938	18.9168	18.1454	18.803	0.0207296	0.0389633	-2.81721
LP_7103	TAG 66:7	1062.94	16.254	17.333	17.5555	NA	15.6806	NA	18.6467	21.612	21.0435	19.3138	18.4854	19.3197	0.00233586	0.00720717	-3.34612
LP_7105	TAG 66:6	1064.96	16.052	17.5642	17.4396	NA	15.8927	15.8091	18.7463	21.4726	20.867	19.1638	18.4902	19.2219	0.000857869	0.00365244	-3.35101
LP_7111	TAG 66:5	1066.97	NA	16.2728	16.4561	NA	15.5175	NA	17.7407	20.2881	19.5537	18.1909	17.6169	18.0313	0.00222258	0.00697816	-2.81369

## Sheet: Supplementary table 3
Supplementary Table 3 - Limited proteolysis data. HUVECs lysates were exposed to fluoxetine or vehicle, briefly digested and processed for mass spectrometry. T test p-values are provided.
PG.Cscore	Sequence	PG ProteinGroups	PG.ProteinAccessions	PG.Genes	PG.ProteinDescriptions	PG.ProteinNames	PEP.IsProteotypic	PEP.IsProteinGroupSpecific	Amino.acid.before	Last.amino.acid	Amino.acid.after	Start.position	End.position	TrypsinFlag	SigFlag	Modifications	Missed Cleavages	df.Group1	Average FH	df.Group2	Average Ctl	t test p value FH/Ctl	Ratio FH/Ctl
49.1065	EFHQAGKPIGLCCIAPVLAAK	A0A0B4J2D5	A0A0B4J2D5;P0DPI2	GATD3B;GATD3	Putative glutamine amidotransferase-like class 1 domain-containing protein 3B, mitochondrial;Glutamine amidotransferase-like class 1 domain-containing protein 3, mitochondrial	GAL3B_HUMAN;GAL3A_HUMAN	False	True	K	K	V	165	185	Trypsin	Has	C12(Carbamidomethyl);C13(Carbamidomethyl)	2	1027.81	1027.81				#NUM!
51.9326	MLALDQFQEK	A0AVT1	A0AVT1	UBA6	Ubiquitin-like modifier-activating enzyme 6	UBA6_HUMAN	True	True	A	K	Y	329	338	SemiTrypsin	UP		0	3953.51	3953.51	656.006	656.006	0.0462357	6.02664
51.9326	DGSLFWQSPK	A0AVT1	A0AVT1	UBA6	Ubiquitin-like modifier-activating enzyme 6	UBA6_HUMAN	True	True	K	K	R	730	739	Trypsin	Has		0	6677.73	6677.73				#NUM!
51.9326	TVFFESLER	A0AVT1	A0AVT1	UBA6	Ubiquitin-like modifier-activating enzyme 6	UBA6_HUMAN	True	True	K	R	Q	296	304	Trypsin	Has		0	3065.8	3065.8				#NUM!
51.9326	ALQLLHCFPLDIR	A0AVT1	A0AVT1	UBA6	Ubiquitin-like modifier-activating enzyme 6	UBA6_HUMAN	True	True	K	R	L	715	727	Trypsin	Has	C7(Carbamidomethyl)	1	6919.38	6919.38				#NUM!
51.9326	ALQLLHCFPLDIR	A0AVT1	A0AVT1	UBA6	Ubiquitin-like modifier-activating enzyme 6	UBA6_HUMAN	True	True	K	R	L	715	727	Trypsin	Has	C7(Carbamidomethyl)	1	1912.85	1912.85				#NUM!
51.9326	SGHSLEGCFQVIK	A0AVT1	A0AVT1	UBA6	Ubiquitin-like modifier-activating enzyme 6	UBA6_HUMAN	True	True	Q	K	L	675	687	SemiTrypsin	Has	C8(Carbamidomethyl)	1	2984.46	2984.46				#NUM!
51.9326	SGHSLEGCFQVIK	A0AVT1	A0AVT1	UBA6	Ubiquitin-like modifier-activating enzyme 6	UBA6_HUMAN	True	True	Q	K	L	675	687	SemiTrypsin	Has	C8(Carbamidomethyl)	1	961.26	961.26				#NUM!
51.9326	LVGCGAIGCEMLK	A0AVT1	A0AVT1	UBA6	Ubiquitin-like modifier-activating enzyme 6	UBA6_HUMAN	True	True	F	K	N	465	477	SemiTrypsin	Has	C4(Carbamidomethyl);C9(Carbamidomethyl)	2	2354.03	2354.03				#NUM!
51.9326	GKEDFTLLDFINAVK	A0AVT1	A0AVT1	UBA6	Ubiquitin-like modifier-activating enzyme 6	UBA6_HUMAN	True	True	H	K	E	962	976	SemiTrypsin	Has		1	1399.11	1399.11				#NUM!
51.9326	GKEDFTLLDFINAVK	A0AVT1	A0AVT1	UBA6	Ubiquitin-like modifier-activating enzyme 6	UBA6_HUMAN	True	True	H	K	E	962	976	SemiTrypsin	Has		1	319.013	319.013				#NUM!
51.9326	AVTIHDTEK	A0AVT1	A0AVT1	UBA6	Ubiquitin-like modifier-activating enzyme 6	UBA6_HUMAN	True	True	K	K	C	87	95	Trypsin	Has		0	564.572	564.572				#NUM!
51.9326	YQCVVLTEMK	A0AVT1	A0AVT1	UBA6	Ubiquitin-like modifier-activating enzyme 6	UBA6_HUMAN	True	True	K	K	L	154	163	Trypsin	Has	C3(Carbamidomethyl)	1	580.489	580.489				#NUM!
51.9326	LETGQFLTFR	A0AVT1	A0AVT1	UBA6	Ubiquitin-like modifier-activating enzyme 6	UBA6_HUMAN	True	True	K	R	E	239	248	Trypsin	Has		0	2348.31	2348.31				#NUM!
51.9326	YVLGDTAMQK	A0AVT1	A0AVT1	UBA6	Ubiquitin-like modifier-activating enzyme 6	UBA6_HUMAN	True	True	R	K	M	49	58	Trypsin	Has		0	873.135	873.135				#NUM!
51.9326	IQSGHSLEGCFQVIK	A0AVT1	A0AVT1	UBA6	Ubiquitin-like modifier-activating enzyme 6	UBA6_HUMAN	True	True	K	K	L	673	687	Trypsin	Has	C10(Carbamidomethyl)	1	963.658	963.658				#NUM!
51.9326	FDLNEPLHLSFL	A0AVT1	A0AVT1	UBA6	Ubiquitin-like modifier-activating enzyme 6	UBA6_HUMAN	True	True	K	L	Q	747	758	SemiTrypsin	Has		0	80.3419	80.3419				#NUM!
51.9326	FISADVHGIWSR	A0AVT1	A0AVT1	UBA6	Ubiquitin-like modifier-activating enzyme 6	UBA6_HUMAN	True	True	K	R	L	183	194	Trypsin	Has		0	4050.05	4050.05				#NUM!
51.9326	FDLNEPLHLSFLQNAAK	A0AVT1	A0AVT1	UBA6	Ubiquitin-like modifier-activating enzyme 6	UBA6_HUMAN	True	True	K	K	L	747	763	Trypsin	Has		0	3943.1	3943.1				#NUM!
51.9326	SFPAAIEHTIQWAR	A0AVT1	A0AVT1	UBA6	Ubiquitin-like modifier-activating enzyme 6	UBA6_HUMAN	True	True	K	R	D	629	642	Trypsin	Has		0	1799.56	1799.56				#NUM!
51.9326	FWQTYSSAEEVLQK	A0AVT1	A0AVT1	UBA6	Ubiquitin-like modifier-activating enzyme 6	UBA6_HUMAN	True	True	K	K	I	659	672	Trypsin	Has		0	531.912	531.912				#NUM!
51.9326	EDFTLLDFINAVK	A0AVT1	A0AVT1	UBA6	Ubiquitin-like modifier-activating enzyme 6	UBA6_HUMAN	True	True	K	K	E	964	976	Trypsin	Has		0	103.898	103.898				#NUM!
51.9326	NFALLGVGTSK	A0AVT1	A0AVT1	UBA6	Ubiquitin-like modifier-activating enzyme 6	UBA6_HUMAN	True	True	K	K	E	478	488	Trypsin	Has		0	1489.82	1489.82				#NUM!
52.1899	SHMSGSPGPGGSNTAPSTPVIGGSDKPGMEEK	A0FGR8	A0FGR8	ESYT2	Extended synaptotagmin-2	ESYT2_HUMAN	True	True	K	K	A	688	719	Trypsin	Has		0	519.157	519.157				#NUM!
52.1899	HMWPFICQFIEK	A0FGR8	A0FGR8	ESYT2	Extended synaptotagmin-2	ESYT2_HUMAN	True	True	K	K	L	204	215	Trypsin	Has	C7(Carbamidomethyl)	1	1476.22	1476.22				#NUM!
52.1899	AQPPEAGPQGLHDLGR	A0FGR8	A0FGR8	ESYT2	Extended synaptotagmin-2	ESYT2_HUMAN	True	True	K	R	S	720	735	Trypsin	Has		0	4328.84	4328.84				#NUM!
52.1899	NLIAFSEDGSDPYVR	A0FGR8	A0FGR8	ESYT2	Extended synaptotagmin-2	ESYT2_HUMAN	True	True	R	R	M	812	826	Trypsin	Has		0	645.827	645.827				#NUM!
52.1899	ITVPLVSEVQIAQLR	A0FGR8	A0FGR8	ESYT2	Extended synaptotagmin-2	ESYT2_HUMAN	True	True	R	R	F	365	379	Trypsin	Has		0	610.315	610.315				#NUM!
45.7044	DCDFFSK	A0JNW5	A0JNW5	BLTP3B	Bridge-like lipid transfer protein family member 3B	BLT3B_HUMAN	True	True	K	K	T	632	638	Trypsin	Has	C2(Carbamidomethyl)	1	377.881	377.881				#NUM!
55.1511	NHLLADGGSFGDWASTIPGQTR	A1A4S6	A1A4S6	ARHGAP10	Rho GTPase-activating protein 10	RHG10_HUMAN	True	True	K	R	S	660	681	Trypsin	Has		0	687.994	687.994				#NUM!
54.6167	FIFTLVGGHISPLLVA	A1L0T0	A1L0T0	ILVBL	2-hydroxyacyl-CoA lyase 2	HACL2_HUMAN	True	True	R	A	C	69	84	SemiTrypsin	Has		0	87.6061	87.6061				#NUM!
54.6167	GALQAVDQLSLFRPLCK	A1L0T0	A1L0T0	ILVBL	2-hydroxyacyl-CoA lyase 2	HACL2_HUMAN	True	True	R	K	F	158	174	Trypsin	Has	C16(Carbamidomethyl)	1	2826.03	2826.03				#NUM!
54.6167	GALQAVDQLSLFRPL	A1L0T0	A1L0T0	ILVBL	2-hydroxyacyl-CoA lyase 2	HACL2_HUMAN	True	True	R	L	C	158	172	SemiTrypsin	Has		0	148.228	148.228				#NUM!
54.6167	AAVETLGVPCFLGGMAR	A1L0T0	A1L0T0	ILVBL	2-hydroxyacyl-CoA lyase 2	HACL2_HUMAN	True	True	R	R	G	306	322	Trypsin	Has	C10(Carbamidomethyl)	1	3735.94	3735.94				#NUM!
54.6167	GALQAVDQLSLFR	A1L0T0	A1L0T0	ILVBL	2-hydroxyacyl-CoA lyase 2	HACL2_HUMAN	True	True	R	R	P	158	170	Trypsin	Has		0	1095.61	1095.61				#NUM!
54.6167	AVDQLSLFR	A1L0T0	A1L0T0	ILVBL	2-hydroxyacyl-CoA lyase 2	HACL2_HUMAN	True	True	Q	R	P	162	170	SemiTrypsin	Has		0	1087.61	1087.61				#NUM!
54.6167	NAQMAQSPILLLGGAASTLLQNR	A1L0T0	A1L0T0	ILVBL	2-hydroxyacyl-CoA lyase 2	HACL2_HUMAN	True	True	K	R	G	135	157	Trypsin	Has		0	551.763	551.763				#NUM!
54.6167	RPLMVLGSQALLTPTSADK	A1L0T0	A1L0T0	ILVBL	2-hydroxyacyl-CoA lyase 2	HACL2_HUMAN	True	True	K	K	L	285	303	Trypsin	Has		0	569.21	569.21				#NUM!
54.4462	GAPSWEGWIPSNYLR	A1X283	A1X283	SH3PXD2B	SH3 and PX domain-containing protein 2B	SPD2B_HUMAN	True	True	S	R	K	894	908	SemiTrypsin	UP		0	179.566	179.566	104.881	104.881	0.0378203	1.71208
54.4462	TSNASRPNFLAPLPHEVTQLR	A1X283	A1X283	SH3PXD2B	SH3 and PX domain-containing protein 2B	SPD2B_HUMAN	True	True	K	R	L	428	448	Trypsin	Has		0	467.135	467.135				#NUM!
54.4462	PNFLAPLPHEVTQLR	A1X283	A1X283	SH3PXD2B	SH3 and PX domain-containing protein 2B	SPD2B_HUMAN	True	True	R	R	L	434	448	Trypsin	Has		0	2943.03	2943.03				#NUM!
54.4462	CDEVLQFFETRPEDLNPPK	A1X283	A1X283	SH3PXD2B	SH3 and PX domain-containing protein 2B	SPD2B_HUMAN	True	True	Q	K	E	115	133	SemiTrypsin	Has	C1(Carbamidomethyl)	1	738.579	738.579				#NUM!
54.4462	EFQTTIPDGISFQAGLK	A1X283	A1X283	SH3PXD2B	SH3 and PX domain-containing protein 2B	SPD2B_HUMAN	True	True	A	K	V	378	394	SemiTrypsin	Has		0	915.822	915.822				#NUM!
54.4462	EGWAPASYLK	A1X283	A1X283	SH3PXD2B	SH3 and PX domain-containing protein 2B	SPD2B_HUMAN	False	False	K	K	K	267	276	Trypsin	Has		0	5769.83	5769.83				#NUM!
54.4462	AAAASVPNADGLK	A1X283	A1X283	SH3PXD2B	SH3 and PX domain-containing protein 2B	SPD2B_HUMAN	True	True	K	K	D	839	851	Trypsin	Has		0	1196.19	1196.19				#NUM!
54.4462	ALIQLPPYISQCDEVLQFFETRPEDLNPPK	A1X283	A1X283	SH3PXD2B	SH3 and PX domain-containing protein 2B	SPD2B_HUMAN	True	True	K	K	E	104	133	Trypsin	Has	C12(Carbamidomethyl)	1	95.1821	95.1821				#NUM!
54.4462	YTVIYPYTAR	A1X283	A1X283	SH3PXD2B	SH3 and PX domain-containing protein 2B	SPD2B_HUMAN	True	True	K	R	D	226	235	Trypsin	Has		0	4201.11	4201.11				#NUM!
54.4462	FFDLQMQ	A1X283	A1X283	SH3PXD2B	SH3 and PX domain-containing protein 2B	SPD2B_HUMAN	False	False	K	Q	M	48	54	SemiTrypsin	Has		0	354.704	354.704				#NUM!
54.4462	DTSSFQEGTVFEVR	A1X283	A1X283	SH3PXD2B	SH3 and PX domain-containing protein 2B	SPD2B_HUMAN	True	True	K	R	E	866	879	Trypsin	Has		0	1036.01	1036.01				#NUM!
54.4462	AKPFLSNSLGGQDDTR	A1X283	A1X283	SH3PXD2B	SH3 and PX domain-containing protein 2B	SPD2B_HUMAN	True	True	K	R	G	804	819	Trypsin	Has		0	749.439	749.439				#NUM!
54.4462	PFLSNSLGGQDDTR	A1X283	A1X283	SH3PXD2B	SH3 and PX domain-containing protein 2B	SPD2B_HUMAN	True	True	K	R	G	806	819	Trypsin	Has		0	267.994	267.994				#NUM!
53.0999	NIPGLLVL	A2RRP1	A2RRP1	NBAS	NBAS subunit of NRZ tethering complex	NBAS_HUMAN	True	True	R	L	C	874	881	SemiTrypsin	UP		0	2190.95	2190.95	1400.22	1400.22	0.0431142	1.56472
53.0999	LHPGDLITVVDAVTFSPK	A2RRP1	A2RRP1	NBAS	NBAS subunit of NRZ tethering complex	NBAS_HUMAN	True	True	R	K	A	1887	1904	Trypsin	Has		0	584.893	584.893				#NUM!
53.0999	SWVLHECLER	A2RRP1	A2RRP1	NBAS	NBAS subunit of NRZ tethering complex	NBAS_HUMAN	True	True	R	R	V	582	591	Trypsin	Has	C7(Carbamidomethyl)	1	1914.41	1914.41				#NUM!
53.0999	YVTSAYQWMVPFLHR	A2RRP1	A2RRP1	NBAS	NBAS subunit of NRZ tethering complex	NBAS_HUMAN	True	True	K	R	C	927	941	Trypsin	Has		0	629.928	629.928				#NUM!
53.0999	LLAAVQDQCVEIR	A2RRP1	A2RRP1	NBAS	NBAS subunit of NRZ tethering complex	NBAS_HUMAN	True	True	K	R	S	100	112	Trypsin	Has	C9(Carbamidomethyl)	1	366.38	366.38				#NUM!
53.0999	AQDLHLFETLK	A2RRP1	A2RRP1	NBAS	NBAS subunit of NRZ tethering complex	NBAS_HUMAN	True	True	R	K	T	1723	1733	Trypsin	Has		0	1264.26	1264.26				#NUM!
53.0999	SEYVITNNPWVR	A2RRP1	A2RRP1	NBAS	NBAS subunit of NRZ tethering complex	NBAS_HUMAN	True	True	K	R	L	2188	2199	Trypsin	Has		0	1161.95	1161.95				#NUM!
53.0999	GTDLEALLAIGK	A2RRP1	A2RRP1	NBAS	NBAS subunit of NRZ tethering complex	NBAS_HUMAN	True	True	K	K	G	609	620	Trypsin	Has		0	339.233	339.233				#NUM!
52.2552	LFLLTEGR	A2RUS2	A2RUS2	DENND3	DENN domain-containing protein 3	DEND3_HUMAN	True	True	R	R	P	745	752	Trypsin	Has		0	1811.72	1811.72				#NUM!
52.2552	IPEIHFPLESK	A2RUS2	A2RUS2	DENND3	DENN domain-containing protein 3	DEND3_HUMAN	True	True	K	K	C	518	528	Trypsin	Has		0	913.184	913.184				#NUM!
52.2552	LISEILDKPHEASK	A2RUS2	A2RUS2	DENND3	DENN domain-containing protein 3	DEND3_HUMAN	True	True	R	K	L	620	633	Trypsin	Has		0	1741.74	1741.74				#NUM!
52.2552	VFNSEEFLK	A2RUS2	A2RUS2	DENND3	DENN domain-containing protein 3	DEND3_HUMAN	True	True	R	K	T	383	391	Trypsin	Has		0	1859.63	1859.63				#NUM!
52.2552	DFYNCWK	A2RUS2	A2RUS2	DENND3	DENN domain-containing protein 3	DEND3_HUMAN	True	True	K	K	E	691	697	Trypsin	Has	C5(Carbamidomethyl)	1	1961.27	1961.27				#NUM!
52.2552	VPLEDCSEINCMIR	A2RUS2	A2RUS2	DENND3	DENN domain-containing protein 3	DEND3_HUMAN	True	True	R	R	V	1115	1128	Trypsin	Has	C6(Carbamidomethyl);C11(Carbamidomethyl)	2	286.411	286.411				#NUM!
52.2552	ADPESPILDLDLHLPLLCFRPEK	A2RUS2	A2RUS2	DENND3	DENN domain-containing protein 3	DEND3_HUMAN	True	True	R	K	V	180	202	Trypsin	Has	C18(Carbamidomethyl)	1	320.897	320.897				#NUM!
48.5915	TAFETIILLTK	A4D1E9	A4D1E9	GTPBP10	GTP-binding protein 10	GTPBA_HUMAN	True	True	R	K	E	249	259	Trypsin	Has		0	269.241	269.241				#NUM!
52.9052	VLVVADVVVPGHGPPFR	A4D2B0	A4D2B0	MBLAC1	Metallo-beta-lactamase domain-containing protein 1	MBLC1_HUMAN	True	True	R	R	V	220	236	Trypsin	Has		0	2285.68	2285.68				#NUM!
55.4038	ELDEDEASCCR	A5PLL7	A5PLL7	PEDS1	Plasmanylethanolamine desaturase	PDES1_HUMAN	True	True	L	R	W	13	23	SemiTrypsin	Has	C9(Carbamidomethyl);C10(Carbamidomethyl)	2	850.443	850.443				#NUM!
52.8757	ADYPCHTVATDILK	A5YKK6	A5YKK6	CNOT1	CCR4-NOT transcription complex subunit 1	CNOT1_HUMAN	True	True	F	K	A	422	435	SemiTrypsin	Has	C5(Carbamidomethyl)	1	1173.13	1173.13				#NUM!
52.8757	GNAPEGLPQLMEVVR	A5YKK6	A5YKK6	CNOT1	CCR4-NOT transcription complex subunit 1	CNOT1_HUMAN	True	True	R	R	S	1800	1814	Trypsin	Has		0	3354.42	3354.42				#NUM!
52.8757	QLAVYEEFAR	A5YKK6	A5YKK6	CNOT1	CCR4-NOT transcription complex subunit 1	CNOT1_HUMAN	True	True	K	R	N	1568	1577	Trypsin	Has		0	3054.35	3054.35				#NUM!
52.8757	FWNHEFVHCAPEIEK	A5YKK6	A5YKK6	CNOT1	CCR4-NOT transcription complex subunit 1	CNOT1_HUMAN	True	True	K	K	L	2337	2351	Trypsin	Has	C9(Carbamidomethyl)	1	553.989	553.989				#NUM!
52.8757	CPSILGGLAPEK	A5YKK6	A5YKK6	CNOT1	CCR4-NOT transcription complex subunit 1	CNOT1_HUMAN	True	True	R	K	D	624	635	Trypsin	Has	C1(Carbamidomethyl)	1	838.977	838.977				#NUM!
52.8757	NLILSAFPR	A5YKK6	A5YKK6	CNOT1	CCR4-NOT transcription complex subunit 1	CNOT1_HUMAN	True	True	R	R	N	2130	2138	Trypsin	Has		0	6918.02	6918.02				#NUM!
52.8757	SNLQVSNEPGNR	A5YKK6	A5YKK6	CNOT1	CCR4-NOT transcription complex subunit 1	CNOT1_HUMAN	True	True	R	R	Y	2198	2209	Trypsin	Has		0	339.742	339.742				#NUM!
52.8757	IYNHPPHPTMSVDEVLEMLQR	A5YKK6	A5YKK6	CNOT1	CCR4-NOT transcription complex subunit 1	CNOT1_HUMAN	True	True	R	R	F	855	875	Trypsin	Has		0	2673.65	2673.65				#NUM!
52.8757	IYNHPPHPTMSVDEVLEMLQR	A5YKK6	A5YKK6	CNOT1	CCR4-NOT transcription complex subunit 1	CNOT1_HUMAN	True	True	R	R	F	855	875	Trypsin	Has		0	557.49	557.49				#NUM!
52.8757	CYHNLDAFVR	A5YKK6	A5YKK6	CNOT1	CCR4-NOT transcription complex subunit 1	CNOT1_HUMAN	True	True	K	R	L	1932	1941	Trypsin	Has	C1(Carbamidomethyl)	1	2305.77	2305.77				#NUM!
52.8757	NLGHWLGMITLAK	A5YKK6	A5YKK6	CNOT1	CCR4-NOT transcription complex subunit 1	CNOT1_HUMAN	True	True	K	K	N	1194	1206	Trypsin	Has		0	1771.35	1771.35				#NUM!
52.8757	NLGHWLGMITLAK	A5YKK6	A5YKK6	CNOT1	CCR4-NOT transcription complex subunit 1	CNOT1_HUMAN	True	True	K	K	N	1194	1206	Trypsin	Has		0	458.12	458.12				#NUM!
52.8757	LHDFPEFLCDYHYGFCDVIPPNCIQLR	A5YKK6	A5YKK6	CNOT1	CCR4-NOT transcription complex subunit 1	CNOT1_HUMAN	True	True	L	R	N	2103	2129	SemiTrypsin	Has	C9(Carbamidomethyl);C16(Carbamidomethyl);C23(Carbamidomethyl)	3	728.996	728.996				#NUM!
52.8757	GQQELLYVVPFVAK	A5YKK6	A5YKK6	CNOT1	CCR4-NOT transcription complex subunit 1	CNOT1_HUMAN	True	True	K	K	V	1228	1241	Trypsin	Has		0	757.849	757.849				#NUM!
52.8757	NVPGFLPTNDLSQPTGFLAQPMK	A5YKK6	A5YKK6	CNOT1	CCR4-NOT transcription complex subunit 1	CNOT1_HUMAN	True	True	R	K	Q	1578	1600	Trypsin	Has		0	303.207	303.207				#NUM!
52.8757	AVEGLLDATSGADADLLLR	A5YKK6	A5YKK6	CNOT1	CCR4-NOT transcription complex subunit 1	CNOT1_HUMAN	True	True	K	R	Y	1665	1683	Trypsin	Has		0	281.029	281.029				#NUM!
52.8757	EIDDEANSYFQR	A5YKK6	A5YKK6	CNOT1	CCR4-NOT transcription complex subunit 1	CNOT1_HUMAN	True	True	K	R	I	843	854	Trypsin	Has		0	1105.48	1105.48				#NUM!
52.8757	DAIAALGLLQK	A5YKK6	A5YKK6	CNOT1	CCR4-NOT transcription complex subunit 1	CNOT1_HUMAN	True	True	R	K	A	1654	1664	Trypsin	UP		0	1501.11	1501.11	43.0039	43.0039	0.0378035	34.9063
52.8757	YCDPVVLTYQAER	A5YKK6	A5YKK6	CNOT1	CCR4-NOT transcription complex subunit 1	CNOT1_HUMAN	True	True	R	R	M	1540	1552	Trypsin	Has	C2(Carbamidomethyl)	1	1100.95	1100.95				#NUM!
52.8757	CPVVLAPLLYPEK	A5YKK6	A5YKK6	CNOT1	CCR4-NOT transcription complex subunit 1	CNOT1_HUMAN	True	True	R	K	R	219	231	Trypsin	Has	C1(Carbamidomethyl)	1	476.785	476.785				#NUM!
52.8757	EADLFHTIETLMR	A5YKK6	A5YKK6	CNOT1	CCR4-NOT transcription complex subunit 1	CNOT1_HUMAN	True	True	T	R	I	1781	1793	SemiTrypsin	Has		0	232.594	232.594				#NUM!
52.8757	SLLLEAYVK	A5YKK6	A5YKK6	CNOT1	CCR4-NOT transcription complex subunit 1	CNOT1_HUMAN	True	True	K	K	G	1219	1227	Trypsin	Has		0	2391.56	2391.56				#NUM!
52.8757	SNYEAMIDR	A5YKK6	A5YKK6	CNOT1	CCR4-NOT transcription complex subunit 1	CNOT1_HUMAN	True	True	R	R	A	1815	1823	Trypsin	Has		0	1524.95	1524.95				#NUM!
47.6776	TVMVGDRLDTDILLGA	A6NDG6	A6NDG6	PGP	Glycerol-3-phosphate phosphatase	PGP_HUMAN	True	True	R	A	T	255	270	SemiTrypsin	Has		1	409.671	409.671				#NUM!
47.6776	LGFGGPAGPGASLEVF	A6NDG6	A6NDG6	PGP	Glycerol-3-phosphate phosphatase	PGP_HUMAN	True	True	R	F	G	84	99	SemiTrypsin	Has		0	109.884	109.884				#NUM!
46.79	HCNLLGDELLECLSWR	A6NDU8	A6NDU8	RIMOC1	RAB7A-interacting MON1-CCZ1 complex subunit 1	RIMC1_HUMAN	True	True	K	R	R	119	134	Trypsin	Has	C2(Carbamidomethyl);C12(Carbamidomethyl)	2	484.072	484.072				#NUM!
46.79	ELISFLSEPEILVK	A6NDU8	A6NDU8	RIMOC1	RAB7A-interacting MON1-CCZ1 complex subunit 1	RIMC1_HUMAN	True	True	K	K	E	98	111	Trypsin	Has		0	55.7813	55.7813				#NUM!
52.1653	DLCPLLSEHGLQC	A6NFQ2	A6NFQ2	TCAF2	TRPM8 channel-associated factor 2	TCAF2_HUMAN	True	True	K	C	S	309	321	SemiTrypsin	Has	C3(Carbamidomethyl);C13(Carbamidomethyl)	2	325.169	325.169				#NUM!
44.6765	SFGGGTGSGFTSLL	A6NHL2	A6NHL2	TUBAL3	Tubulin alpha chain-like 3	TBAL3_HUMAN	True	True	R	L	M	147	160	SemiTrypsin	Has		0	885.968	885.968				#NUM!
44.6765	FEGPLNVDLIEFQTNLVPYPR	A6NHL2	A6NHL2	TUBAL3	Tubulin alpha chain-like 3	TBAL3_HUMAN	True	True	R	R	I	251	271	Trypsin	Has		0	1605.15	1605.15				#NUM!
44.6765	SFGGGTGSGFTSL	A6NHL2	A6NHL2	TUBAL3	Tubulin alpha chain-like 3	TBAL3_HUMAN	True	True	R	L	L	147	159	SemiTrypsin	Has		0	1049.02	1049.02				#NUM!
44.6765	LAEQCGGLQGFLIFRSFGGGTGSGFTSLLMER	A6NHL2	A6NHL2	TUBAL3	Tubulin alpha chain-like 3	TBAL3_HUMAN	True	True	K	R	L	132	163	Trypsin	Has	C5(Carbamidomethyl)	2	8858.74	8858.74				#NUM!
44.6765	SSITASLRFEGPLNVDLIEFQTNLVPYPR	A6NHL2	A6NHL2	TUBAL3	Tubulin alpha chain-like 3	TBAL3_HUMAN	True	True	V	R	I	243	271	SemiTrypsin	Has		1	1186.84	1186.84				#NUM!
53.5426	EITCDNFDETVK	A6NHR9	A6NHR9	SMCHD1	Structural maintenance of chromosomes flexible hinge domain-containing protein 1	SMHD1_HUMAN	True	True	K	K	D	81	92	Trypsin	UP	C4(Carbamidomethyl)	1	587.559	587.559	209.689	209.689	0.0143228	2.80205
53.5426	DLNSQLEYLR	A6NHR9	A6NHR9	SMCHD1	Structural maintenance of chromosomes flexible hinge domain-containing protein 1	SMHD1_HUMAN	True	True	K	R	T	1925	1934	Trypsin	Has		0	1465.84	1465.84				#NUM!
53.5426	SDYAGFR	A6NHR9	A6NHR9	SMCHD1	Structural maintenance of chromosomes flexible hinge domain-containing protein 1	SMHD1_HUMAN	True	True	R	R	A	51	57	Trypsin	Has		0	412.177	412.177				#NUM!
53.5426	HQDEVNWIAGDIMHNL	A6NHR9	A6NHR9	SMCHD1	Structural maintenance of chromosomes flexible hinge domain-containing protein 1	SMHD1_HUMAN	True	True	K	L	I	1054	1069	SemiTrypsin	Has		0	1208.47	1208.47				#NUM!
53.5426	YCQVSFQDDHVSLESAFTVRPLPDEPK	A6NHR9	A6NHR9	SMCHD1	Structural maintenance of chromosomes flexible hinge domain-containing protein 1	SMHD1_HUMAN	True	True	R	K	H	1123	1149	Trypsin	Has	C2(Carbamidomethyl)	1	790.981	790.981				#NUM!
53.5426	TNILNSEQVIVEVLPNQPVK	A6NHR9	A6NHR9	SMCHD1	Structural maintenance of chromosomes flexible hinge domain-containing protein 1	SMHD1_HUMAN	True	True	K	K	L	1471	1490	Trypsin	Has		0	252.659	252.659				#NUM!
53.5426	IHNIDIPTTQQVPHIEALLK	A6NHR9	A6NHR9	SMCHD1	Structural maintenance of chromosomes flexible hinge domain-containing protein 1	SMHD1_HUMAN	True	True	K	K	R	1674	1693	Trypsin	Has		0	1288.39	1288.39				#NUM!
53.5426	IHNIDIPTTQQVPHIEALLK	A6NHR9	A6NHR9	SMCHD1	Structural maintenance of chromosomes flexible hinge domain-containing protein 1	SMHD1_HUMAN	True	True	K	K	R	1674	1693	Trypsin	Has		0	749.514	749.514				#NUM!
53.5426	LLGDTIILDNLDAANHYR	A6NHR9	A6NHR9	SMCHD1	Structural maintenance of chromosomes flexible hinge domain-containing protein 1	SMHD1_HUMAN	True	True	M	R	K	1830	1847	SemiTrypsin	Has		0	972.119	972.119				#NUM!
53.5426	LLFDETQGKPAVAVIDNGR	A6NHR9	A6NHR9	SMCHD1	Structural maintenance of chromosomes flexible hinge domain-containing protein 1	SMHD1_HUMAN	True	True	K	R	G	169	187	Trypsin	Has		0	529.138	529.138				#NUM!
53.5426	EHLLQGLLPDVQVPTSVK	A6NHR9	A6NHR9	SMCHD1	Structural maintenance of chromosomes flexible hinge domain-containing protein 1	SMHD1_HUMAN	True	True	K	K	D	1102	1119	Trypsin	Has		0	2328.17	2328.17				#NUM!
53.5426	ISGALFTNDK	A6NHR9	A6NHR9	SMCHD1	Structural maintenance of chromosomes flexible hinge domain-containing protein 1	SMHD1_HUMAN	True	True	R	K	F	509	518	Trypsin	Has		0	1290.08	1290.08				#NUM!
52.6813	LLALDTIR	A6NIH7	A6NIH7	UNC119B	Protein unc-119 homolog B	U119B_HUMAN	True	True	E	R	P	62	69	SemiTrypsin	Has		0	3176.02	3176.02				#NUM!
53.9905	SPYDMLESIR	A6NMY6	A6NMY6	ANXA2P2	Putative annexin A2-like protein	AXA2L_HUMAN	False	False	Y	R	K	236	245	SemiTrypsin	UP		0	308325	308325	102551	102551	0.0124486	3.00657
53.9905	SYSPYDMLESIRK	A6NMY6	A6NMY6	ANXA2P2	Putative annexin A2-like protein	AXA2L_HUMAN	False	False	K	K	E	234	246	Trypsin	UP		1	27428.7	27428.7	16871.1	16871.1	0.0409439	1.62578
53.9905	AYTNFDAERDALNIETAIK	A6NMY6	A6NMY6	ANXA2P2	Putative annexin A2-like protein	AXA2L_HUMAN	False	False	K	K	T	29	47	Trypsin	UP		1	34284.5	34284.5	2064.4	2064.4	0.0156611	16.6074
53.9905	LSLEGDH	A6NMY6	A6NMY6	ANXA2P2	Putative annexin A2-like protein	AXA2L_HUMAN	False	False	K	H	S	11	17	SemiTrypsin	Has		0	141.286	141.286				#NUM!
53.9905	DIISDTSGDF	A6NMY6	A6NMY6	ANXA2P2	Putative annexin A2-like protein	AXA2L_HUMAN	False	False	K	F	R	158	167	SemiTrypsin	UP		0	1144.4	1144.4	530.644	530.644	0.0205937	2.15661
53.9905	LSLEGDHSTPPSAYGSVK	A6NMY6	A6NMY6	ANXA2P2	Putative annexin A2-like protein	AXA2L_HUMAN	False	False	K	K	A	11	28	Trypsin	Has		0	10826.4	10826.4				#NUM!
53.9905	SALSGHLETVILGLLK	A6NMY6	A6NMY6	ANXA2P2	Putative annexin A2-like protein	AXA2L_HUMAN	False	False	K	K	T	89	104	Trypsin	Has		0	61.1018	61.1018				#NUM!
53.9905	SLEGDHSTPPSAYGSVK	A6NMY6	A6NMY6	ANXA2P2	Putative annexin A2-like protein	AXA2L_HUMAN	False	False	L	K	A	12	28	SemiTrypsin	Has		0	4625.23	4625.23				#NUM!
53.9905	LSGHLETVILGLLK	A6NMY6	A6NMY6	ANXA2P2	Putative annexin A2-like protein	AXA2L_HUMAN	False	False	A	K	T	91	104	SemiTrypsin	Has		0	2490.77	2490.77				#NUM!
53.9905	SALSGHLETVILG	A6NMY6	A6NMY6	ANXA2P2	Putative annexin A2-like protein	AXA2L_HUMAN	False	False	K	G	L	89	101	SemiTrypsin	Has		0	754.309	754.309				#NUM!
53.9905	LSLEGDHSTPPSAYGS	A6NMY6	A6NMY6	ANXA2P2	Putative annexin A2-like protein	AXA2L_HUMAN	False	False	K	S	V	11	26	SemiTrypsin	Has		0	189.672	189.672				#NUM!
53.9905	AYTNFDAERD	A6NMY6	A6NMY6	ANXA2P2	Putative annexin A2-like protein	AXA2L_HUMAN	False	False	K	D	A	29	38	SemiTrypsin	Has		1	231.666	231.666				#NUM!
53.9905	SLYYYIQQ	A6NMY6	A6NMY6	ANXA2P2	Putative annexin A2-like protein	AXA2L_HUMAN	False	False	K	Q	D	314	321	SemiTrypsin	Has		0	418.139	418.139				#NUM!
53.9905	WISIMTER	A6NMY6	A6NMY6	ANXA2P2	Putative annexin A2-like protein	AXA2L_HUMAN	False	False	K	R	S	213	220	Trypsin	Has		0	48221.9	48221.9				#NUM!
53.9905	YYIQQDTK	A6NMY6	A6NMY6	ANXA2P2	Putative annexin A2-like protein	AXA2L_HUMAN	False	False	Y	K	G	317	324	SemiTrypsin	Has		0	582.147	582.147				#NUM!
53.9905	ALSGHLETVILGLLK	A6NMY6	A6NMY6	ANXA2P2	Putative annexin A2-like protein	AXA2L_HUMAN	False	False	S	K	T	90	104	SemiTrypsin	Has		0	102.791	102.791				#NUM!
53.9905	GHLETVILGLLK	A6NMY6	A6NMY6	ANXA2P2	Putative annexin A2-like protein	AXA2L_HUMAN	False	False	S	K	T	93	104	SemiTrypsin	Has		0	633.891	633.891				#NUM!
53.9905	ETVILGLLK	A6NMY6	A6NMY6	ANXA2P2	Putative annexin A2-like protein	AXA2L_HUMAN	False	False	L	K	T	96	104	SemiTrypsin	Has		0	140.648	140.648				#NUM!
50.0475	LTGPALQWVIPYIK	A6ZKI3	A6ZKI3	RTL8C	Retrotransposon Gag-like protein 8C	RTL8C_HUMAN	False	False	R	K	K	72	85	Trypsin	Has		0	354.98	354.98				#NUM!
53.0344	LAVLDPALSPQR	A7E2V4	A7E2V4	ZSWIM8	Zinc finger SWIM domain-containing protein 8	ZSWM8_HUMAN	True	True	R	R	R	429	440	Trypsin	UP		0	1321.51	1321.51	708.244	708.244	0.0457507	1.8659
52.2415	VNPVYDCLFR	A9UHW6	A9UHW6	MIF4GD	MIF4G domain-containing protein	MI4GD_HUMAN	True	True	L	R	L	126	135	SemiTrypsin	UP	C7(Carbamidomethyl)	1	2601.6	2601.6	1418	1418	0.0341983	1.8347
52.4065	NVTDTDILALER	B7ZAQ6	B7ZAQ6;P0CG08	GPR89A;GPR89B	Golgi pH regulator A;Golgi pH regulator B	GPHRA_HUMAN;GPHRB_HUMAN	False	True	R	R	R	180	191	Trypsin	Has		0	976.562	976.562				#NUM!
47.151	SPPSSSEIFTPAHEENVR	C9JLW8	C9JLW8	MCRIP1	Mapk-regulated corepressor-interacting protein 1	MCRI1_HUMAN	True	True	R	R	F	21	38	Trypsin	Has		0	1671.27	1671.27				#NUM!
47.151	FIYEAWQGVER	C9JLW8	C9JLW8	MCRIP1	Mapk-regulated corepressor-interacting protein 1	MCRI1_HUMAN	True	True	R	R	D	39	49	Trypsin	Has		0	1207.23	1207.23				#NUM!
51.2762	SPASDTYIVFGEAK	E9PAV3	E9PAV3;Q13765	NACA	Nascent polypeptide-associated complex subunit alpha, muscle-specific form;Nascent polypeptide-associated complex subunit alpha	NACAM_HUMAN;NACA_HUMAN	False	True	K	K	I	1977	1990	Trypsin	Has		0	5824.58	5824.58				#NUM!
51.2762	SPASDTYIVFGEAK	E9PAV3	E9PAV3;Q13765	NACA	Nascent polypeptide-associated complex subunit alpha, muscle-specific form;Nascent polypeptide-associated complex subunit alpha	NACAM_HUMAN;NACA_HUMAN	False	True	K	K	I	1977	1990	Trypsin	Has		0	1047.48	1047.48				#NUM!
51.2762	IEDLSQQAQLAAAEK	E9PAV3	E9PAV3;Q13765	NACA	Nascent polypeptide-associated complex subunit alpha, muscle-specific form;Nascent polypeptide-associated complex subunit alpha	NACAM_HUMAN;NACA_HUMAN	False	True	K	K	F	1991	2005	Trypsin	Has		0	2463.08	2463.08				#NUM!
51.2762	DIELVMSQANVSR	E9PAV3	E9PAV3;Q13765	NACA	Nascent polypeptide-associated complex subunit alpha, muscle-specific form;Nascent polypeptide-associated complex subunit alpha	NACAM_HUMAN;NACA_HUMAN	False	True	K	R	A	2043	2055	Trypsin	Has		0	5657.01	5657.01				#NUM!
50.4467	GFLAGYVVAK	L0R6Q1	L0R6Q1	SLC35A4	SLC35A4 upstream open reading frame protein	S35U4_HUMAN	True	True	K	K	L	50	59	Trypsin	Has		0	1208.16	1208.16				#NUM!
50.5931	IVVDELSNLK	L0R819	L0R819	ASDURF	ASNSD1 upstream open reading frame protein	ASURF_HUMAN	True	True	K	K	K	36	45	Trypsin	UP		0	2135.19	2135.19	1310.44	1310.44	0.0485415	1.62936
49.7984	LTCYGDSGQPVDWFVVYK	O00115	O00115	DNASE2	Deoxyribonuclease-2-alpha	DNS2A_HUMAN	True	True	A	K	L	17	34	SemiTrypsin	Has	C3(Carbamidomethyl)	1	460.025	460.025				#NUM!
49.7984	GGGTLCAQLPALWK	O00115	O00115	DNASE2	Deoxyribonuclease-2-alpha	DNS2A_HUMAN	True	True	R	K	A	322	335	Trypsin	Has	C6(Carbamidomethyl)	1	1374.87	1374.87				#NUM!
52.199	IPDIVLWPTCHDDVVK	O00116	O00116	AGPS	Alkyldihydroxyacetonephosphate synthase, peroxisomal	ADAS_HUMAN	True	True	R	K	I	205	220	Trypsin	Has	C10(Carbamidomethyl)	1	3407.41	3407.41				#NUM!
52.199	RIPDIVLWPTCHDDVVK	O00116	O00116	AGPS	Alkyldihydroxyacetonephosphate synthase, peroxisomal	ADAS_HUMAN	True	True	E	K	I	204	220	SemiTrypsin	Has	C11(Carbamidomethyl)	2	1344.72	1344.72				#NUM!
52.199	SIFTSFLDGLKK	O00116	O00116	AGPS	Alkyldihydroxyacetonephosphate synthase, peroxisomal	ADAS_HUMAN	True	True	S	K	F	438	449	SemiTrypsin	Has		1	1457.13	1457.13				#NUM!
52.199	SIFTSFLDGLKK	O00116	O00116	AGPS	Alkyldihydroxyacetonephosphate synthase, peroxisomal	ADAS_HUMAN	True	True	S	K	F	438	449	SemiTrypsin	Has		1	394.768	394.768				#NUM!
52.199	ESISDVGFGMLK	O00116	O00116	AGPS	Alkyldihydroxyacetonephosphate synthase, peroxisomal	ADAS_HUMAN	True	True	K	K	S	629	640	Trypsin	Has		0	1888.96	1888.96				#NUM!
52.199	SIFTSFLDGLK	O00116	O00116	AGPS	Alkyldihydroxyacetonephosphate synthase, peroxisomal	ADAS_HUMAN	True	True	S	K	K	438	448	SemiTrypsin	Has		0	1818.8	1818.8				#NUM!
52.199	FGGLAAGEDNGQR	O00116	O00116	AGPS	Alkyldihydroxyacetonephosphate synthase, peroxisomal	ADAS_HUMAN	True	True	K	R	G	491	503	Trypsin	Has		0	1137.97	1137.97				#NUM!
52.199	ETNISYSQEADDR	O00116	O00116	AGPS	Alkyldihydroxyacetonephosphate synthase, peroxisomal	ADAS_HUMAN	True	True	K	R	V	170	182	Trypsin	Has		0	675.121	675.121				#NUM!
52.199	VSSIFTSFLDGLKK	O00116	O00116	AGPS	Alkyldihydroxyacetonephosphate synthase, peroxisomal	ADAS_HUMAN	True	True	Q	K	F	436	449	SemiTrypsin	Has		1	221.77	221.77				#NUM!
52.199	EWIQNTLGVNVEHK	O00116	O00116	AGPS	Alkyldihydroxyacetonephosphate synthase, peroxisomal	ADAS_HUMAN	True	True	K	K	T	130	143	Trypsin	Has		0	2011.53	2011.53				#NUM!
52.199	YGSVAFPNFEQGVACLR	O00116	O00116	AGPS	Alkyldihydroxyacetonephosphate synthase, peroxisomal	ADAS_HUMAN	True	True	K	R	E	390	406	Trypsin	Has	C15(Carbamidomethyl)	1	2147.98	2147.98				#NUM!
52.199	ILWVDENNLTAHVEAGITGQELER	O00116	O00116	AGPS	Alkyldihydroxyacetonephosphate synthase, peroxisomal	ADAS_HUMAN	True	True	R	R	Q	266	289	Trypsin	Has		0	1789.01	1789.01				#NUM!
52.199	AFPNFEQGVACLR	O00116	O00116	AGPS	Alkyldihydroxyacetonephosphate synthase, peroxisomal	ADAS_HUMAN	True	True	V	R	E	394	406	SemiTrypsin	Has	C11(Carbamidomethyl)	1	1186.01	1186.01				#NUM!
52.199	GISDPLTVFEQTEAAAR	O00116	O00116	AGPS	Alkyldihydroxyacetonephosphate synthase, peroxisomal	ADAS_HUMAN	True	True	R	R	E	587	603	Trypsin	Has		0	987.426	987.426				#NUM!
52.199	TIISLDTSQMNR	O00116	O00116	AGPS	Alkyldihydroxyacetonephosphate synthase, peroxisomal	ADAS_HUMAN	True	True	R	R	I	254	265	Trypsin	Has		0	752.959	752.959				#NUM!
52.199	ESGYCTGHEPDSLEFSTVGGWVSTR	O00116	O00116	AGPS	Alkyldihydroxyacetonephosphate synthase, peroxisomal	ADAS_HUMAN	True	True	K	R	A	293	317	Trypsin	Has	C5(Carbamidomethyl)	1	522.15	522.15				#NUM!
52.199	LKPQVSSIFTSFLDGLK	O00116	O00116	AGPS	Alkyldihydroxyacetonephosphate synthase, peroxisomal	ADAS_HUMAN	True	True	A	K	K	432	448	SemiTrypsin	Has		0	190.052	190.052				#NUM!
51.0569	ELTVDPTAAGDVRPIMHHPPNQIDDLETQWGVGSSPQR	O00139	O00139	KIF2A	Kinesin-like protein KIF2A	KIF2A_HUMAN	True	True	K	R	D	552	589	Trypsin	Has		0	3214.26	3214.26				#NUM!
51.0569	YLENQTFR	O00139	O00139	KIF2A	Kinesin-like protein KIF2A	KIF2A_HUMAN	True	True	R	R	F	268	275	Trypsin	Has		0	3227.7	3227.7				#NUM!
51.0569	SHAVFQIILR	O00139	O00139	KIF2A	Kinesin-like protein KIF2A	KIF2A_HUMAN	True	True	R	R	R	435	444	Trypsin	Has		0	1995.49	1995.49				#NUM!
51.0569	GSLDYRPLTTADPIDEHR	O00139	O00139	KIF2A	Kinesin-like protein KIF2A	KIF2A_HUMAN	True	True	R	R	I	206	223	Trypsin	Has		0	3656.06	3656.06				#NUM!
51.0569	GSLDYRPLTTADPIDEHR	O00139	O00139	KIF2A	Kinesin-like protein KIF2A	KIF2A_HUMAN	True	True	R	R	I	206	223	Trypsin	Has		0	1353.23	1353.23				#NUM!
51.0569	FFEIYSGK	O00139	O00139	KIF2A	Kinesin-like protein KIF2A	KIF2A_HUMAN	True	True	T	K	V	366	373	SemiTrypsin	Has		0	859.993	859.993				#NUM!
49.8197	MLELFEQNR	O00142	O00142	TK2	Thymidine kinase 2, mitochondrial	KITM_HUMAN	True	True	R	R	D	244	252	Trypsin	Has		0	714.368	714.368				#NUM!
53.5717	RDVQEIFR	O00148	O00148	DDX39A	ATP-dependent RNA helicase DDX39A	DX39A_HUMAN	False	False	R	R	L	208	215	Trypsin	UP		1	849.712	849.712	462.162	462.162	0.0101912	1.83856
53.5717	FMQDPMEVFVDDETK	O00148	O00148	DDX39A	ATP-dependent RNA helicase DDX39A	DX39A_HUMAN	True	True	K	K	L	241	255	Trypsin	Has		0	635.097	635.097				#NUM!
53.5717	DEEVLKK	O00148	O00148	DDX39A	ATP-dependent RNA helicase DDX39A	DX39A_HUMAN	False	False	K	K	N	156	162	Trypsin	Has		1	699.659	699.659				#NUM!
53.5717	LLVEQNFPAIAIHR	O00148	O00148	DDX39A	ATP-dependent RNA helicase DDX39A	DX39A_HUMAN	False	False	Q	R	G	305	318	SemiTrypsin	Has		0	1254.3	1254.3				#NUM!
53.5717	QLLVEQNFPAIAIHR	O00148	O00148	DDX39A	ATP-dependent RNA helicase DDX39A	DX39A_HUMAN	False	False	A	R	G	304	318	SemiTrypsin	Has		0	5158.67	5158.67				#NUM!
53.5717	QLLVEQNFPAIAIHR	O00148	O00148	DDX39A	ATP-dependent RNA helicase DDX39A	DX39A_HUMAN	False	False	A	R	G	304	318	SemiTrypsin	Has		0	159.091	159.091				#NUM!
53.5717	AIVDCGFEHPSEVQHECIPQAILGM	O00148	O00148	DDX39A	ATP-dependent RNA helicase DDX39A	DX39A_HUMAN	False	False	R	M	D	58	82	SemiTrypsin	Has	C5(Carbamidomethyl);C17(Carbamidomethyl)	2	2838.51	2838.51				#NUM!
53.5717	VSVFFGGLSIK	O00148	O00148	DDX39A	ATP-dependent RNA helicase DDX39A	DX39A_HUMAN	True	True	K	K	K	144	154	Trypsin	Has		0	3930.71	3930.71				#NUM!
53.5717	GMDVLCQAK	O00148	O00148	DDX39A	ATP-dependent RNA helicase DDX39A	DX39A_HUMAN	False	False	L	K	S	81	89	SemiTrypsin	Has	C6(Carbamidomethyl)	1	1967.28	1967.28				#NUM!
53.5717	AILGMDVLCQAK	O00148	O00148	DDX39A	ATP-dependent RNA helicase DDX39A	DX39A_HUMAN	False	False	Q	K	S	78	89	SemiTrypsin	Has	C9(Carbamidomethyl)	1	1652.52	1652.52				#NUM!
53.5717	VEQNFPAIAIHR	O00148	O00148	DDX39A	ATP-dependent RNA helicase DDX39A	DX39A_HUMAN	False	False	L	R	G	307	318	SemiTrypsin	Has		0	740.005	740.005				#NUM!
53.5717	LVEQNFPAIAIHR	O00148	O00148	DDX39A	ATP-dependent RNA helicase DDX39A	DX39A_HUMAN	False	False	L	R	G	306	318	SemiTrypsin	Has		0	679.807	679.807				#NUM!
53.5717	ILVATNLFGR	O00148	O00148	DDX39A	ATP-dependent RNA helicase DDX39A	DX39A_HUMAN	False	False	R	R	G	339	348	Trypsin	Has		0	8471.8	8471.8				#NUM!
53.5717	LTLHGLQQYYVK	O00148	O00148	DDX39A	ATP-dependent RNA helicase DDX39A	DX39A_HUMAN	False	False	K	K	L	256	267	Trypsin	Has		0	6610.8	6610.8				#NUM!
53.5717	LTLHGLQQYYVK	O00148	O00148	DDX39A	ATP-dependent RNA helicase DDX39A	DX39A_HUMAN	False	False	K	K	L	256	267	Trypsin	Has		0	1402	1402				#NUM!
53.5717	GSYVSIHSSGFR	O00148	O00148	DDX39A	ATP-dependent RNA helicase DDX39A	DX39A_HUMAN	False	False	K	R	D	36	47	Trypsin	Has		0	6528.41	6528.41				#NUM!
53.5717	GSYVSIHSSGFR	O00148	O00148	DDX39A	ATP-dependent RNA helicase DDX39A	DX39A_HUMAN	False	False	K	R	D	36	47	Trypsin	Has		0	1786.61	1786.61				#NUM!
53.5717	CMALAQLLVEQNFPAIAIHR	O00148	O00148	DDX39A	ATP-dependent RNA helicase DDX39A	DX39A_HUMAN	True	True	R	R	G	299	318	Trypsin	Has	C1(Carbamidomethyl)	1	573.525	573.525				#NUM!
55.2752	TTQQIDLQGPGPWGFR	O00151	O00151	PDLIM1	PDZ and LIM domain protein 1	PDLI1_HUMAN	True	True	M	R	L	2	17	SemiTrypsin	Has	Acetyl (Protein N-term)	2	1711.21	1711.21				#NUM!
55.2752	SSENISNFNNALESK	O00151	O00151	PDLIM1	PDZ and LIM domain protein 1	PDLI1_HUMAN	True	True	Y	K	T	152	166	SemiTrypsin	Has		0	524.799	524.799				#NUM!
55.2752	HPECYVCTDCGTNLK	O00151	O00151	PDLIM1	PDZ and LIM domain protein 1	PDLI1_HUMAN	True	True	R	K	Q	280	294	Trypsin	Has	C4(Carbamidomethyl);C7(Carbamidomethyl);C10(Carbamidomethyl)	3	754.322	754.322				#NUM!
55.2752	TAASGVEANSRPLDHAQPPSSLVIDK	O00151	O00151	PDLIM1	PDZ and LIM domain protein 1	PDLI1_HUMAN	True	True	K	K	E	167	192	Trypsin	Has		0	1842.68	1842.68				#NUM!
55.2752	TAASGVEANSRPLDHAQPPSSLVIDK	O00151	O00151	PDLIM1	PDZ and LIM domain protein 1	PDLI1_HUMAN	True	True	K	K	E	167	192	Trypsin	Has		0	513.021	513.021				#NUM!
55.2752	MNLASEPQEVLHIG	O00151	O00151	PDLIM1	PDZ and LIM domain protein 1	PDLI1_HUMAN	True	True	K	G	S	104	117	SemiTrypsin	Has		0	417.176	417.176				#NUM!
55.2752	NISNFNNALESK	O00151	O00151	PDLIM1	PDZ and LIM domain protein 1	PDLI1_HUMAN	True	True	E	K	T	155	166	SemiTrypsin	Has		0	440.432	440.432				#NUM!
55.2752	HRHPECYVCTDCGTNL	O00151	O00151	PDLIM1	PDZ and LIM domain protein 1	PDLI1_HUMAN	True	True	R	L	K	278	293	SemiTrypsin	Has	C6(Carbamidomethyl);C9(Carbamidomethyl);C12(Carbamidomethyl)	4	1411.95	1411.95				#NUM!
55.2752	CGTGIVGVFVK	O00151	O00151	PDLIM1	PDZ and LIM domain protein 1	PDLI1_HUMAN	True	True	K	K	L	263	273	Trypsin	Has	C1(Carbamidomethyl)	1	1964.91	1964.91				#NUM!
55.2752	HRHPECYVCTDCGTNLK	O00151	O00151	PDLIM1	PDZ and LIM domain protein 1	PDLI1_HUMAN	True	True	R	K	Q	278	294	Trypsin	Has	C6(Carbamidomethyl);C9(Carbamidomethyl);C12(Carbamidomethyl)	4	870.587	870.587				#NUM!
55.2752	GCTDNLTLTVAR	O00151	O00151	PDLIM1	PDZ and LIM domain protein 1	PDLI1_HUMAN	True	True	K	R	S	72	83	Trypsin	Has	C2(Carbamidomethyl)	1	1128.21	1128.21				#NUM!
55.2752	MNLASEPQEVLHIGSAHNR	O00151	O00151	PDLIM1	PDZ and LIM domain protein 1	PDLI1_HUMAN	True	True	K	R	S	104	122	Trypsin	Has		0	1536.82	1536.82				#NUM!
55.2752	MNLASEPQEVLHIGSAHNR	O00151	O00151	PDLIM1	PDZ and LIM domain protein 1	PDLI1_HUMAN	True	True	K	R	S	104	122	Trypsin	Has		0	1253.31	1253.31				#NUM!
55.2752	SAMPFTASPASSTTAR	O00151	O00151	PDLIM1	PDZ and LIM domain protein 1	PDLI1_HUMAN	True	True	R	R	V	123	138	Trypsin	Has		0	933.636	933.636				#NUM!
55.2752	AALANLCIGDVITAIDGENTSNMTHLEAQNR	O00151	O00151	PDLIM1	PDZ and LIM domain protein 1	PDLI1_HUMAN	True	True	K	R	I	39	69	Trypsin	Has	C7(Carbamidomethyl)	1	83.821	83.821				#NUM!
49.8016	LMDEVAGIVAAR	O00154	O00154	ACOT7	Cytosolic acyl coenzyme A thioester hydrolase	BACH_HUMAN	True	True	K	R	H	253	264	Trypsin	Has		0	10169.4	10169.4				#NUM!
49.8016	MIEEAGAIISTR	O00154	O00154	ACOT7	Cytosolic acyl coenzyme A thioester hydrolase	BACH_HUMAN	True	True	K	R	H	79	90	Trypsin	Has		0	174.186	174.186				#NUM!
49.8016	IMRPDDANVAGNVHGGTILK	O00154	O00154	ACOT7	Cytosolic acyl coenzyme A thioester hydrolase	BACH_HUMAN	True	True	R	K	M	59	78	Trypsin	Has		0	1466.24	1466.24				#NUM!
49.8016	IMRPDDANVAGNVHGGTILK	O00154	O00154	ACOT7	Cytosolic acyl coenzyme A thioester hydrolase	BACH_HUMAN	True	True	R	K	M	59	78	Trypsin	Has		0	4499.05	4499.05				#NUM!
49.8016	TNIVTASVDAINFHDK	O00154	O00154	ACOT7	Cytosolic acyl coenzyme A thioester hydrolase	BACH_HUMAN	True	True	K	K	I	268	283	Trypsin	Has		0	702.311	702.311				#NUM!
49.8016	WYVPLSLK	O00154	O00154	ACOT7	Cytosolic acyl coenzyme A thioester hydrolase	BACH_HUMAN	True	True	L	K	N	161	168	SemiTrypsin	Has		0	223.249	223.249				#NUM!
49.8016	FTYVSLSQEGR	O00154	O00154	ACOT7	Cytosolic acyl coenzyme A thioester hydrolase	BACH_HUMAN	True	True	F	R	S	330	340	SemiTrypsin	UP		0	2533.26	2533.26	19.7951	19.7951	0.0325036	127.975
49.8016	AASAFFTYVSLSQEGR	O00154	O00154	ACOT7	Cytosolic acyl coenzyme A thioester hydrolase	BACH_HUMAN	True	True	R	R	S	325	340	Trypsin	Has		0	882.808	882.808				#NUM!
50.059	LLSVEGSTLR	O00159	O00159	MYO1C	Unconventional myosin-Ic	MYO1C_HUMAN	True	True	R	R	E	341	350	Trypsin	UP		0	26390.4	26390.4	8274.07	8274.07	0.0443487	3.18952
50.059	IGPVLVSVNPYR	O00159	O00159	MYO1C	Unconventional myosin-Ic	MYO1C_HUMAN	True	True	Y	R	D	80	91	SemiTrypsin	UP		0	2581.4	2581.4	1296.67	1296.67	0.000427438	1.99079
50.059	SLCPETWPTWAGRPQDGVAVLVR	O00159	O00159	MYO1C	Unconventional myosin-Ic	MYO1C_HUMAN	True	True	K	R	H	677	699	Trypsin	UP	C3(Carbamidomethyl)	1	7122.34	7122.34	1145.26	1145.26	5.35493e-06	6.21898
50.059	LLHYAGEVTYSVT	O00159	O00159	MYO1C	Unconventional myosin-Ic	MYO1C_HUMAN	True	True	R	T	G	544	556	SemiTrypsin	Has		0	505.806	505.806				#NUM!
50.059	YMDVQFDFK	O00159	O00159	MYO1C	Unconventional myosin-Ic	MYO1C_HUMAN	True	True	K	K	G	201	209	Trypsin	Has	M2(Oxidation)	0	781.529	781.529				#NUM!
50.059	FRENLIYTYIGPVLVSVNPYR	O00159	O00159	MYO1C	Unconventional myosin-Ic	MYO1C_HUMAN	True	True	R	R	D	71	91	Trypsin	Has		1	2079.88	2079.88				#NUM!
50.059	GAPVGGHILSYLLEK	O00159	O00159	MYO1C	Unconventional myosin-Ic	MYO1C_HUMAN	True	True	K	K	S	210	224	Trypsin	Has		0	3752.72	3752.72				#NUM!
50.059	VNSININQGSITFAGGPGR	O00159	O00159	MYO1C	Unconventional myosin-Ic	MYO1C_HUMAN	True	True	R	R	D	1013	1031	Trypsin	UP		0	4795.71	4795.71	17.8215	17.8215	0.000958014	269.096
50.059	VNSININQGSITFAGGPGR	O00159	O00159	MYO1C	Unconventional myosin-Ic	MYO1C_HUMAN	True	True	R	R	D	1013	1031	Trypsin	Has		0	2637.68	2637.68				#NUM!
50.059	DQAVMISGESGAGK	O00159	O00159	MYO1C	Unconventional myosin-Ic	MYO1C_HUMAN	True	True	R	K	T	133	146	Trypsin	Has		0	3262.69	3262.69				#NUM!
50.059	KIICDLVEEK	O00159	O00159	MYO1C	Unconventional myosin-Ic	MYO1C_HUMAN	True	True	N	K	F	477	486	SemiTrypsin	Has	C4(Carbamidomethyl)	2	150.081	150.081				#NUM!
50.059	GDVVLQSDHVIETLTK	O00159	O00159	MYO1C	Unconventional myosin-Ic	MYO1C_HUMAN	True	True	K	K	T	990	1005	Trypsin	Has		0	10577.7	10577.7				#NUM!
50.059	GDVVLQSDHVIETLTK	O00159	O00159	MYO1C	Unconventional myosin-Ic	MYO1C_HUMAN	True	True	K	K	T	990	1005	Trypsin	Has		0	479.379	479.379				#NUM!
50.059	LLQSNPVLEAFGNAK	O00159	O00159	MYO1C	Unconventional myosin-Ic	MYO1C_HUMAN	False	False	R	K	T	174	188	Trypsin	Has		0	230.459	230.459				#NUM!
50.059	NFHIFYQ	O00159	O00159	MYO1C	Unconventional myosin-Ic	MYO1C_HUMAN	False	False	R	Q	L	236	242	SemiTrypsin	Has		0	3608.74	3608.74				#NUM!
50.059	VLQALGSEPIQYAVPVVK	O00159	O00159	MYO1C	Unconventional myosin-Ic	MYO1C_HUMAN	True	True	R	K	Y	910	927	Trypsin	Has		0	3284.98	3284.98				#NUM!
50.059	VLQALGSEPIQYAVPVVK	O00159	O00159	MYO1C	Unconventional myosin-Ic	MYO1C_HUMAN	True	True	R	K	Y	910	927	Trypsin	Has		0	1279.01	1279.01				#NUM!
50.059	LLHYAGEVTYSVTGFLDK	O00159	O00159	MYO1C	Unconventional myosin-Ic	MYO1C_HUMAN	True	True	R	K	N	544	561	Trypsin	Has		0	1507.88	1507.88				#NUM!
50.059	SFEQFCINYCNEK	O00159	O00159	MYO1C	Unconventional myosin-Ic	MYO1C_HUMAN	False	False	N	K	L	432	444	SemiTrypsin	Has	C6(Carbamidomethyl);C10(Carbamidomethyl)	2	1581.91	1581.91				#NUM!
50.059	LLQFYAE	O00159	O00159	MYO1C	Unconventional myosin-Ic	MYO1C_HUMAN	True	True	R	E	T	153	159	SemiTrypsin	Has		0	737.711	737.711				#NUM!
50.059	WAAQTIR	O00159	O00159	MYO1C	Unconventional myosin-Ic	MYO1C_HUMAN	True	True	K	R	R	782	788	Trypsin	Has		0	19683	19683				#NUM!
50.059	GVSFYEVPPHLFAVADTVYR	O00159	O00159	MYO1C	Unconventional myosin-Ic	MYO1C_HUMAN	True	True	R	R	A	106	125	Trypsin	Has		0	11949.1	11949.1				#NUM!
50.059	AETCPAPER	O00159	O00159	MYO1C	Unconventional myosin-Ic	MYO1C_HUMAN	True	True	Y	R	G	158	166	SemiTrypsin	Has	C4(Carbamidomethyl)	1	3113.67	3113.67				#NUM!
50.059	SLSDSLFVLHVQR	O00159	O00159	MYO1C	Unconventional myosin-Ic	MYO1C_HUMAN	True	True	S	R	A	971	983	SemiTrypsin	Has		0	4901.17	4901.17				#NUM!
50.059	SLSDSLFVLHVQR	O00159	O00159	MYO1C	Unconventional myosin-Ic	MYO1C_HUMAN	True	True	S	R	A	971	983	SemiTrypsin	Has		0	826.165	826.165				#NUM!
50.059	SAICIQSWWR	O00159	O00159	MYO1C	Unconventional myosin-Ic	MYO1C_HUMAN	True	True	R	R	G	760	769	Trypsin	Has	C4(Carbamidomethyl)	1	4010.73	4010.73				#NUM!
50.059	DLQIYSR	O00159	O00159	MYO1C	Unconventional myosin-Ic	MYO1C_HUMAN	True	True	R	R	Q	92	98	Trypsin	Has		0	3729.6	3729.6				#NUM!
50.059	GVSFYEVPPHLFAVA	O00159	O00159	MYO1C	Unconventional myosin-Ic	MYO1C_HUMAN	True	True	R	A	D	106	120	SemiTrypsin	Has		0	1101.63	1101.63				#NUM!
50.059	LLQFYAETCPAPER	O00159	O00159	MYO1C	Unconventional myosin-Ic	MYO1C_HUMAN	True	True	R	R	G	153	166	Trypsin	Has	C9(Carbamidomethyl)	1	7987.72	7987.72				#NUM!
50.059	LLQFYAETCPAPER	O00159	O00159	MYO1C	Unconventional myosin-Ic	MYO1C_HUMAN	True	True	R	R	G	153	166	Trypsin	Has	C9(Carbamidomethyl)	1	2670.86	2670.86				#NUM!
50.059	NPIMSQCFDR	O00159	O00159	MYO1C	Unconventional myosin-Ic	MYO1C_HUMAN	True	True	K	R	S	579	588	Trypsin	Has	C7(Carbamidomethyl)	1	4536.99	4536.99				#NUM!
50.059	PVGGHILSYLLEK	O00159	O00159	MYO1C	Unconventional myosin-Ic	MYO1C_HUMAN	True	True	A	K	S	212	224	SemiTrypsin	Has		0	2319.16	2319.16				#NUM!
50.059	QKGDVVLQSDHVIETLTK	O00159	O00159	MYO1C	Unconventional myosin-Ic	MYO1C_HUMAN	True	True	K	K	T	988	1005	Trypsin	Has		1	828.284	828.284				#NUM!
50.059	QKGDVVLQSDHVIETLTK	O00159	O00159	MYO1C	Unconventional myosin-Ic	MYO1C_HUMAN	True	True	K	K	T	988	1005	Trypsin	Has		1	542.261	542.261				#NUM!
50.059	RLLQFYAETCPAPER	O00159	O00159	MYO1C	Unconventional myosin-Ic	MYO1C_HUMAN	True	True	K	R	G	152	166	Trypsin	Has	C10(Carbamidomethyl)	2	1082.3	1082.3				#NUM!
52.9919	AHQITDESLESTR	O00161	O00161	SNAP23	Synaptosomal-associated protein 23	SNP23_HUMAN	True	True	R	R	R	13	25	Trypsin	UP		0	3630.14	3630.14	1875.98	1875.98	0.00162197	1.93507
52.9919	IDIANAR	O00161	O00161	SNAP23	Synaptosomal-associated protein 23	SNP23_HUMAN	True	True	R	R	A	198	204	Trypsin	Has		0	4292.7	4292.7				#NUM!
51.3894	GELPDFQDGTKA	O00170	O00170	AIP	AH receptor-interacting protein	AIP_HUMAN	True	True	R	A	T	23	34	SemiTrypsin	UP		1	1415.97	1415.97	842.677	842.677	0.00884706	1.68032
51.3894	NIAVGKDPLEGQ	O00170	O00170	AIP	AH receptor-interacting protein	AIP_HUMAN	True	True	R	Q	R	107	118	SemiTrypsin	Has		1	1138.98	1138.98				#NUM!
51.3894	LVVEEYYEVLDHCSSILNK	O00170	O00170	AIP	AH receptor-interacting protein	AIP_HUMAN	True	True	K	K	Y	242	260	Trypsin	Has	C13(Carbamidomethyl)	1	2754.07	2754.07				#NUM!
51.3894	LLNYCQCK	O00170	O00170	AIP	AH receptor-interacting protein	AIP_HUMAN	True	True	L	K	L	234	241	SemiTrypsin	Has	C5(Carbamidomethyl);C7(Carbamidomethyl)	2	840.769	840.769				#NUM!
51.3894	HVVLYPLVAK	O00170	O00170	AIP	AH receptor-interacting protein	AIP_HUMAN	True	True	K	K	S	94	103	Trypsin	Has		0	1123.69	1123.69				#NUM!
51.3894	TLHSDDEGTVLDDSR	O00170	O00170	AIP	AH receptor-interacting protein	AIP_HUMAN	True	True	R	R	A	40	54	Trypsin	Has		0	954.515	954.515				#NUM!
51.3894	YYDAIACLK	O00170	O00170	AIP	AH receptor-interacting protein	AIP_HUMAN	True	True	K	K	N	202	210	Trypsin	Has	C7(Carbamidomethyl)	1	3248.86	3248.86				#NUM!
51.3894	EGEIAQFLCDIK	O00170	O00170	AIP	AH receptor-interacting protein	AIP_HUMAN	True	True	R	K	H	82	93	Trypsin	Has	C9(Carbamidomethyl)	1	999.753	999.753				#NUM!
51.3894	LPVWETIVCTMR	O00170	O00170	AIP	AH receptor-interacting protein	AIP_HUMAN	True	True	K	R	E	70	81	Trypsin	Has	C9(Carbamidomethyl)	1	611.502	611.502				#NUM!
53.725	IDMCPANILQETLK	O00178	O00178	GTPBP1	GTP-binding protein 1	GTPB1_HUMAN	True	True	K	K	L	310	323	Trypsin	Has	C4(Carbamidomethyl)	1	1842.74	1842.74				#NUM!
53.725	TSSVGNDILGFDSEGNVVNKPDSHGGSLEWTK	O00178	O00178	GTPBP1	GTP-binding protein 1	GTPB1_HUMAN	True	True	R	K	I	208	239	Trypsin	Has		0	949.772	949.772				#NUM!
53.725	KIDMCPANILQETLK	O00178	O00178	GTPBP1	GTP-binding protein 1	GTPB1_HUMAN	True	True	T	K	L	309	323	SemiTrypsin	Has	C5(Carbamidomethyl)	2	594	594				#NUM!
53.725	STLLGVLTHGELDNGR	O00178	O00178	GTPBP1	GTP-binding protein 1	GTPB1_HUMAN	True	True	K	R	G	174	189	Trypsin	Has		0	1017.45	1017.45				#NUM!
53.725	EHLGLALALNVPVFVVVTK	O00178	O00178	GTPBP1	GTP-binding protein 1	GTPB1_HUMAN	True	True	K	K	I	291	309	Trypsin	Has		0	157.647	157.647				#NUM!
52.8499	EWPYCSQCPAVW	O00186	O00186	STXBP3	Syntaxin-binding protein 3	STXB3_HUMAN	True	True	K	W	N	494	505	SemiTrypsin	UP	C5(Carbamidomethyl);C8(Carbamidomethyl)	2	66.6799	66.6799	34.5056	34.5056	0.00114132	1.93244
52.8499	NWSYLGVPIVPQSQQGK	O00186	O00186	STXBP3	Syntaxin-binding protein 3	STXB3_HUMAN	True	True	R	K	P	441	457	Trypsin	Has		0	2190.54	2190.54				#NUM!
52.8499	ALYFITPTSK	O00186	O00186	STXBP3	Syntaxin-binding protein 3	STXB3_HUMAN	True	True	K	K	S	77	86	Trypsin	Has		0	1232.1	1232.1				#NUM!
52.8499	GFDPVSTVLHEL	O00186	O00186	STXBP3	Syntaxin-binding protein 3	STXB3_HUMAN	True	True	R	L	T	241	252	SemiTrypsin	Has		0	574.613	574.613				#NUM!
48.9599	GFELLYQPEVVR	O00192	O00192	ARVCF	Splicing regulator ARVCF	ARVC_HUMAN	True	True	K	R	L	654	665	Trypsin	Has		0	1050.21	1050.21				#NUM!
48.9599	GLPVLVELLQSETDK	O00192	O00192	ARVCF	Splicing regulator ARVCF	ARVC_HUMAN	True	True	R	K	V	710	724	Trypsin	Has		0	306.676	306.676				#NUM!
51.3232	INEELESQYQQSMDSK	O00193	O00193	SMAP	Small acidic protein	SMAP_HUMAN	True	True	K	K	L	76	91	Trypsin	Has		0	463.379	463.379				#NUM!
51.3783	LQILNLGAK	O00203	O00203	AP3B1	AP-3 complex subunit beta-1	AP3B1_HUMAN	True	True	K	K	L	534	542	Trypsin	UP		0	6441.21	6441.21	391.593	391.593	0.0283481	16.4488
51.3783	TQFVSPWKEGDELEDNGK	O00203	O00203	AP3B1	AP-3 complex subunit beta-1	AP3B1_HUMAN	True	True	R	K	N	254	271	Trypsin	UP		1	735.042	735.042	341.729	341.729	0.0408387	2.15095
51.3783	LLQMQPAQHGEIIK	O00203	O00203	AP3B1	AP-3 complex subunit beta-1	AP3B1_HUMAN	False	False	K	K	H	468	481	Trypsin	Has		0	4157.43	4157.43				#NUM!
51.3783	NAAVVMAVAQLYWHISPK	O00203	O00203	AP3B1	AP-3 complex subunit beta-1	AP3B1_HUMAN	True	True	R	K	S	312	329	Trypsin	Has		0	870.67	870.67				#NUM!
51.3783	LYLTNSK	O00203	O00203	AP3B1	AP-3 complex subunit beta-1	AP3B1_HUMAN	False	False	K	K	Q	543	549	Trypsin	Has		0	3847.58	3847.58				#NUM!
51.3783	ASILWLIGENCER	O00203	O00203	AP3B1	AP-3 complex subunit beta-1	AP3B1_HUMAN	True	True	R	R	V	497	509	Trypsin	Has	C11(Carbamidomethyl)	1	159.357	159.357				#NUM!
51.3783	ATGYLELSNWPEVAPDPSVR	O00203	O00203	AP3B1	AP-3 complex subunit beta-1	AP3B1_HUMAN	True	True	K	R	N	630	649	Trypsin	Has		0	2325.85	2325.85				#NUM!
51.3783	GLAAHYFFPR	O00203	O00203	AP3B1	AP-3 complex subunit beta-1	AP3B1_HUMAN	True	True	K	R	Q	881	890	Trypsin	Has		0	3575.52	3575.52				#NUM!
51.3783	EFQTYVK	O00203	O00203	AP3B1	AP-3 complex subunit beta-1	AP3B1_HUMAN	True	True	R	K	S	408	414	Trypsin	Has		0	1023.16	1023.16				#NUM!
51.3783	EGSTAQLIINTEK	O00203	O00203	AP3B1	AP-3 complex subunit beta-1	AP3B1_HUMAN	True	True	K	K	T	1064	1076	Trypsin	Has		0	606.331	606.331				#NUM!
51.3783	LEILTNLANEANISTLLR	O00203	O00203	AP3B1	AP-3 complex subunit beta-1	AP3B1_HUMAN	True	True	K	R	E	390	407	Trypsin	Has		0	518.151	518.151				#NUM!
51.3783	QFAAATIQTIGR	O00203	O00203	AP3B1	AP-3 complex subunit beta-1	AP3B1_HUMAN	True	True	K	R	C	419	430	Trypsin	Has		0	503.557	503.557				#NUM!
50.6314	GLGMTLSYLFR	O00217	O00217	NDUFS8	NADH dehydrogenase [ubiquinone] iron-sulfur protein 8, mitochondrial	NDUS8_HUMAN	True	True	R	R	E	67	77	Trypsin	Has		0	5829.17	5829.17				#NUM!
50.6314	GLGMTLSYLFR	O00217	O00217	NDUFS8	NADH dehydrogenase [ubiquinone] iron-sulfur protein 8, mitochondrial	NDUS8_HUMAN	True	True	R	R	E	67	77	Trypsin	Has	M4(Oxidation)	0	2499.28	2499.28				#NUM!
54.3387	NQPLMELLLR	O00221	O00221	NFKBIE	NF-kappa-B inhibitor epsilon	IKBE_HUMAN	True	True	K	R	N	382	391	Trypsin	Has		0	1062.24	1062.24				#NUM!
52.8976	EVELCLECIEWAK	O00231	O00231	PSMD11	26S proteasome non-ATPase regulatory subunit 11	PSD11_HUMAN	True	True	Q	K	S	106	118	SemiTrypsin	UP	C5(Carbamidomethyl);C8(Carbamidomethyl)	2	3416.4	3416.4	28.0619	28.0619	0.0326456	121.745
52.8976	YEAFEGYDSIDSPK	O00231	O00231	PSMD11	26S proteasome non-ATPase regulatory subunit 11	PSD11_HUMAN	True	True	F	K	A	233	246	SemiTrypsin	Has		0	406.731	406.731				#NUM!
52.8976	YVRPFLN	O00231	O00231	PSMD11	26S proteasome non-ATPase regulatory subunit 11	PSD11_HUMAN	True	True	K	N	S	72	78	SemiTrypsin	Has		0	5060.77	5060.77				#NUM!
52.8976	EASIDILHSIVK	O00231	O00231	PSMD11	26S proteasome non-ATPase regulatory subunit 11	PSD11_HUMAN	True	True	R	K	R	21	32	Trypsin	Has		0	1171.73	1171.73				#NUM!
52.8976	YQEALHLGSQLLR	O00231	O00231	PSMD11	26S proteasome non-ATPase regulatory subunit 11	PSD11_HUMAN	True	True	R	R	E	143	155	Trypsin	Has		0	430.321	430.321				#NUM!
52.8976	TGQAAELGGLLK	O00231	O00231	PSMD11	26S proteasome non-ATPase regulatory subunit 11	PSD11_HUMAN	True	True	K	K	Y	60	71	Trypsin	Has		0	3983.82	3983.82				#NUM!
52.8976	AQSLLSTDR	O00231	O00231	PSMD11	26S proteasome non-ATPase regulatory subunit 11	PSD11_HUMAN	True	True	R	R	E	12	20	Trypsin	Has		0	1766.09	1766.09				#NUM!
52.8976	LSQMILDK	O00231	O00231	PSMD11	26S proteasome non-ATPase regulatory subunit 11	PSD11_HUMAN	True	True	K	K	K	365	372	Trypsin	Has		0	1647.26	1647.26				#NUM!
52.8976	YVRPFLNSISK	O00231	O00231	PSMD11	26S proteasome non-ATPase regulatory subunit 11	PSD11_HUMAN	True	True	K	K	A	72	82	Trypsin	Has		0	800.944	800.944				#NUM!
52.8976	FHGILDQGEGVLIIFDEPPVDK	O00231	O00231	PSMD11	26S proteasome non-ATPase regulatory subunit 11	PSD11_HUMAN	True	True	K	K	T	374	395	Trypsin	Has		0	1255.02	1255.02				#NUM!
52.8976	AELRDDPIISTHLAK	O00231	O00231	PSMD11	26S proteasome non-ATPase regulatory subunit 11	PSD11_HUMAN	True	True	R	K	L	311	325	Trypsin	Has		1	1359.16	1359.16				#NUM!
52.8976	TYEAALETIQNMSK	O00231	O00231	PSMD11	26S proteasome non-ATPase regulatory subunit 11	PSD11_HUMAN	True	True	K	K	V	396	409	Trypsin	Has		0	1310.47	1310.47				#NUM!
52.8976	EQSILELGSLLAK	O00231	O00231	PSMD11	26S proteasome non-ATPase regulatory subunit 11	PSD11_HUMAN	True	True	K	K	T	47	59	Trypsin	Has		0	1258.88	1258.88				#NUM!
52.8976	LQATLDMQSGIIHAAEEK	O00231	O00231	PSMD11	26S proteasome non-ATPase regulatory subunit 11	PSD11_HUMAN	True	True	K	K	D	206	223	Trypsin	Has		0	658.897	658.897				#NUM!
52.6947	DNEQSDLVHR	O00232	O00232	PSMD12	26S proteasome non-ATPase regulatory subunit 12	PSD12_HUMAN	True	True	F	R	I	280	289	SemiTrypsin	UP		0	1016.48	1016.48	654.588	654.588	0.0329108	1.55286
52.6947	KLEEIPK	O00232	O00232	PSMD12	26S proteasome non-ATPase regulatory subunit 12	PSD12_HUMAN	True	True	K	K	Y	295	301	Trypsin	Has		1	6207.84	6207.84				#NUM!
52.6947	QCCTYVEEITDLPIK	O00232	O00232	PSMD12	26S proteasome non-ATPase regulatory subunit 12	PSD12_HUMAN	True	True	Q	K	L	107	121	SemiTrypsin	Has	C2(Carbamidomethyl);C3(Carbamidomethyl)	2	463.112	463.112				#NUM!
52.6947	WSTLVEDYGMELR	O00232	O00232	PSMD12	26S proteasome non-ATPase regulatory subunit 12	PSD12_HUMAN	True	True	R	R	K	317	329	Trypsin	UP		0	6148	6148	776.143	776.143	0.00671497	7.92122
52.6947	LDQHEGSYLSICK	O00232	O00232	PSMD12	26S proteasome non-ATPase regulatory subunit 12	PSD12_HUMAN	True	True	Q	K	H	233	245	SemiTrypsin	Has	C12(Carbamidomethyl)	1	315.022	315.022				#NUM!
52.6947	LNSLMSLVNK	O00232	O00232	PSMD12	26S proteasome non-ATPase regulatory subunit 12	PSD12_HUMAN	True	True	K	K	T	432	441	Trypsin	UP		0	2490.12	2490.12	331.295	331.295	0.0403362	7.51634
52.6947	MEVDYSATVDQR	O00232	O00232	PSMD12	26S proteasome non-ATPase regulatory subunit 12	PSD12_HUMAN	True	True	K	R	L	16	27	Trypsin	Has		0	1151.65	1151.65				#NUM!
52.6947	KGSLESPATDVFGSTEEGEK	O00232	O00232	PSMD12	26S proteasome non-ATPase regulatory subunit 12	PSD12_HUMAN	True	True	R	K	R	330	349	Trypsin	Has		1	467.224	467.224				#NUM!
52.6947	LQEVIETLLSLEK	O00232	O00232	PSMD12	26S proteasome non-ATPase regulatory subunit 12	PSD12_HUMAN	True	True	R	K	Q	40	52	Trypsin	Has		0	604.765	604.765				#NUM!
52.6947	MVQQCCTYVEEITDLPIK	O00232	O00232	PSMD12	26S proteasome non-ATPase regulatory subunit 12	PSD12_HUMAN	True	True	K	K	L	104	121	Trypsin	Has	C5(Carbamidomethyl);C6(Carbamidomethyl)	2	1135.77	1135.77				#NUM!
52.6947	GSLESPATDVFGSTEEGEKR	O00232	O00232	PSMD12	26S proteasome non-ATPase regulatory subunit 12	PSD12_HUMAN	True	True	K	R	W	331	350	Trypsin	Has		1	438.879	438.879				#NUM!
52.6947	YYNLMIQLDQHEGSYLSICK	O00232	O00232	PSMD12	26S proteasome non-ATPase regulatory subunit 12	PSD12_HUMAN	True	True	K	K	H	226	245	Trypsin	Has	C19(Carbamidomethyl)	1	622.331	622.331				#NUM!
52.6947	EWDLLNENIMLLSK	O00232	O00232	PSMD12	26S proteasome non-ATPase regulatory subunit 12	PSD12_HUMAN	True	True	K	K	R	79	92	Trypsin	Has		0	581.218	581.218				#NUM!
52.6947	SVVLYVILAPFDNEQSDLVHR	O00232	O00232	PSMD12	26S proteasome non-ATPase regulatory subunit 12	PSD12_HUMAN	True	True	K	R	I	269	289	Trypsin	Has		0	5712.53	5712.53				#NUM!
52.6947	SVVLYVILAPFDNEQSDLVHR	O00232	O00232	PSMD12	26S proteasome non-ATPase regulatory subunit 12	PSD12_HUMAN	True	True	K	R	I	269	289	Trypsin	Has		0	431.604	431.604				#NUM!
51.7885	PLNVTVIR	O00233	O00233	PSMD9	26S proteasome non-ATPase regulatory subunit 9	PSMD9_HUMAN	True	True	K	R	R	187	194	Trypsin	Has		0	1745.1	1745.1				#NUM!
51.7885	ANYDVLESQK	O00233	O00233	PSMD9	26S proteasome non-ATPase regulatory subunit 9	PSMD9_HUMAN	True	True	K	K	G	39	48	Trypsin	Has		0	1742.83	1742.83				#NUM!
51.7885	QVEEALHQLHAR	O00233	O00233	PSMD9	26S proteasome non-ATPase regulatory subunit 9	PSMD9_HUMAN	True	True	K	R	D	92	103	Trypsin	Has		0	554.806	554.806				#NUM!
51.7885	SDVDLYQVR	O00233	O00233	PSMD9	26S proteasome non-ATPase regulatory subunit 9	PSMD9_HUMAN	True	True	R	R	T	65	73	Trypsin	Has		0	1528.8	1528.8				#NUM!
50.1204	VCIESEHSMDTLLAT	O00244	O00244	ATOX1	Copper transport protein ATOX1	ATOX1_HUMAN	True	True	K	T	L	40	54	SemiTrypsin	Has	C2(Carbamidomethyl)	1	34.378	34.378				#NUM!
50.437	ETLSDWESQFTFK	O00264	O00264	PGRMC1	Membrane-associated progesterone receptor component 1	PGRC1_HUMAN	True	True	Q	K	Y	151	163	SemiTrypsin	UP		0	827.681	827.681	504.308	504.308	0.013715	1.64122
50.437	QETLSDWESQFTFK	O00264	O00264	PGRMC1	Membrane-associated progesterone receptor component 1	PGRC1_HUMAN	True	True	Q	K	Y	150	163	SemiTrypsin	UP		0	213.672	213.672	79.9693	79.9693	0.00858504	2.67192
50.437	FYGPEGPYGVFAGR	O00264	O00264	PGRMC1	Membrane-associated progesterone receptor component 1	PGRC1_HUMAN	True	True	K	R	D	106	119	Trypsin	Has		0	6480.54	6480.54				#NUM!
51.8857	AVITEGVKPTLSELEK	O00267	O00267	SUPT5H	Transcription elongation factor SPT5	SPT5H_HUMAN	True	True	S	K	F	380	395	SemiTrypsin	Has		0	61.4187	61.4187				#NUM!
51.8857	VELHSTCQTISVDR	O00267	O00267	SUPT5H	Transcription elongation factor SPT5	SPT5H_HUMAN	True	True	R	R	Q	734	747	Trypsin	Has	C7(Carbamidomethyl)	1	1958.96	1958.96				#NUM!
51.8857	LGYWNQQMVPIK	O00267	O00267	SUPT5H	Transcription elongation factor SPT5	SPT5H_HUMAN	True	True	R	K	E	247	258	Trypsin	Has		0	1711.06	1711.06				#NUM!
51.8857	SLGGDVASDGDFLIFEGNR	O00267	O00267	SUPT5H	Transcription elongation factor SPT5	SPT5H_HUMAN	True	True	R	R	Y	347	365	Trypsin	Has		0	316.274	316.274				#NUM!
51.8857	FIAYQFTDTPLQIK	O00267	O00267	SUPT5H	Transcription elongation factor SPT5	SPT5H_HUMAN	True	True	K	K	S	200	213	Trypsin	Has		0	920.215	920.215				#NUM!
51.8857	FAVALDSEQNNIHVK	O00267	O00267	SUPT5H	Transcription elongation factor SPT5	SPT5H_HUMAN	True	True	R	K	D	583	597	Trypsin	Has		0	412.167	412.167				#NUM!
53.0275	QESFDVDETDSGAGLK	O00273	O00273	DFFA	DNA fragmentation factor subunit alpha	DFFA_HUMAN	True	True	S	K	W	108	123	SemiTrypsin	Has		0	242.989	242.989				#NUM!
53.0275	ACDILAIDK	O00273	O00273	DFFA	DNA fragmentation factor subunit alpha	DFFA_HUMAN	True	True	K	K	S	46	54	Trypsin	Has	C2(Carbamidomethyl)	1	4490.72	4490.72				#NUM!
53.0275	LQHTLQQVLDQR	O00273	O00273	DFFA	DNA fragmentation factor subunit alpha	DFFA_HUMAN	True	True	R	R	E	171	182	Trypsin	Has		0	388.861	388.861				#NUM!
52.4289	MWGHLSEGYGQLC	O00291	O00291	HIP1	Huntingtin-interacting protein 1	HIP1_HUMAN	True	True	R	C	S	127	139	SemiTrypsin	Has	C13(Carbamidomethyl)	1	178.714	178.714				#NUM!
52.4289	TQEQLEVLESLK	O00291	O00291	HIP1	Huntingtin-interacting protein 1	HIP1_HUMAN	True	True	K	K	Q	528	539	Trypsin	Has		0	285.122	285.122				#NUM!
52.4289	WTEGLISASK	O00291	O00291	HIP1	Huntingtin-interacting protein 1	HIP1_HUMAN	False	False	R	K	A	868	877	Trypsin	Has		0	1504.98	1504.98				#NUM!
52.4289	GHVSELEADLAEQQHLR	O00291	O00291	HIP1	Huntingtin-interacting protein 1	HIP1_HUMAN	True	True	K	R	Q	407	423	Trypsin	Has		0	1129.93	1129.93				#NUM!
54.2419	LAALNPESNTAGLDIFAK	O00299	O00299	CLIC1	Chloride intracellular channel protein 1	CLIC1_HUMAN	True	True	K	K	F	96	113	Trypsin	Has		0	1614.32	1614.32				#NUM!
54.2419	KFLDGNELTLADCN	O00299	O00299	CLIC1	Chloride intracellular channel protein 1	CLIC1_HUMAN	True	True	R	N	L	166	179	SemiTrypsin	UP	C13(Carbamidomethyl)	2	188.203	188.203	16.0177	16.0177	0.00866966	11.7496
54.2419	YLSNAYAR	O00299	O00299	CLIC1	Chloride intracellular channel protein 1	CLIC1_HUMAN	True	True	R	R	E	209	216	Trypsin	Has		0	18980.7	18980.7				#NUM!
54.2419	LFMVLWLK	O00299	O00299	CLIC1	Chloride intracellular channel protein 1	CLIC1_HUMAN	True	True	R	K	G	30	37	Trypsin	Has		0	2144.7	2144.7				#NUM!
54.2419	KFLDGNELTLADCNLLPK	O00299	O00299	CLIC1	Chloride intracellular channel protein 1	CLIC1_HUMAN	True	True	R	K	L	166	183	Trypsin	Has	C13(Carbamidomethyl)	2	528.802	528.802				#NUM!
54.2419	SAEDEGVSQR	O00299	O00299	CLIC1	Chloride intracellular channel protein 1	CLIC1_HUMAN	True	True	T	R	K	156	165	SemiTrypsin	Has		0	1727	1727				#NUM!
54.2419	GVTFNVTTVDTK	O00299	O00299	CLIC1	Chloride intracellular channel protein 1	CLIC1_HUMAN	True	True	K	K	R	38	49	Trypsin	Has		0	2037.7	2037.7				#NUM!
54.2419	LCPGGQLPFLLYGTEVHTDTNK	O00299	O00299	CLIC1	Chloride intracellular channel protein 1	CLIC1_HUMAN	True	True	K	K	I	58	79	Trypsin	Has	C2(Carbamidomethyl)	1	5202.94	5202.94				#NUM!
54.2419	LLYGTEVHTDTNK	O00299	O00299	CLIC1	Chloride intracellular channel protein 1	CLIC1_HUMAN	True	True	F	K	I	67	79	SemiTrypsin	Has		0	786.591	786.591				#NUM!
54.2419	LLYGTEVHTDTNK	O00299	O00299	CLIC1	Chloride intracellular channel protein 1	CLIC1_HUMAN	True	True	F	K	I	67	79	SemiTrypsin	Has		0	2978.07	2978.07				#NUM!
54.7589	AEDVLSGK	O00303	O00303	EIF3F	Eukaryotic translation initiation factor 3 subunit F	EIF3F_HUMAN	True	True	Y	K	V	290	297	SemiTrypsin	Has		0	131.865	131.865				#NUM!
54.7589	HSVEVTNCF	O00303	O00303	EIF3F	Eukaryotic translation initiation factor 3 subunit F	EIF3F_HUMAN	True	True	K	F	S	127	135	SemiTrypsin	Has	C8(Carbamidomethyl)	1	1610.38	1610.38				#NUM!
54.7589	LHPVILASIVDSYER	O00303	O00303	EIF3F	Eukaryotic translation initiation factor 3 subunit F	EIF3F_HUMAN	True	True	R	R	R	94	108	Trypsin	Has		0	1824.26	1824.26				#NUM!
54.7589	AYVSTLMGVPGR	O00303	O00303	EIF3F	Eukaryotic translation initiation factor 3 subunit F	EIF3F_HUMAN	True	True	K	R	T	215	226	Trypsin	Has		0	6233.74	6233.74				#NUM!
54.7589	SVLIHEYYSR	O00303	O00303	EIF3F	Eukaryotic translation initiation factor 3 subunit F	EIF3F_HUMAN	True	True	H	R	E	183	192	SemiTrypsin	Has		0	1667.66	1667.66				#NUM!
54.7589	GHDITEHSVLIHEYYSR	O00303	O00303	EIF3F	Eukaryotic translation initiation factor 3 subunit F	EIF3F_HUMAN	True	True	T	R	E	176	192	SemiTrypsin	Has		0	1097.5	1097.5				#NUM!
54.7589	NCFSVPHNESEDEVAVDMEFAK	O00303	O00303	EIF3F	Eukaryotic translation initiation factor 3 subunit F	EIF3F_HUMAN	True	True	T	K	N	133	154	SemiTrypsin	Has	C2(Carbamidomethyl)	1	435.743	435.743				#NUM!
54.7589	VIGLSSDLQQVGGASAR	O00303	O00303	EIF3F	Eukaryotic translation initiation factor 3 subunit F	EIF3F_HUMAN	True	True	R	R	I	262	278	Trypsin	Has		0	6927.38	6927.38				#NUM!
54.7589	VIGLSSDLQQVGGASAR	O00303	O00303	EIF3F	Eukaryotic translation initiation factor 3 subunit F	EIF3F_HUMAN	True	True	R	R	I	262	278	Trypsin	Has		0	2883.03	2883.03				#NUM!
54.7589	LANLTQSQIALNEK	O00303	O00303	EIF3F	Eukaryotic translation initiation factor 3 subunit F	EIF3F_HUMAN	True	True	Y	K	L	340	353	SemiTrypsin	Has		0	866.19	866.19				#NUM!
54.7589	YATGHDITEHSVLIHEYYSR	O00303	O00303	EIF3F	Eukaryotic translation initiation factor 3 subunit F	EIF3F_HUMAN	True	True	W	R	E	173	192	SemiTrypsin	Has		0	868.405	868.405				#NUM!
54.7589	TMGVMFTPLTVK	O00303	O00303	EIF3F	Eukaryotic translation initiation factor 3 subunit F	EIF3F_HUMAN	True	True	R	K	Y	227	238	Trypsin	Has		0	2281.03	2281.03				#NUM!
54.7589	VSPNELILGWYATGHDITEHSVLIH	O00303	O00303	EIF3F	Eukaryotic translation initiation factor 3 subunit F	EIF3F_HUMAN	True	True	K	H	E	163	187	SemiTrypsin	Has		0	168.435	168.435				#NUM!
41.5628	FCIDKVG	O00308	O00308	WWP2	NEDD4-like E3 ubiquitin-protein ligase WWP2	WWP2_HUMAN	True	True	K	G	K	821	827	SemiTrypsin	Has	C2(Carbamidomethyl)	2	1885.07	1885.07				#NUM!
53.3929	GYVHYFFGCR	O00391	O00391	QSOX1	Sulfhydryl oxidase 1	QSOX1_HUMAN	True	True	R	R	D	441	450	Trypsin	Has	C9(Carbamidomethyl)	1	516.85	516.85				#NUM!
47.1586	AYPDNITPDTEDPEPK	O00399	O00399	DCTN6	Dynactin subunit 6	DCTN6_HUMAN	True	True	N	K	P	65	80	SemiTrypsin	UP		0	1989.71	1989.71	1270.74	1270.74	0.0270396	1.56579
47.1586	TLQLDFLMK	O00399	O00399	DCTN6	Dynactin subunit 6	DCTN6_HUMAN	True	True	Q	K	I	161	169	SemiTrypsin	Has		0	277.63	277.63				#NUM!
47.1586	VQTERPQPQTLQLDFLMK	O00399	O00399	DCTN6	Dynactin subunit 6	DCTN6_HUMAN	True	True	R	K	I	152	169	Trypsin	Has		0	1406.61	1406.61				#NUM!
47.1586	IAPGAVVCVESEIR	O00399	O00399	DCTN6	Dynactin subunit 6	DCTN6_HUMAN	True	True	K	R	G	11	24	Trypsin	Has	C8(Carbamidomethyl)	1	789.362	789.362				#NUM!
47.9368	LLWAPLVDAVYVK	O00400	O00400	SLC33A1	Acetyl-coenzyme A transporter 1	ACATN_HUMAN	True	True	K	K	N	123	135	Trypsin	UP		0	1513.52	1513.52	237.966	237.966	0.0295263	6.36021
47.9368	EALLGDTGTGDFL	O00400	O00400	SLC33A1	Acetyl-coenzyme A transporter 1	ACATN_HUMAN	True	True	R	L	K	50	62	SemiTrypsin	Has		0	230.397	230.397				#NUM!
47.9368	ECVGASNQNCR	O00400	O00400	SLC33A1	Acetyl-coenzyme A transporter 1	ACATN_HUMAN	True	True	K	R	T	478	488	Trypsin	Has	C2(Carbamidomethyl);C10(Carbamidomethyl)	2	437.356	437.356				#NUM!
51.2657	CSGVACLVK	O00401	O00401	WASL	Actin nucleation-promoting factor WASL	WASL_HUMAN	True	True	K	K	D	61	69	Trypsin	Has	C1(Carbamidomethyl);C6(Carbamidomethyl)	2	279.024	279.024				#NUM!
49.1024	NILCFPIK	O00408	O00408	PDE2A	cGMP-dependent 3',5'-cyclic phosphodiesterase	PDE2A_HUMAN	True	True	R	K	N	501	508	Trypsin	Has	C4(Carbamidomethyl)	1	1629.61	1629.61				#NUM!
49.1024	NLFTHLDDVSVL	O00408	O00408	PDE2A	cGMP-dependent 3',5'-cyclic phosphodiesterase	PDE2A_HUMAN	True	True	K	L	L	402	413	SemiTrypsin	Has		0	449.885	449.885				#NUM!
56.1785	LCGDTSLNNMQR	O00410	O00410	IPO5	Importin-5	IPO5_HUMAN	True	True	K	R	Q	265	276	Trypsin	Has	C2(Carbamidomethyl);M10(Oxidation)	1	340.997	340.997				#NUM!
56.1785	SLVEIADTVPK	O00410	O00410	IPO5	Importin-5	IPO5_HUMAN	False	False	K	K	Y	239	249	Trypsin	UP		0	3043.41	3043.41	684.939	684.939	0.024321	4.44333
56.1785	WNFPGIFGNQQQHYLDVIK	O00410	O00410	IPO5	Importin-5	IPO5_HUMAN	True	True	F	K	R	156	174	SemiTrypsin	UP		0	8182.06	8182.06	336.053	336.053	0.0442626	24.3475
56.1785	KVSDILHSIFSSYK	O00410	O00410	IPO5	Importin-5	IPO5_HUMAN	True	True	T	K	E	841	854	SemiTrypsin	UP		1	3568.39	3568.39	92.3151	92.3151	0.0196686	38.6545
56.1785	ENVNATENCISAVGK	O00410	O00410	IPO5	Importin-5	IPO5_HUMAN	True	True	K	K	I	964	978	Trypsin	Has	C9(Carbamidomethyl)	1	706.115	706.115				#NUM!
56.1785	VSDILHSIFSSYK	O00410	O00410	IPO5	Importin-5	IPO5_HUMAN	True	True	K	K	E	842	854	Trypsin	Has		0	44934.9	44934.9				#NUM!
56.1785	VSDILHSIFSSYK	O00410	O00410	IPO5	Importin-5	IPO5_HUMAN	True	True	K	K	E	842	854	Trypsin	Has		0	3647.81	3647.81				#NUM!
56.1785	AAESMPLLLECAR	O00410	O00410	IPO5	Importin-5	IPO5_HUMAN	True	True	A	R	V	723	735	SemiTrypsin	Has	C11(Carbamidomethyl)	1	8617.7	8617.7				#NUM!
56.1785	AAESMPLLLECAR	O00410	O00410	IPO5	Importin-5	IPO5_HUMAN	True	True	A	R	V	723	735	SemiTrypsin	Has	C11(Carbamidomethyl)	1	451.016	451.016				#NUM!
56.1785	ESMPLLLECAR	O00410	O00410	IPO5	Importin-5	IPO5_HUMAN	True	True	A	R	V	725	735	SemiTrypsin	Has	C9(Carbamidomethyl)	1	2539.68	2539.68				#NUM!
56.1785	QWGLCIFDDVIEHCSPASFK	O00410	O00410	IPO5	Importin-5	IPO5_HUMAN	True	True	R	K	Y	882	901	Trypsin	Has	C5(Carbamidomethyl);C14(Carbamidomethyl)	2	3685.79	3685.79				#NUM!
56.1785	ANEHNVALFK	O00410	O00410	IPO5	Importin-5	IPO5_HUMAN	True	True	L	K	H	203	212	SemiTrypsin	Has		0	1261.1	1261.1				#NUM!
56.1785	LLSSAFDEVYPALPSDVQTAIK	O00410	O00410	IPO5	Importin-5	IPO5_HUMAN	True	True	R	K	S	69	90	Trypsin	Has		0	1016.01	1016.01				#NUM!
56.1785	MWHFMCDALIK	O00410	O00410	IPO5	Importin-5	IPO5_HUMAN	True	True	Q	K	A	745	755	SemiTrypsin	Has	C6(Carbamidomethyl)	1	1013.5	1013.5				#NUM!
56.1785	VRGPEYLTQMWHFMCDALIK	O00410	O00410	IPO5	Importin-5	IPO5_HUMAN	True	True	R	K	A	736	755	Trypsin	Has	C15(Carbamidomethyl)	2	719.378	719.378				#NUM!
56.1785	VRGPEYLTQMWHFMCDALIK	O00410	O00410	IPO5	Importin-5	IPO5_HUMAN	True	True	R	K	A	736	755	Trypsin	Has	C15(Carbamidomethyl)	2	67.9608	67.9608				#NUM!
56.1785	QWGLCIFDDVIEH	O00410	O00410	IPO5	Importin-5	IPO5_HUMAN	True	True	R	H	C	882	894	SemiTrypsin	Has	C5(Carbamidomethyl)	1	344.572	344.572				#NUM!
56.1785	DLIESNHPIVLGPNNTNLPK	O00410	O00410	IPO5	Importin-5	IPO5_HUMAN	True	True	C	K	I	1018	1037	SemiTrypsin	UP		0	121.588	121.588	54.9531	54.9531	0.023525	2.21258
56.1785	KVCDIAAELAR	O00410	O00410	IPO5	Importin-5	IPO5_HUMAN	True	True	K	R	N	108	118	Trypsin	Has	C3(Carbamidomethyl)	2	1190.71	1190.71				#NUM!
56.1785	KVCDIAAELAR	O00410	O00410	IPO5	Importin-5	IPO5_HUMAN	True	True	K	R	N	108	118	Trypsin	Has	C3(Carbamidomethyl)	2	841.297	841.297				#NUM!
56.1785	KEGFVEYTEQVVK	O00410	O00410	IPO5	Importin-5	IPO5_HUMAN	True	True	L	K	L	693	705	SemiTrypsin	Has		1	2631.63	2631.63				#NUM!
56.1785	HLHSIMVL	O00410	O00410	IPO5	Importin-5	IPO5_HUMAN	True	True	K	L	K	488	495	SemiTrypsin	Has		0	2356.48	2356.48				#NUM!
56.1785	GPEYLTQMWHFMCDALIK	O00410	O00410	IPO5	Importin-5	IPO5_HUMAN	True	True	R	K	A	738	755	Trypsin	Has	C13(Carbamidomethyl)	1	934.703	934.703				#NUM!
56.1785	FKPDCVNVEEVLPHWLS	O00410	O00410	IPO5	Importin-5	IPO5_HUMAN	True	True	K	S	W	982	998	SemiTrypsin	Has	C5(Carbamidomethyl)	1	486.641	486.641	1	1		#NUM!
56.1785	EFQQYLPVVMGPLMK	O00410	O00410	IPO5	Importin-5	IPO5_HUMAN	True	True	K	K	T	618	632	Trypsin	Has		0	630.881	630.881				#NUM!
56.1785	VAAAESMPLLLECAR	O00410	O00410	IPO5	Importin-5	IPO5_HUMAN	True	True	R	R	V	721	735	Trypsin	Has	C13(Carbamidomethyl)	1	2292.45	2292.45				#NUM!
56.1785	CTEALPLLVR	O00410	O00410	IPO5	Importin-5	IPO5_HUMAN	True	True	F	R	V	944	953	SemiTrypsin	Has	C1(Carbamidomethyl)	1	1854.79	1854.79				#NUM!
56.1785	YAEYFLRPMLQYVCDNSPEVR	O00410	O00410	IPO5	Importin-5	IPO5_HUMAN	True	True	K	R	Q	902	922	Trypsin	Has	C14(Carbamidomethyl)	1	2111.36	2111.36				#NUM!
56.1785	MLVQCMQDQEHPSIR	O00410	O00410	IPO5	Importin-5	IPO5_HUMAN	True	True	R	R	T	176	190	Trypsin	Has	C5(Carbamidomethyl)	1	8483.2	8483.2				#NUM!
56.1785	MLVQCMQDQEHPSIR	O00410	O00410	IPO5	Importin-5	IPO5_HUMAN	True	True	R	R	T	176	190	Trypsin	Has	C5(Carbamidomethyl);M6(Oxidation)	1	1806.77	1806.77				#NUM!
56.1785	MLVQCMQDQEHPSIR	O00410	O00410	IPO5	Importin-5	IPO5_HUMAN	True	True	R	R	T	176	190	Trypsin	Has	M1(Oxidation);C5(Carbamidomethyl)	1	695.589	695.589				#NUM!
56.1785	FLFDSVSSQNVGLR	O00410	O00410	IPO5	Importin-5	IPO5_HUMAN	True	True	K	R	E	135	148	Trypsin	Has		0	3743.03	3743.03				#NUM!
56.1785	QMAAVLLR	O00410	O00410	IPO5	Importin-5	IPO5_HUMAN	True	True	R	R	R	60	67	Trypsin	Has		0	2656.58	2656.58				#NUM!
56.1785	AALINFTEDCPK	O00410	O00410	IPO5	Importin-5	IPO5_HUMAN	True	True	A	K	S	464	475	SemiTrypsin	Has	C10(Carbamidomethyl)	1	1291.85	1291.85				#NUM!
56.1785	FMQDASDVMQLLLK	O00410	O00410	IPO5	Importin-5	IPO5_HUMAN	True	True	K	K	T	573	586	Trypsin	Has		0	549.419	549.419				#NUM!
56.1785	EAALHIFWNFPGIFGNQQQHYLDVIK	O00410	O00410	IPO5	Importin-5	IPO5_HUMAN	True	True	R	K	R	149	174	Trypsin	Has		0	224.025	224.025				#NUM!
56.1785	STACQMLVCYAK	O00410	O00410	IPO5	Importin-5	IPO5_HUMAN	True	True	K	K	E	679	690	Trypsin	Has	C4(Carbamidomethyl);C9(Carbamidomethyl)	2	1422.88	1422.88				#NUM!
56.1785	ATAAFILANEHNVALFK	O00410	O00410	IPO5	Importin-5	IPO5_HUMAN	True	True	R	K	H	196	212	Trypsin	Has		0	1124.1	1124.1				#NUM!
56.1785	LVLEQVVTSIASVADTAEEK	O00410	O00410	IPO5	Importin-5	IPO5_HUMAN	True	True	K	K	F	507	526	Trypsin	Has		0	402.582	402.582				#NUM!
56.1785	AIGTEPDSDVLSEIMHSFAK	O00410	O00410	IPO5	Importin-5	IPO5_HUMAN	True	True	K	K	C	756	775	Trypsin	Has		0	2120.91	2120.91				#NUM!
51.7845	YNAVTGEWLDDEVLIK	O00418	O00418	EEF2K	Eukaryotic elongation factor 2 kinase	EF2K_HUMAN	True	True	R	K	M	117	132	Trypsin	UP		0	1252.26	1252.26	519.18	519.18	0.0375555	2.41199
51.1261	FQIGDYLDIAITPPNR	O00422	O00422	SAP18	Histone deacetylase complex subunit SAP18	SAP18_HUMAN	True	True	K	R	A	127	142	Trypsin	UP		0	1167.39	1167.39	74.8337	74.8337	0.044107	15.5998
51.1261	TWMDATLK	O00422	O00422	SAP18	Histone deacetylase complex subunit SAP18	SAP18_HUMAN	True	True	Y	K	E	60	67	SemiTrypsin	UP		0	5657.42	5657.42	624.335	624.335	0.00285397	9.06151
51.1261	GTHFNFAIVF	O00422	O00422	SAP18	Histone deacetylase complex subunit SAP18	SAP18_HUMAN	True	True	K	F	T	84	93	SemiTrypsin	Has		0	475.001	475.001				#NUM!
50.5695	HATLWDAVGHRPVWDK	O00423	O00423	EML1	Echinoderm microtubule-associated protein-like 1	EMAL1_HUMAN	True	True	K	K	I	566	581	Trypsin	Has		0	1827.38	1827.38				#NUM!
50.5695	IIEDPAQSSGFHPSGSVVAVGTLTGR	O00423	O00423	EML1	Echinoderm microtubule-associated protein-like 1	EMAL1_HUMAN	True	True	K	R	W	582	607	Trypsin	Has		0	1476.51	1476.51				#NUM!
54.3674	ILAHNNFVGR	O00425	O00425	IGF2BP3	Insulin-like growth factor 2 mRNA-binding protein 3	IF2B3_HUMAN	False	False	K	R	L	281	290	Trypsin	Has		0	3336.81	3336.81				#NUM!
54.3674	IQEILTQVK	O00425	O00425	IGF2BP3	Insulin-like growth factor 2 mRNA-binding protein 3	IF2B3_HUMAN	True	True	K	K	Q	553	561	Trypsin	Has		0	4145.29	4145.29				#NUM!
54.3674	LNGFQLENFTLK	O00425	O00425	IGF2BP3	Insulin-like growth factor 2 mRNA-binding protein 3	IF2B3_HUMAN	True	True	K	K	V	139	150	Trypsin	Has		0	4498.65	4498.65				#NUM!
54.3674	ITGHFYAC	O00425	O00425	IGF2BP3	Insulin-like growth factor 2 mRNA-binding protein 3	IF2B3_HUMAN	True	True	K	C	Q	539	546	SemiTrypsin	Has	C8(Carbamidomethyl)	1	1229.76	1229.76				#NUM!
54.3674	LLVPTQFVGAIIGK	O00425	O00425	IGF2BP3	Insulin-like growth factor 2 mRNA-binding protein 3	IF2B3_HUMAN	True	True	R	K	E	200	213	Trypsin	Has		0	250.36	250.36				#NUM!
54.3674	TVNELQNLSSAEVVVPR	O00425	O00425	IGF2BP3	Insulin-like growth factor 2 mRNA-binding protein 3	IF2B3_HUMAN	True	True	K	R	D	509	525	Trypsin	Has		0	2033.19	2033.19				#NUM!
54.3674	KIQEILTQVK	O00425	O00425	IGF2BP3	Insulin-like growth factor 2 mRNA-binding protein 3	IF2B3_HUMAN	True	True	R	K	Q	552	561	Trypsin	Has		1	981.893	981.893				#NUM!
54.3674	LYIGNLSENAAPSDLESIFK	O00425	O00425	IGF2BP3	Insulin-like growth factor 2 mRNA-binding protein 3	IF2B3_HUMAN	True	True	K	K	D	4	23	Trypsin	Has		0	1424.05	1424.05				#NUM!
54.3674	VAYIPDEMAAQQNPLQQPR	O00425	O00425	IGF2BP3	Insulin-like growth factor 2 mRNA-binding protein 3	IF2B3_HUMAN	True	True	K	R	G	151	169	Trypsin	Has		0	3248.35	3248.35				#NUM!
54.3674	ITGHFYACQVAQR	O00425	O00425	IGF2BP3	Insulin-like growth factor 2 mRNA-binding protein 3	IF2B3_HUMAN	True	True	K	R	K	539	551	Trypsin	Has	C8(Carbamidomethyl)	1	3673.17	3673.17				#NUM!
54.3674	ITGHFYACQVAQR	O00425	O00425	IGF2BP3	Insulin-like growth factor 2 mRNA-binding protein 3	IF2B3_HUMAN	True	True	K	R	K	539	551	Trypsin	Has	C8(Carbamidomethyl)	1	110.341	110.341				#NUM!
54.3674	TGYAFVDCPDESWALK	O00425	O00425	IGF2BP3	Insulin-like growth factor 2 mRNA-binding protein 3	IF2B3_HUMAN	True	True	K	K	A	37	52	Trypsin	Has	C8(Carbamidomethyl)	1	2734.18	2734.18				#NUM!
54.4016	PALFVPEVSFELLVK	O00429	O00429	DNM1L	Dynamin-1-like protein	DNM1L_HUMAN	True	True	R	K	R	404	418	Trypsin	Has		0	981.885	981.885				#NUM!
54.4016	PALFVPEVSFELLVK	O00429	O00429	DNM1L	Dynamin-1-like protein	DNM1L_HUMAN	True	True	R	K	R	404	418	Trypsin	Has		0	190.17	190.17				#NUM!
54.4016	LNSYGEPVDDK	O00429	O00429	DNM1L	Dynamin-1-like protein	DNM1L_HUMAN	True	True	L	K	S	319	329	SemiTrypsin	Has		0	16.0145	16.0145				#NUM!
54.4016	ICYIFHETFGR	O00429	O00429	DNM1L	Dynamin-1-like protein	DNM1L_HUMAN	True	True	R	R	T	366	376	Trypsin	Has	C2(Carbamidomethyl)	1	1565.74	1565.74				#NUM!
54.4016	ICYIFHETFGR	O00429	O00429	DNM1L	Dynamin-1-like protein	DNM1L_HUMAN	True	True	R	R	T	366	376	Trypsin	Has	C2(Carbamidomethyl)	1	9958.28	9958.28				#NUM!
54.4016	GHAVNLLDVPVPVAR	O00429	O00429	DNM1L	Dynamin-1-like protein	DNM1L_HUMAN	True	True	K	R	K	620	634	Trypsin	Has		0	4648.77	4648.77				#NUM!
54.4016	GHAVNLLDVPVPVAR	O00429	O00429	DNM1L	Dynamin-1-like protein	DNM1L_HUMAN	True	True	K	R	K	620	634	Trypsin	Has		0	835.249	835.249				#NUM!
54.4016	LHDAIVEVVTCLLR	O00429	O00429	DNM1L	Dynamin-1-like protein	DNM1L_HUMAN	True	True	K	R	K	460	473	Trypsin	Has	C11(Carbamidomethyl)	1	2279.82	2279.82				#NUM!
54.4016	SNYSTQELLR	O00429	O00429	DNM1L	Dynamin-1-like protein	DNM1L_HUMAN	True	True	C	R	F	447	456	SemiTrypsin	Has		0	344.278	344.278				#NUM!
54.4016	IFSPNVVNLTLVDLPGMTK	O00429	O00429	DNM1L	Dynamin-1-like protein	DNM1L_HUMAN	True	True	K	K	V	134	152	Trypsin	Has		0	184.19	184.19				#NUM!
54.4016	IIQHCSNYSTQELLR	O00429	O00429	DNM1L	Dynamin-1-like protein	DNM1L_HUMAN	True	True	R	R	F	442	456	Trypsin	Has	C5(Carbamidomethyl)	1	1749.4	1749.4				#NUM!
54.4016	SATLLQLITK	O00429	O00429	DNM1L	Dynamin-1-like protein	DNM1L_HUMAN	True	True	K	K	F	330	339	Trypsin	Has		0	1951.03	1951.03				#NUM!
54.4016	DTLQSELVGQLYK	O00429	O00429	DNM1L	Dynamin-1-like protein	DNM1L_HUMAN	True	True	K	K	S	680	692	Trypsin	Has		0	1449.09	1449.09				#NUM!
51.6417	STPGLRPQHLSGLEMIR	O00442	O00442	RTCA	RNA 3'-terminal phosphate cyclase	RTCA_HUMAN	True	True	R	R	D	44	60	Trypsin	Has		0	1816.14	1816.14				#NUM!
51.6417	VSTALSCLLGLPLR	O00442	O00442	RTCA	RNA 3'-terminal phosphate cyclase	RTCA_HUMAN	True	True	R	R	V	22	35	Trypsin	Has	C7(Carbamidomethyl)	1	473.528	473.528				#NUM!
51.6417	VEVDGSIMEGGGQILR	O00442	O00442	RTCA	RNA 3'-terminal phosphate cyclase	RTCA_HUMAN	True	True	R	R	V	6	21	Trypsin	Has		0	948.95	948.95				#NUM!
51.6417	FGFIFNCDIK	O00442	O00442	RTCA	RNA 3'-terminal phosphate cyclase	RTCA_HUMAN	True	True	K	K	T	147	156	Trypsin	Has	C7(Carbamidomethyl)	1	1634.42	1634.42				#NUM!
51.6417	VGIEAAEMLLANLR	O00442	O00442	RTCA	RNA 3'-terminal phosphate cyclase	RTCA_HUMAN	True	True	K	R	H	273	286	Trypsin	Has		0	278.407	278.407				#NUM!
51.6417	VGIEAAEMLLANLR	O00442	O00442	RTCA	RNA 3'-terminal phosphate cyclase	RTCA_HUMAN	True	True	K	R	H	273	286	Trypsin	Has		0	173.148	173.148				#NUM!
52.9249	YNPSEEEYEK	O00443	O00443	PIK3C2A	Phosphatidylinositol 4-phosphate 3-kinase C2 domain-containing subunit alpha	P3C2A_HUMAN	True	True	K	K	A	1218	1227	Trypsin	UP		0	1402.36	1402.36	781.23	781.23	0.00350702	1.79506
52.9249	TNPGYLLSPVTAQR	O00443	O00443	PIK3C2A	Phosphatidylinositol 4-phosphate 3-kinase C2 domain-containing subunit alpha	P3C2A_HUMAN	True	True	R	R	N	402	415	Trypsin	UP		0	1063.9	1063.9	226.397	226.397	0.0029517	4.69927
52.9249	DPWDAVLLEER	O00443	O00443	PIK3C2A	Phosphatidylinositol 4-phosphate 3-kinase C2 domain-containing subunit alpha	P3C2A_HUMAN	True	True	K	R	S	302	312	Trypsin	Has		0	249.646	249.646				#NUM!
52.9249	ALGNIQIAHNLYWLLK	O00443	O00443	PIK3C2A	Phosphatidylinositol 4-phosphate 3-kinase C2 domain-containing subunit alpha	P3C2A_HUMAN	True	True	R	K	D	1000	1015	Trypsin	Has		0	1244.45	1244.45				#NUM!
52.9249	HPVEELLDSYHNQVELALQIENQHR	O00443	O00443	PIK3C2A	Phosphatidylinositol 4-phosphate 3-kinase C2 domain-containing subunit alpha	P3C2A_HUMAN	True	True	R	R	A	548	572	Trypsin	Has		0	947.568	947.568				#NUM!
52.9249	FNFFIHNLAQLR	O00443	O00443	PIK3C2A	Phosphatidylinositol 4-phosphate 3-kinase C2 domain-containing subunit alpha	P3C2A_HUMAN	True	True	K	R	F	1386	1397	Trypsin	Has		0	616.065	616.065				#NUM!
52.9249	YEHVLGALLSVGGK	O00443	O00443	PIK3C2A	Phosphatidylinositol 4-phosphate 3-kinase C2 domain-containing subunit alpha	P3C2A_HUMAN	True	True	R	K	R	1027	1040	Trypsin	Has		0	943.236	943.236				#NUM!
52.9249	FDWLDLDPLSK	O00443	O00443	PIK3C2A	Phosphatidylinositol 4-phosphate 3-kinase C2 domain-containing subunit alpha	P3C2A_HUMAN	True	True	K	K	P	268	278	Trypsin	Has		0	215.738	215.738				#NUM!
52.2522	FTPVPPTPPDACR	O00468	O00468	AGRN	Agrin	AGRIN_HUMAN	True	True	H	R	G	161	173	SemiTrypsin	Has	C12(Carbamidomethyl)	1	715.806	715.806				#NUM!
52.2522	TYDSDCWR	O00468	O00468	AGRN	Agrin	AGRIN_HUMAN	True	True	R	R	Q	435	442	Trypsin	UP	C6(Carbamidomethyl)	1	1057.26	1057.26	223.273	223.273	0.0114303	4.73528
52.2522	SCLCPATCR	O00468	O00468	AGRN	Agrin	AGRIN_HUMAN	True	True	A	R	G	269	277	SemiTrypsin	Has	C2(Carbamidomethyl);C4(Carbamidomethyl);C8(Carbamidomethyl)	3	282.182	282.182				#NUM!
52.2522	KFDGPCDPCQGALPDPSR	O00468	O00468	AGRN	Agrin	AGRIN_HUMAN	True	True	K	R	S	312	329	Trypsin	Has	C6(Carbamidomethyl);C9(Carbamidomethyl)	3	1155.68	1155.68				#NUM!
52.2522	AYGTGFVGCLR	O00468	O00468	AGRN	Agrin	AGRIN_HUMAN	True	True	K	R	D	2031	2041	Trypsin	Has	C9(Carbamidomethyl)	1	424.808	424.808				#NUM!
52.2522	FGALCEAETGR	O00468	O00468	AGRN	Agrin	AGRIN_HUMAN	True	True	R	R	C	542	552	Trypsin	Has	C5(Carbamidomethyl)	1	1626.08	1626.08				#NUM!
55.1132	DKLDPDMALCR	O00469	O00469	PLOD2	Procollagen-lysine,2-oxoglutarate 5-dioxygenase 2	PLOD2_HUMAN	True	True	R	R	N	485	495	Trypsin	UP	C10(Carbamidomethyl)	2	10249	10249	3136.35	3136.35	0.00284236	3.2678
55.1132	SEDYVDIVQGNR	O00469	O00469	PLOD2	Procollagen-lysine,2-oxoglutarate 5-dioxygenase 2	PLOD2_HUMAN	True	True	R	R	V	441	452	Trypsin	UP		0	8253.26	8253.26	2735.26	2735.26	0.000252337	3.01736
55.1132	EVMEHYADQDDLVVMF	O00469	O00469	PLOD2	Procollagen-lysine,2-oxoglutarate 5-dioxygenase 2	PLOD2_HUMAN	True	True	K	F	T	95	110	SemiTrypsin	Has		0	334.168	334.168				#NUM!
55.1132	QVDLENVWLHFIR	O00469	O00469	PLOD2	Procollagen-lysine,2-oxoglutarate 5-dioxygenase 2	PLOD2_HUMAN	True	True	K	R	E	615	627	Trypsin	Has		0	1934.61	1934.61				#NUM!
55.1132	FLDILLTLDYPK	O00469	O00469	PLOD2	Procollagen-lysine,2-oxoglutarate 5-dioxygenase 2	PLOD2_HUMAN	True	True	R	K	E	314	325	Trypsin	Has		0	9327.05	9327.05				#NUM!
55.1132	IVGPEENLSQAEAR	O00469	O00469	PLOD2	Procollagen-lysine,2-oxoglutarate 5-dioxygenase 2	PLOD2_HUMAN	True	True	K	R	N	359	372	Trypsin	Has		0	7299.09	7299.09				#NUM!
55.1132	VVFAADGILWPDK	O00469	O00469	PLOD2	Procollagen-lysine,2-oxoglutarate 5-dioxygenase 2	PLOD2_HUMAN	True	True	K	K	R	136	148	Trypsin	Has		0	5721.71	5721.71				#NUM!
55.1132	IFQTLNGAVDEVVLK	O00469	O00469	PLOD2	Procollagen-lysine,2-oxoglutarate 5-dioxygenase 2	PLOD2_HUMAN	True	True	K	K	F	218	232	Trypsin	Has		0	4145.52	4145.52				#NUM!
55.1132	IFQTLNGAVDEVVLK	O00469	O00469	PLOD2	Procollagen-lysine,2-oxoglutarate 5-dioxygenase 2	PLOD2_HUMAN	True	True	K	K	F	218	232	Trypsin	Has		0	274.797	274.797				#NUM!
55.1132	GFALLNFVVK	O00469	O00469	PLOD2	Procollagen-lysine,2-oxoglutarate 5-dioxygenase 2	PLOD2_HUMAN	True	True	K	K	Y	645	654	Trypsin	Has		0	2217.59	2217.59				#NUM!
55.1132	IGYAPYVNR	O00469	O00469	PLOD2	Procollagen-lysine,2-oxoglutarate 5-dioxygenase 2	PLOD2_HUMAN	True	True	F	R	I	170	178	SemiTrypsin	Has		0	658.369	658.369				#NUM!
55.1132	EQPTPFLPR	O00469	O00469	PLOD2	Procollagen-lysine,2-oxoglutarate 5-dioxygenase 2	PLOD2_HUMAN	False	False	I	R	F	305	313	SemiTrypsin	Has		0	312.959	312.959				#NUM!
55.1132	VDLENVWLHFIR	O00469	O00469	PLOD2	Procollagen-lysine,2-oxoglutarate 5-dioxygenase 2	PLOD2_HUMAN	True	True	Q	R	E	616	627	SemiTrypsin	Has		0	337.93	337.93				#NUM!
55.1132	TECFDVIFAGGPEEVLKK	O00469	O00469	PLOD2	Procollagen-lysine,2-oxoglutarate 5-dioxygenase 2	PLOD2_HUMAN	True	True	F	K	F	111	128	SemiTrypsin	Has	C3(Carbamidomethyl)	2	401.724	401.724				#NUM!
55.1132	VFAGYYTK	O00469	O00469	PLOD2	Procollagen-lysine,2-oxoglutarate 5-dioxygenase 2	PLOD2_HUMAN	True	True	K	K	G	637	644	Trypsin	Has		0	13901.2	13901.2				#NUM!
55.1132	EVMEHYADQDDLVVM	O00469	O00469	PLOD2	Procollagen-lysine,2-oxoglutarate 5-dioxygenase 2	PLOD2_HUMAN	True	True	K	M	F	95	109	SemiTrypsin	Has		0	1071.45	1071.45				#NUM!
55.1132	DLENVWLHFIR	O00469	O00469	PLOD2	Procollagen-lysine,2-oxoglutarate 5-dioxygenase 2	PLOD2_HUMAN	True	True	V	R	E	617	627	SemiTrypsin	Has		0	449.146	449.146				#NUM!
55.1132	VVFAADGILWPDKR	O00469	O00469	PLOD2	Procollagen-lysine,2-oxoglutarate 5-dioxygenase 2	PLOD2_HUMAN	True	True	K	R	L	136	149	Trypsin	Has		1	2424.24	2424.24				#NUM!
55.1132	VVFAADGILWPDKR	O00469	O00469	PLOD2	Procollagen-lysine,2-oxoglutarate 5-dioxygenase 2	PLOD2_HUMAN	True	True	K	R	L	136	149	Trypsin	Has		1	316.715	316.715				#NUM!
55.1132	VGVWNVPYMANVYLIK	O00469	O00469	PLOD2	Procollagen-lysine,2-oxoglutarate 5-dioxygenase 2	PLOD2_HUMAN	True	True	R	K	G	453	468	Trypsin	Has		0	2455.7	2455.7				#NUM!
55.1132	IVQQWNLQDNDDDQLFYTK	O00469	O00469	PLOD2	Procollagen-lysine,2-oxoglutarate 5-dioxygenase 2	PLOD2_HUMAN	True	True	R	K	V	179	197	Trypsin	Has		0	1013.02	1013.02				#NUM!
55.1132	SLRPHHDASTFTIN	O00469	O00469	PLOD2	Procollagen-lysine,2-oxoglutarate 5-dioxygenase 2	PLOD2_HUMAN	True	True	R	N	I	662	675	SemiTrypsin	Has		0	4147.78	4147.78				#NUM!
55.1132	LLVITVATK	O00469	O00469	PLOD2	Procollagen-lysine,2-oxoglutarate 5-dioxygenase 2	PLOD2_HUMAN	True	True	K	K	E	39	47	Trypsin	Has		0	3124.61	3124.61				#NUM!
37.8481	MPIDLVIDDR	O00470	O00470	MEIS1	Homeobox protein Meis1	MEIS1_HUMAN	True	True	K	R	E	181	190	Trypsin	UP		0	436.719	436.719	262.097	262.097	0.00423428	1.66625
37.8481	CELATCTPR	O00470	O00470	MEIS1	Homeobox protein Meis1	MEIS1_HUMAN	False	False	K	R	E	94	102	Trypsin	Has	C1(Carbamidomethyl);C6(Carbamidomethyl)	2	405.951	405.951				#NUM!
52.9877	AICDVAEYRK	O00471	O00471	EXOC5	Exocyst complex component 5	EXOC5_HUMAN	True	True	L	K	C	631	640	SemiTrypsin	UP	C3(Carbamidomethyl)	2	2510.98	2510.98	217.584	217.584	0.00562674	11.5403
52.9877	LIYEHLQQY	O00471	O00471	EXOC5	Exocyst complex component 5	EXOC5_HUMAN	True	True	R	Y	S	613	621	SemiTrypsin	Has		0	1155.72	1155.72				#NUM!
52.9877	IPMVLHLFDTLHAL	O00471	O00471	EXOC5	Exocyst complex component 5	EXOC5_HUMAN	True	True	K	L	C	647	660	SemiTrypsin	Has		0	19.5162	19.5162				#NUM!
52.9877	NVDTVLMELGVR	O00471	O00471	EXOC5	Exocyst complex component 5	EXOC5_HUMAN	True	True	K	R	F	598	609	Trypsin	Has		0	2037.66	2037.66				#NUM!
52.9877	NVDTVLMELGVR	O00471	O00471	EXOC5	Exocyst complex component 5	EXOC5_HUMAN	True	True	K	R	F	598	609	Trypsin	Has		0	204.419	204.419				#NUM!
52.9877	NILHSFVQLR	O00471	O00471	EXOC5	Exocyst complex component 5	EXOC5_HUMAN	True	True	K	R	A	686	695	Trypsin	Has		0	1413.83	1413.83				#NUM!
52.9877	LIQNVFEIK	O00471	O00471	EXOC5	Exocyst complex component 5	EXOC5_HUMAN	True	True	K	K	L	275	283	Trypsin	Has		0	814.743	814.743				#NUM!
52.9877	GYSHCVDVYIK	O00471	O00471	EXOC5	Exocyst complex component 5	EXOC5_HUMAN	True	True	K	K	Q	224	234	Trypsin	Has	C5(Carbamidomethyl)	1	1159.9	1159.9				#NUM!
52.9877	LHLIAQELPFDR	O00471	O00471	EXOC5	Exocyst complex component 5	EXOC5_HUMAN	True	True	K	R	F	166	177	Trypsin	Has		0	1431.04	1431.04				#NUM!
52.9877	YHDLECQLIQEFTSAQR	O00471	O00471	EXOC5	Exocyst complex component 5	EXOC5_HUMAN	True	True	K	R	R	189	205	Trypsin	Has	C6(Carbamidomethyl)	1	823.274	823.274				#NUM!
55.2837	FYSVNVDYSK	O00483	O00483	NDUFA4	Cytochrome c oxidase subunit NDUFA4	NDUA4_HUMAN	True	True	K	K	L	64	73	Trypsin	Has		0	7272.67	7272.67				#NUM!
50.5242	LGGGMPGLGQGPPTDAPAVDTAEQVYIS	O00487	O00487	PSMD14	26S proteasome non-ATPase regulatory subunit 14	PSDE_HUMAN	True	True	R	S	S	7	34	SemiTrypsin	UP		0	256.949	256.949	82.9537	82.9537	0.00728424	3.0975
50.5242	VIDVFAMPQSGTGVSVEAVDPVFQAK	O00487	O00487	PSMD14	26S proteasome non-ATPase regulatory subunit 14	PSDE_HUMAN	True	True	R	K	M	69	94	Trypsin	Has		0	925.79	925.79				#NUM!
50.5242	HYYSITINYR	O00487	O00487	PSMD14	26S proteasome non-ATPase regulatory subunit 14	PSDE_HUMAN	True	True	R	R	K	199	208	Trypsin	Has		0	999.042	999.042				#NUM!
50.5242	HYYSITINYR	O00487	O00487	PSMD14	26S proteasome non-ATPase regulatory subunit 14	PSDE_HUMAN	True	True	R	R	K	199	208	Trypsin	Has		0	629.867	629.867				#NUM!
50.5242	SWMEGLTLQDYSEHCK	O00487	O00487	PSMD14	26S proteasome non-ATPase regulatory subunit 14	PSDE_HUMAN	True	True	K	K	H	224	239	Trypsin	Has	C15(Carbamidomethyl)	1	885.431	885.431				#NUM!
50.5242	AMPQSGTGVSVEAVDPVFQAK	O00487	O00487	PSMD14	26S proteasome non-ATPase regulatory subunit 14	PSDE_HUMAN	True	True	F	K	M	74	94	SemiTrypsin	Has		0	355.68	355.68				#NUM!
50.5242	PSIQALIHGLNR	O00487	O00487	PSMD14	26S proteasome non-ATPase regulatory subunit 14	PSDE_HUMAN	True	True	K	R	H	187	198	Trypsin	Has		0	473.788	473.788				#NUM!
54.7215	LNQNLNDVLVGLEK	O00499	O00499	BIN1	Myc box-dependent-interacting protein 1	BIN1_HUMAN	True	True	K	K	Q	259	272	Trypsin	Has		0	336.958	336.958				#NUM!
54.7215	IAENNDLLWMDYHQK	O00499	O00499	BIN1	Myc box-dependent-interacting protein 1	BIN1_HUMAN	True	True	K	K	L	103	117	Trypsin	Has		0	353.951	353.951				#NUM!
52.0103	ALGNIIGDGPQCR	O00505	O00505	KPNA3	Importin subunit alpha-4	IMA4_HUMAN	False	False	W	R	D	180	192	SemiTrypsin	Has	C12(Carbamidomethyl)	1	759.134	759.134				#NUM!
52.0103	NEVTVELR	O00505	O00505	KPNA3	Importin subunit alpha-4	IMA4_HUMAN	True	True	R	R	K	30	37	Trypsin	Has		0	2485.79	2485.79				#NUM!
52.0103	NIIGDGPQCR	O00505	O00505	KPNA3	Importin subunit alpha-4	IMA4_HUMAN	False	False	G	R	D	183	192	SemiTrypsin	UP	C9(Carbamidomethyl)	1	810.414	810.414	289.089	289.089	0.00248791	2.80334
52.0103	SPHQNVCEQAVWAL	O00505	O00505	KPNA3	Importin subunit alpha-4	IMA4_HUMAN	True	True	R	L	G	168	181	SemiTrypsin	Has	C7(Carbamidomethyl)	1	2216.13	2216.13				#NUM!
52.0103	EAAWAISNLTISGR	O00505	O00505	KPNA3	Importin subunit alpha-4	IMA4_HUMAN	False	False	K	R	K	387	400	Trypsin	Has		0	3486.68	3486.68				#NUM!
52.0103	AVGNIVTGTDEQTQVVLNCDVLSHFPNLLSHPK	O00505	O00505	KPNA3	Importin subunit alpha-4	IMA4_HUMAN	True	True	R	K	E	307	339	Trypsin	Has	C19(Carbamidomethyl)	1	2178.2	2178.2				#NUM!
52.0103	DYVISLGVVK	O00505	O00505	KPNA3	Importin subunit alpha-4	IMA4_HUMAN	False	False	R	K	P	193	202	Trypsin	Has		0	1421.93	1421.93				#NUM!
52.0103	AVVQSNAVPLFLR	O00505	O00505	KPNA3	Importin subunit alpha-4	IMA4_HUMAN	False	False	Q	R	L	152	164	SemiTrypsin	Has		0	1334.65	1334.65				#NUM!
52.0103	KDQVEYLVQQNVIPPFCNLLSVK	O00505	O00505	KPNA3	Importin subunit alpha-4	IMA4_HUMAN	True	True	R	K	D	401	423	Trypsin	Has	C17(Carbamidomethyl)	2	634.561	634.561				#NUM!
52.0103	SPHQNVCEQAVWALGNIIGDGPQCR	O00505	O00505	KPNA3	Importin subunit alpha-4	IMA4_HUMAN	False	False	R	R	D	168	192	Trypsin	Has	C7(Carbamidomethyl);C24(Carbamidomethyl)	2	937.82	937.82				#NUM!
59.2527	FNDYFEFPR	O00507	O00507	USP9Y	Probable ubiquitin carboxyl-terminal hydrolase FAF-Y	USP9Y_HUMAN	False	False	K	R	E	1814	1822	Trypsin	UP		0	5016.1	5016.1	3216.16	3216.16	0.00552303	1.55965
59.2527	YMPDICVIR	O00507	O00507	USP9Y	Probable ubiquitin carboxyl-terminal hydrolase FAF-Y	USP9Y_HUMAN	False	False	R	R	A	1233	1241	Trypsin	UP	C6(Carbamidomethyl)	1	12312.5	12312.5	7071.05	7071.05	0.000396513	1.74125
59.2527	LWGEPVNLR	O00507	O00507	USP9Y	Probable ubiquitin carboxyl-terminal hydrolase FAF-Y	USP9Y_HUMAN	False	False	R	R	E	1675	1683	Trypsin	UP		0	5520.33	5520.33	2349.92	2349.92	0.00645413	2.34916
59.2527	LLLTAIGYGHVR	O00507	O00507	USP9Y	Probable ubiquitin carboxyl-terminal hydrolase FAF-Y	USP9Y_HUMAN	False	False	K	R	A	1158	1169	Trypsin	Has		0	2114.19	2114.19				#NUM!
59.2527	LLLTAIGYGHVR	O00507	O00507	USP9Y	Probable ubiquitin carboxyl-terminal hydrolase FAF-Y	USP9Y_HUMAN	False	False	K	R	A	1158	1169	Trypsin	Has		0	4742.51	4742.51				#NUM!
59.2527	LYSVVSQLIR	O00507	O00507	USP9Y	Probable ubiquitin carboxyl-terminal hydrolase FAF-Y	USP9Y_HUMAN	False	False	K	R	C	2229	2238	Trypsin	Has		0	5602.72	5602.72				#NUM!
59.2527	NDALSMIIK	O00507	O00507	USP9Y	Probable ubiquitin carboxyl-terminal hydrolase FAF-Y	USP9Y_HUMAN	False	False	K	K	S	305	313	Trypsin	Has		0	2403.05	2403.05				#NUM!
59.2527	EQHDALEFFNS	O00507	O00507	USP9Y	Probable ubiquitin carboxyl-terminal hydrolase FAF-Y	USP9Y_HUMAN	False	False	R	S	L	1684	1694	SemiTrypsin	Has		0	625.539	625.539				#NUM!
59.2527	MLVSLDEGPGPPIK	O00507	O00507	USP9Y	Probable ubiquitin carboxyl-terminal hydrolase FAF-Y	USP9Y_HUMAN	False	False	F	K	Y	2207	2220	SemiTrypsin	Has		0	389.21	389.21				#NUM!
59.2527	EQHDALEFFNSL	O00507	O00507	USP9Y	Probable ubiquitin carboxyl-terminal hydrolase FAF-Y	USP9Y_HUMAN	False	False	R	L	V	1684	1695	SemiTrypsin	Has		0	375.931	375.931				#NUM!
59.2527	WTWAVEWLGDELER	O00507	O00507	USP9Y	Probable ubiquitin carboxyl-terminal hydrolase FAF-Y	USP9Y_HUMAN	False	False	K	R	R	2416	2429	Trypsin	Has		0	234.272	234.272				#NUM!
59.2527	CLAENAVYLCDR	O00507	O00507	USP9Y	Probable ubiquitin carboxyl-terminal hydrolase FAF-Y	USP9Y_HUMAN	False	False	K	R	E	684	695	Trypsin	Has	C1(Carbamidomethyl);C10(Carbamidomethyl)	2	1417.1	1417.1				#NUM!
59.2527	FLFTTGFHTK	O00507	O00507	USP9Y	Probable ubiquitin carboxyl-terminal hydrolase FAF-Y	USP9Y_HUMAN	False	False	R	K	K	2052	2061	Trypsin	Has		0	789.688	789.688				#NUM!
59.2527	CFALLPTALDALSK	O00507	O00507	USP9Y	Probable ubiquitin carboxyl-terminal hydrolase FAF-Y	USP9Y_HUMAN	True	True	L	K	E	1297	1310	SemiTrypsin	Has	C1(Carbamidomethyl)	1	689.223	689.223				#NUM!
59.2527	NQCFGGEYMGEVFDHMMK	O00507	O00507	USP9Y	Probable ubiquitin carboxyl-terminal hydrolase FAF-Y	USP9Y_HUMAN	False	False	K	K	R	1920	1937	Trypsin	Has	C3(Carbamidomethyl)	1	465.477	465.477				#NUM!
59.2527	VISSVSYYTHR	O00507	O00507	USP9Y	Probable ubiquitin carboxyl-terminal hydrolase FAF-Y	USP9Y_HUMAN	False	False	K	R	H	362	372	Trypsin	Has		0	318.928	318.928				#NUM!
59.2527	EDFIQSCFDR	O00507	O00507	USP9Y	Probable ubiquitin carboxyl-terminal hydrolase FAF-Y	USP9Y_HUMAN	False	False	H	R	L	814	823	SemiTrypsin	Has	C7(Carbamidomethyl)	1	1104.6	1104.6				#NUM!
59.2527	LLLTAIGYGH	O00507	O00507	USP9Y	Probable ubiquitin carboxyl-terminal hydrolase FAF-Y	USP9Y_HUMAN	False	False	K	H	V	1158	1167	SemiTrypsin	Has		0	583.329	583.329				#NUM!
59.2527	GDYFTLLR	O00507	O00507	USP9Y	Probable ubiquitin carboxyl-terminal hydrolase FAF-Y	USP9Y_HUMAN	False	False	S	R	H	1375	1382	SemiTrypsin	Has		0	676.261	676.261				#NUM!
59.2527	FGTLNGFQILHDR	O00507	O00507	USP9Y	Probable ubiquitin carboxyl-terminal hydrolase FAF-Y	USP9Y_HUMAN	False	False	K	R	F	229	241	Trypsin	UP		0	495.41	495.41	32.9807	32.9807	0.00957725	15.0212
50.8617	YVQELPLEADGALR	O00534	O00534	VWA5A	von Willebrand factor A domain-containing protein 5A	VMA5A_HUMAN	True	True	K	R	F	129	142	Trypsin	UP		0	6293.89	6293.89	4018.57	4018.57	0.00937621	1.5662
50.8617	FVLPAVLNPR	O00534	O00534	VWA5A	von Willebrand factor A domain-containing protein 5A	VMA5A_HUMAN	True	True	R	R	Y	143	152	Trypsin	UP		0	5155.97	5155.97	2386.15	2386.15	0.00121363	2.16079
50.8617	DVPRPILLGA	O00534	O00534	VWA5A	von Willebrand factor A domain-containing protein 5A	VMA5A_HUMAN	True	True	R	A	S	607	616	SemiTrypsin	UP		0	180.493	180.493	77.9636	77.9636	0.0144509	2.31509
50.8617	GPSIPGHPLQLFVF	O00534	O00534	VWA5A	von Willebrand factor A domain-containing protein 5A	VMA5A_HUMAN	True	True	R	F	T	379	392	SemiTrypsin	UP		0	142.134	142.134	67.2621	67.2621	0.00397232	2.11314
50.8617	VTFPLQPKPDVNLTIHR	O00534	O00534	VWA5A	von Willebrand factor A domain-containing protein 5A	VMA5A_HUMAN	True	True	K	R	L	531	547	Trypsin	Has		0	1369.49	1369.49				#NUM!
50.8617	MPAAETTGEVCLK	O00534	O00534	VWA5A	von Willebrand factor A domain-containing protein 5A	VMA5A_HUMAN	True	True	R	K	Y	507	519	Trypsin	Has	C11(Carbamidomethyl)	1	34.6957	34.6957				#NUM!
54.5577	ERYPTFIDALR	O00541	O00541	PES1	Pescadillo homolog	PESC_HUMAN	True	True	K	R	D	122	132	Trypsin	Has		1	362.931	362.931				#NUM!
54.5577	LLLPVAEYFSGVQLPPHLSPFVTEK	O00541	O00541	PES1	Pescadillo homolog	PESC_HUMAN	True	True	R	K	E	406	430	Trypsin	UP		0	1752.52	1752.52	94.6254	94.6254	0.00424132	18.5206
54.5577	AGEGTYALDSESCMEK	O00541	O00541	PES1	Pescadillo homolog	PESC_HUMAN	True	True	K	K	L	260	275	Trypsin	Has	C13(Carbamidomethyl)	1	591.599	591.599	1	1		#NUM!
54.5577	CFLFSTFPR	O00541	O00541	PES1	Pescadillo homolog	PESC_HUMAN	True	True	M	R	T	141	149	SemiTrypsin	Has	C1(Carbamidomethyl)	1	994.437	994.437				#NUM!
54.5577	GSATNYITR	O00541	O00541	PES1	Pescadillo homolog	PESC_HUMAN	True	True	R	R	N	12	20	Trypsin	Has		0	1530.64	1530.64				#NUM!
54.5577	EALAFIIR	O00541	O00541	PES1	Pescadillo homolog	PESC_HUMAN	True	True	R	R	S	341	348	Trypsin	Has		0	1514.97	1514.97				#NUM!
54.5577	SLCIGATYDVTDSR	O00541	O00541	PES1	Pescadillo homolog	PESC_HUMAN	True	True	K	R	I	359	372	Trypsin	Has	C3(Carbamidomethyl)	1	893.67	893.67				#NUM!
54.5577	CYVQPQWVFDSVNAR	O00541	O00541	PES1	Pescadillo homolog	PESC_HUMAN	True	True	R	R	L	391	405	Trypsin	Has	C1(Carbamidomethyl)	1	934.545	934.545				#NUM!
54.5577	LAALSASLAR	O00541	O00541	PES1	Pescadillo homolog	PESC_HUMAN	True	True	K	R	V	276	285	Trypsin	Has		0	1554.02	1554.02				#NUM!
52.4412	GAPLQGQLVAR	O00560	O00560	SDCBP	Syntenin-1	SDCB1_HUMAN	True	True	S	R	P	75	85	SemiTrypsin	Has		0	573.761	573.761				#NUM!
52.4412	IMPAFIFEHIIK	O00560	O00560	SDCBP	Syntenin-1	SDCB1_HUMAN	True	True	T	K	R	269	280	SemiTrypsin	Has		0	12517.9	12517.9				#NUM!
52.4412	IMPAFIFEHIIK	O00560	O00560	SDCBP	Syntenin-1	SDCB1_HUMAN	True	True	T	K	R	269	280	SemiTrypsin	Has		0	6895.11	6895.11				#NUM!
52.4412	IMPAFIFEHIIK	O00560	O00560	SDCBP	Syntenin-1	SDCB1_HUMAN	True	True	T	K	R	269	280	SemiTrypsin	Has	M2(Oxidation)	0	421.606	421.606				#NUM!
52.4412	TITIMPAFIFEHIIK	O00560	O00560	SDCBP	Syntenin-1	SDCB1_HUMAN	True	True	V	K	R	266	280	SemiTrypsin	Has		0	2558.19	2558.19				#NUM!
52.4412	ANVAVVSGAPLQGQLVAR	O00560	O00560	SDCBP	Syntenin-1	SDCB1_HUMAN	True	True	R	R	P	68	85	Trypsin	Has		0	1055.7	1055.7				#NUM!
52.4412	NGLLTEHNICEINGQNVIGLK	O00560	O00560	SDCBP	Syntenin-1	SDCB1_HUMAN	True	True	R	K	D	230	250	Trypsin	Has	C10(Carbamidomethyl)	1	1840.42	1840.42				#NUM!
52.4412	SIDNGIFVQLVQANSPASLVGLR	O00560	O00560	SDCBP	Syntenin-1	SDCB1_HUMAN	True	True	K	R	F	131	153	Trypsin	Has		0	228.056	228.056				#NUM!
52.4412	SANPANPAILSEASAPIPHDGNLYPR	O00560	O00560	SDCBP	Syntenin-1	SDCB1_HUMAN	True	True	F	R	L	23	48	SemiTrypsin	Has		0	182.557	182.557				#NUM!
54.5673	RPENSLLEETLHFDHAVR	O00566	O00566	MPHOSPH10	U3 small nucleolar ribonucleoprotein protein MPP10	MPP10_HUMAN	True	True	K	R	M	395	412	Trypsin	Has		0	2753.55	2753.55				#NUM!
54.5673	LSLAEIYEQEYIK	O00566	O00566	MPHOSPH10	U3 small nucleolar ribonucleoprotein protein MPP10	MPP10_HUMAN	True	True	K	K	L	467	479	Trypsin	Has		0	1270.33	1270.33				#NUM!
54.5673	MMDSLFLK	O00566	O00566	MPHOSPH10	U3 small nucleolar ribonucleoprotein protein MPP10	MPP10_HUMAN	True	True	K	K	L	499	506	Trypsin	Has		0	755.01	755.01				#NUM!
55.7736	LEELTMDGAK	O00567	O00567	NOP56	Nucleolar protein 56	NOP56_HUMAN	True	True	K	K	A	231	240	Trypsin	UP		0	6599.88	6599.88	1187.41	1187.41	0.0384154	5.55822
55.7736	LSFYETGEIPRK	O00567	O00567	NOP56	Nucleolar protein 56	NOP56_HUMAN	True	True	R	K	N	405	416	Trypsin	UP		1	1452.11	1452.11	667.678	667.678	0.0169866	2.17487
55.7736	LSFYETGEIPRK	O00567	O00567	NOP56	Nucleolar protein 56	NOP56_HUMAN	True	True	R	K	N	405	416	Trypsin	UP		1	236.099	236.099	47.0231	47.0231	0.00508701	5.02091
55.7736	ALASSENSSSTPEECEEMSEKPK	O00567	O00567	NOP56	Nucleolar protein 56	NOP56_HUMAN	True	True	L	K	K	458	480	SemiTrypsin	Has	C15(Carbamidomethyl)	1	455.575	455.575	1	1		#NUM!
55.7736	EWYGYHFPELVK	O00567	O00567	NOP56	Nucleolar protein 56	NOP56_HUMAN	True	True	R	K	I	191	202	Trypsin	Has		0	996.464	996.464				#NUM!
55.7736	AQLGLGHSYSR	O00567	O00567	NOP56	Nucleolar protein 56	NOP56_HUMAN	True	True	K	R	A	144	154	Trypsin	Has		0	13314.6	13314.6				#NUM!
55.7736	AQLGLGHSYSR	O00567	O00567	NOP56	Nucleolar protein 56	NOP56_HUMAN	True	True	K	R	A	144	154	Trypsin	Has		0	1506.07	1506.07				#NUM!
55.7736	MSQVAPSLSALIGEAVGAR	O00567	O00567	NOP56	Nucleolar protein 56	NOP56_HUMAN	True	True	K	R	L	289	307	Trypsin	Has		0	2484.29	2484.29				#NUM!
55.7736	IQEELGYNCQTGGVIAEILR	O00567	O00567	NOP56	Nucleolar protein 56	NOP56_HUMAN	True	True	A	R	G	104	123	SemiTrypsin	Has	C9(Carbamidomethyl)	1	498.042	498.042				#NUM!
55.7736	QSLHTYLR	O00567	O00567	NOP56	Nucleolar protein 56	NOP56_HUMAN	True	True	R	R	S	279	286	Trypsin	Has		0	1357.48	1357.48				#NUM!
55.7736	FEHAVGYALLALK	O00567	O00567	NOP56	Nucleolar protein 56	NOP56_HUMAN	True	True	L	K	E	8	20	SemiTrypsin	Has		0	132.347	132.347				#NUM!
55.7736	LIAHAGSLTNLAK	O00567	O00567	NOP56	Nucleolar protein 56	NOP56_HUMAN	True	True	R	K	Y	308	320	Trypsin	Has		0	1863.14	1863.14				#NUM!
55.7736	YGLIFHST	O00567	O00567	NOP56	Nucleolar protein 56	NOP56_HUMAN	True	True	K	T	F	348	355	SemiTrypsin	Has		0	3508.86	3508.86				#NUM!
55.7736	IGAAIQEELGYNCQTGGVIAEILR	O00567	O00567	NOP56	Nucleolar protein 56	NOP56_HUMAN	True	True	K	R	G	100	123	Trypsin	Has	C13(Carbamidomethyl)	1	2314.44	2314.44				#NUM!
55.7736	EELGYNCQTGGVIAEILR	O00567	O00567	NOP56	Nucleolar protein 56	NOP56_HUMAN	True	True	Q	R	G	106	123	SemiTrypsin	Has	C7(Carbamidomethyl)	1	676.255	676.255				#NUM!
55.7736	EAMVQAEEAAAEITR	O00567	O00567	NOP56	Nucleolar protein 56	NOP56_HUMAN	True	True	K	R	K	423	437	Trypsin	Has		0	2378.23	2378.23				#NUM!
55.7736	VVSLSEYR	O00567	O00567	NOP56	Nucleolar protein 56	NOP56_HUMAN	True	True	R	R	Q	271	278	Trypsin	Has		0	7816.49	7816.49				#NUM!
56.515	LEQELFSGGNTGINFEK	O00571	O00571	DDX3X	ATP-dependent RNA helicase DDX3X	DDX3X_HUMAN	False	False	R	K	Y	146	162	Trypsin	Has		0	751.588	751.588				#NUM!
56.515	HVINFDLPSDIEEYVHR	O00571	O00571	DDX3X	ATP-dependent RNA helicase DDX3X	DDX3X_HUMAN	False	False	K	R	I	512	528	Trypsin	UP		0	32489.9	32489.9	1503.45	1503.45	0.000270487	21.6103
56.515	RSFLLDLLNAT	O00571	O00571	DDX3X	ATP-dependent RNA helicase DDX3X	DDX3X_HUMAN	True	True	K	T	G	428	438	SemiTrypsin	Has		1	130.825	130.825				#NUM!
56.515	QEVPSWLENMAYEH	O00571	O00571	DDX3X	ATP-dependent RNA helicase DDX3X	DDX3X_HUMAN	False	False	K	H	H	565	578	SemiTrypsin	Has		0	1186.1	1186.1				#NUM!
56.515	PSDIEEYVHR	O00571	O00571	DDX3X	ATP-dependent RNA helicase DDX3X	DDX3X_HUMAN	False	False	L	R	I	519	528	SemiTrypsin	Has		0	942.754	942.754				#NUM!
56.515	SFLLDLL	O00571	O00571	DDX3X	ATP-dependent RNA helicase DDX3X	DDX3X_HUMAN	False	False	R	L	N	429	435	SemiTrypsin	Has		0	289.633	289.633				#NUM!
56.515	DAYSSFGSR	O00571	O00571	DDX3X	ATP-dependent RNA helicase DDX3X	DDX3X_HUMAN	False	False	K	R	S	67	75	Trypsin	Has		0	6056.92	6056.92				#NUM!
56.515	DSLTLVFVETK	O00571	O00571	DDX3X	ATP-dependent RNA helicase DDX3X	DDX3X_HUMAN	False	False	K	K	K	441	451	Trypsin	Has		0	2881.41	2881.41				#NUM!
56.515	KGADSLEDFLYHEGYACT	O00571	O00571	DDX3X	ATP-dependent RNA helicase DDX3X	DDX3X_HUMAN	False	False	K	T	S	452	469	SemiTrypsin	Has	C17(Carbamidomethyl)	2	1189.06	1189.06				#NUM!
56.515	SPILVATAVAAR	O00571	O00571	DDX3X	ATP-dependent RNA helicase DDX3X	DDX3X_HUMAN	False	False	K	R	G	492	503	Trypsin	Has		0	6142.84	6142.84				#NUM!
56.515	KGADSLEDFLYHEGYACTS	O00571	O00571	DDX3X	ATP-dependent RNA helicase DDX3X	DDX3X_HUMAN	False	False	K	S	I	452	470	SemiTrypsin	Has	C17(Carbamidomethyl)	2	2129.05	2129.05				#NUM!
56.515	VGNLGLATSFFNER	O00571	O00571	DDX3X	ATP-dependent RNA helicase DDX3X	DDX3X_HUMAN	True	True	R	R	N	535	548	Trypsin	Has		0	7746.13	7746.13				#NUM!
56.515	ELAVQIYEEAR	O00571	O00571	DDX3X	ATP-dependent RNA helicase DDX3X	DDX3X_HUMAN	False	False	R	R	K	277	287	Trypsin	Has		0	4184.68	4184.68				#NUM!
56.515	QEVPSWLENMAYEHHYK	O00571	O00571	DDX3X	ATP-dependent RNA helicase DDX3X	DDX3X_HUMAN	False	False	K	K	G	565	581	Trypsin	Has		0	1780.35	1780.35				#NUM!
56.515	QEVPSWLENMAYEHHYK	O00571	O00571	DDX3X	ATP-dependent RNA helicase DDX3X	DDX3X_HUMAN	False	False	K	K	G	565	581	Trypsin	Has		0	1924.97	1924.97				#NUM!
56.515	EIQMLAR	O00571	O00571	DDX3X	ATP-dependent RNA helicase DDX3X	DDX3X_HUMAN	False	False	K	R	D	388	394	Trypsin	Has		0	2854.03	2854.03				#NUM!
56.515	GADSLEDFLYHEGYACTSIHGDR	O00571	O00571	DDX3X	ATP-dependent RNA helicase DDX3X	DDX3X_HUMAN	False	False	K	R	S	453	475	Trypsin	Has	C16(Carbamidomethyl)	1	1219.1	1219.1				#NUM!
56.515	GADSLEDFLYHEGYACTSIHGDR	O00571	O00571	DDX3X	ATP-dependent RNA helicase DDX3X	DDX3X_HUMAN	False	False	K	R	S	453	475	Trypsin	Has	C16(Carbamidomethyl)	1	643.272	643.272				#NUM!
56.515	DLMACAQTGSGK	O00571	O00571	DDX3X	ATP-dependent RNA helicase DDX3X	DDX3X_HUMAN	False	False	R	K	T	219	230	Trypsin	Has	C5(Carbamidomethyl)	1	973.641	973.641				#NUM!
56.515	HTMMFSATFPK	O00571	O00571	DDX3X	ATP-dependent RNA helicase DDX3X	DDX3X_HUMAN	False	False	R	K	E	377	387	Trypsin	Has		0	601.914	601.914				#NUM!
49.0775	ATFNPAQDK	O00592	O00592	PODXL	Podocalyxin	PODXL_HUMAN	True	True	K	K	C	386	394	Trypsin	Has		0	2363.48	2363.48				#NUM!
49.0775	VVSLNGELGDSWIVPLDNLTK	O00592	O00592	PODXL	Podocalyxin	PODXL_HUMAN	True	True	K	K	D	527	547	Trypsin	Has		0	251.667	251.667				#NUM!
56.2967	TCPAACHCPLEAPK	O00622	O00622	CCN1	CCN family member 1	CCN1_HUMAN	True	True	S	K	C	25	38	SemiTrypsin	Has	C2(Carbamidomethyl);C6(Carbamidomethyl);C8(Carbamidomethyl)	3	7909.21	7909.21				#NUM!
56.2967	TCPAACHCPLEAPK	O00622	O00622	CCN1	CCN family member 1	CCN1_HUMAN	True	True	S	K	C	25	38	SemiTrypsin	Has	C2(Carbamidomethyl);C6(Carbamidomethyl);C8(Carbamidomethyl)	3	868.603	868.603				#NUM!
56.2967	ELGFDASEVELTR	O00622	O00622	CCN1	CCN family member 1	CCN1_HUMAN	True	True	K	R	N	182	194	Trypsin	Has		0	1866.94	1866.94				#NUM!
56.2967	CNYNCPHANEAAFPF	O00622	O00622	CCN1	CCN family member 1	CCN1_HUMAN	True	True	K	F	Y	355	369	SemiTrypsin	Has	C1(Carbamidomethyl);C5(Carbamidomethyl)	2	171.445	171.445				#NUM!
56.2967	ICEVRPCGQPVYSSLK	O00622	O00622	CCN1	CCN family member 1	CCN1_HUMAN	True	True	R	K	K	266	281	Trypsin	Has	C2(Carbamidomethyl);C7(Carbamidomethyl)	2	4526.87	4526.87				#NUM!
56.2967	QSEGRPCEYNSR	O00622	O00622	CCN1	CCN family member 1	CCN1_HUMAN	True	True	A	R	I	94	105	SemiTrypsin	Has	C7(Carbamidomethyl)	1	344.686	344.686				#NUM!
56.2967	CIVQTTSWSQCSK	O00622	O00622	CCN1	CCN family member 1	CCN1_HUMAN	True	True	K	K	T	229	241	Trypsin	Has	C1(Carbamidomethyl);C11(Carbamidomethyl)	2	362.697	362.697				#NUM!
56.2967	FTYAGCLSVK	O00622	O00622	CCN1	CCN family member 1	CCN1_HUMAN	True	True	R	K	K	298	307	Trypsin	Has	C6(Carbamidomethyl)	1	6925.47	6925.47				#NUM!
56.2967	CNYNCPHANEAAFPFYR	O00622	O00622	CCN1	CCN family member 1	CCN1_HUMAN	True	True	K	R	L	355	371	Trypsin	Has	C1(Carbamidomethyl);C5(Carbamidomethyl)	2	1315.8	1315.8				#NUM!
53.1606	NTNEEISQAILDFR	O00625	O00625	PIR	Pirin	PIR_HUMAN	True	True	M	R	N	259	272	SemiTrypsin	Has		0	758.445	758.445				#NUM!
53.1606	IEPHHTAVLGEGDSVQVENK	O00625	O00625	PIR	Pirin	PIR_HUMAN	True	True	K	K	D	212	231	Trypsin	Has		0	362.82	362.82				#NUM!
53.1606	TNEEISQAILDFR	O00625	O00625	PIR	Pirin	PIR_HUMAN	True	True	N	R	N	260	272	SemiTrypsin	Has		0	1138.24	1138.24				#NUM!
53.1606	EEISQAILDFR	O00625	O00625	PIR	Pirin	PIR_HUMAN	True	True	N	R	N	262	272	SemiTrypsin	Has		0	751.701	751.701				#NUM!
53.1606	GFETVSYLLEGGSMAHEDFCGHTGK	O00625	O00625	PIR	Pirin	PIR_HUMAN	True	True	R	K	M	60	84	Trypsin	Has	C20(Carbamidomethyl)	1	409.132	409.132				#NUM!
49.21	DALSHFPALLTHPK	O00629	O00629	KPNA4	Importin subunit alpha-3	IMA3_HUMAN	True	True	C	K	E	326	339	SemiTrypsin	UP		0	278.496	278.496	154.369	154.369	0.024734	1.80409
49.21	LLHSPHQNVCEQAVWAL	O00629	O00629	KPNA4	Importin subunit alpha-3	IMA3_HUMAN	True	True	R	L	G	165	181	SemiTrypsin	Has	C10(Carbamidomethyl)	1	5104.2	5104.2				#NUM!
49.21	LVPMIIHLLDK	O00629	O00629	KPNA4	Importin subunit alpha-3	IMA3_HUMAN	True	True	N	K	G	369	379	SemiTrypsin	Has		0	338.941	338.941				#NUM!
49.21	AVGNIVTGTDEQTQVVLNCDALSHFPALLTHPK	O00629	O00629	KPNA4	Importin subunit alpha-3	IMA3_HUMAN	True	True	R	K	E	307	339	Trypsin	Has	C19(Carbamidomethyl)	1	4190.77	4190.77				#NUM!
49.21	CDALSHFPALLTHPK	O00629	O00629	KPNA4	Importin subunit alpha-3	IMA3_HUMAN	True	True	N	K	E	325	339	SemiTrypsin	Has	C1(Carbamidomethyl)	1	267.748	267.748				#NUM!
49.21	SGILPILVHCLER	O00629	O00629	KPNA4	Importin subunit alpha-3	IMA3_HUMAN	True	True	K	R	D	113	125	Trypsin	Has	C10(Carbamidomethyl)	1	12656.2	12656.2				#NUM!
49.21	SGILPILVHCLER	O00629	O00629	KPNA4	Importin subunit alpha-3	IMA3_HUMAN	True	True	K	R	D	113	125	Trypsin	Has	C10(Carbamidomethyl)	1	2803.15	2803.15				#NUM!
49.21	NVTWVMVNLCR	O00629	O00629	KPNA4	Importin subunit alpha-3	IMA3_HUMAN	True	True	R	R	H	219	229	Trypsin	Has	C10(Carbamidomethyl)	1	2048.35	2048.35				#NUM!
49.21	LLHSPHQNVCEQAVWALGNIIGDGPQCR	O00629	O00629	KPNA4	Importin subunit alpha-3	IMA3_HUMAN	True	True	R	R	D	165	192	Trypsin	Has	C10(Carbamidomethyl);C27(Carbamidomethyl)	2	1543.11	1543.11				#NUM!
51.6423	CEDEGQLICWR	O00635	O00635	TRIM38	E3 ubiquitin-protein ligase TRIM38	TRI38_HUMAN	True	True	F	R	C	104	114	SemiTrypsin	Has	C1(Carbamidomethyl);C9(Carbamidomethyl)	2	1014.32	1014.32				#NUM!
54.2354	AIAYTWFNLQAR	O00712	O00712	NFIB	Nuclear factor 1 B-type	NFIB_HUMAN	True	True	R	R	K	26	37	Trypsin	Has		0	1277.06	1277.06				#NUM!
51.8844	VWSDPEDVDTWAISPR	O00743	O00743	PPP6C	Serine/threonine-protein phosphatase 6 catalytic subunit	PPP6_HUMAN	True	True	L	R	G	195	210	SemiTrypsin	Has		0	488.155	488.155				#NUM!
51.8844	TGGQVPDTNYIFMGDFVDR	O00743	O00743	PPP6C	Serine/threonine-protein phosphatase 6 catalytic subunit	PPP6_HUMAN	True	True	R	R	G	67	85	Trypsin	Has		0	646.096	646.096				#NUM!
51.8844	QITQVYGFYDECQTK	O00743	O00743	PPP6C	Serine/threonine-protein phosphatase 6 catalytic subunit	PPP6_HUMAN	True	True	R	K	Y	118	132	Trypsin	UP	C12(Carbamidomethyl)	1	464.877	464.877	30.2761	30.2761	0.0101282	15.3546
51.8844	VTNEFVHINNLK	O00743	O00743	PPP6C	Serine/threonine-protein phosphatase 6 catalytic subunit	PPP6_HUMAN	True	True	K	K	L	220	231	Trypsin	Has		0	4331.38	4331.38				#NUM!
51.8844	VTNEFVHINNLK	O00743	O00743	PPP6C	Serine/threonine-protein phosphatase 6 catalytic subunit	PPP6_HUMAN	True	True	K	K	L	220	231	Trypsin	Has		0	442.619	442.619				#NUM!
51.8844	ALIDEQILCVHGGLSPDIK	O00743	O00743	PPP6C	Serine/threonine-protein phosphatase 6 catalytic subunit	PPP6_HUMAN	True	True	A	K	T	153	171	SemiTrypsin	Has	C9(Carbamidomethyl)	1	1635.1	1635.1				#NUM!
51.8844	GAFCDLVWSDPEDVDTWAISPR	O00743	O00743	PPP6C	Serine/threonine-protein phosphatase 6 catalytic subunit	PPP6_HUMAN	True	True	K	R	G	189	210	Trypsin	Has	C4(Carbamidomethyl)	1	1586.14	1586.14				#NUM!
51.4843	LLFPSSHLPSFPSR	O00750	O00750	PIK3C2B	Phosphatidylinositol 4-phosphate 3-kinase C2 domain-containing subunit beta	P3C2B_HUMAN	True	True	R	R	F	1418	1431	Trypsin	Has		0	1119.52	1119.52				#NUM!
51.4843	LSFQNVDPLGENIR	O00750	O00750	PIK3C2B	Phosphatidylinositol 4-phosphate 3-kinase C2 domain-containing subunit beta	P3C2B_HUMAN	True	True	K	R	V	1066	1079	Trypsin	Has		0	422.067	422.067				#NUM!
53.9553	ASTSLKPPTADLFTGVLPNGYNPPR	O00754	O00754	MAN2B1	Lysosomal alpha-mannosidase	MA2B1_HUMAN	True	True	R	R	N	241	265	Trypsin	UP		0	2195.19	2195.19	366.592	366.592	0.0458663	5.98811
53.9553	DPANITLEPMEIR	O00754	O00754	MAN2B1	Lysosomal alpha-mannosidase	MA2B1_HUMAN	True	True	L	R	T	986	998	SemiTrypsin	Has		0	1282.39	1282.39				#NUM!
53.9553	TLASWGPEMVLLR	O00754	O00754	MAN2B1	Lysosomal alpha-mannosidase	MA2B1_HUMAN	True	True	L	R	L	904	916	SemiTrypsin	Has		0	378.392	378.392				#NUM!
53.9553	VAWHIDPFGHSR	O00754	O00754	MAN2B1	Lysosomal alpha-mannosidase	MA2B1_HUMAN	True	True	R	R	E	191	202	Trypsin	Has		0	1166.62	1166.62				#NUM!
53.9553	VAWHIDPFGHSR	O00754	O00754	MAN2B1	Lysosomal alpha-mannosidase	MA2B1_HUMAN	True	True	R	R	E	191	202	Trypsin	Has		0	631.569	631.569				#NUM!
53.9553	NMNQQLLLPVR	O00754	O00754	MAN2B1	Lysosomal alpha-mannosidase	MA2B1_HUMAN	True	True	M	R	Q	628	638	SemiTrypsin	Has		0	1443.89	1443.89				#NUM!
53.9553	GFDGFFFGR	O00754	O00754	MAN2B1	Lysosomal alpha-mannosidase	MA2B1_HUMAN	True	True	M	R	L	212	220	SemiTrypsin	Has		0	983.528	983.528				#NUM!
53.9553	HDDFFPYADGPHQFWTGYFSSR	O00754	O00754	MAN2B1	Lysosomal alpha-mannosidase	MA2B1_HUMAN	True	True	K	R	P	374	395	Trypsin	Has		0	1492.37	1492.37				#NUM!
53.9553	HDDFFPYADGPHQFWTGYFSSR	O00754	O00754	MAN2B1	Lysosomal alpha-mannosidase	MA2B1_HUMAN	True	True	K	R	P	374	395	Trypsin	Has		0	535.561	535.561				#NUM!
53.9553	LDPANITLEPMEIR	O00754	O00754	MAN2B1	Lysosomal alpha-mannosidase	MA2B1_HUMAN	True	True	Q	R	T	985	998	SemiTrypsin	Has		0	681.994	681.994				#NUM!
53.9553	GSDFQYENANMWFK	O00754	O00754	MAN2B1	Lysosomal alpha-mannosidase	MA2B1_HUMAN	True	True	M	K	N	317	330	SemiTrypsin	Has		0	663.12	663.12				#NUM!
53.9553	ASWGPEMVLLR	O00754	O00754	MAN2B1	Lysosomal alpha-mannosidase	MA2B1_HUMAN	True	True	L	R	L	906	916	SemiTrypsin	Has		0	336.505	336.505				#NUM!
53.9553	MGFDGFFFGR	O00754	O00754	MAN2B1	Lysosomal alpha-mannosidase	MA2B1_HUMAN	True	True	Q	R	L	211	220	SemiTrypsin	Has		0	575.11	575.11				#NUM!
53.9553	GSSVHVLYSTPACYLWELNK	O00754	O00754	MAN2B1	Lysosomal alpha-mannosidase	MA2B1_HUMAN	True	True	K	K	A	346	365	Trypsin	Has	C13(Carbamidomethyl)	1	1036.48	1036.48				#NUM!
53.9553	GVSEPLMENGSGAWVR	O00754	O00754	MAN2B1	Lysosomal alpha-mannosidase	MA2B1_HUMAN	True	True	R	R	G	824	839	Trypsin	Has		0	16192.9	16192.9				#NUM!
53.9553	YILDSVISALLADPTRR	O00754	O00754	MAN2B1	Lysosomal alpha-mannosidase	MA2B1_HUMAN	True	True	Q	R	F	99	115	SemiTrypsin	Has		1	33.654	33.654				#NUM!
53.9553	LQETTLVANQLR	O00754	O00754	MAN2B1	Lysosomal alpha-mannosidase	MA2B1_HUMAN	True	True	R	R	E	951	962	Trypsin	Has		0	1497.12	1497.12				#NUM!
53.9553	ELVDYFLNVATAQGR	O00754	O00754	MAN2B1	Lysosomal alpha-mannosidase	MA2B1_HUMAN	True	True	K	R	Y	291	305	Trypsin	Has		0	421.645	421.645				#NUM!
53.9553	HLVLLDTAQAAAAGHR	O00754	O00754	MAN2B1	Lysosomal alpha-mannosidase	MA2B1_HUMAN	True	True	R	R	L	842	857	Trypsin	Has		0	2968.95	2968.95				#NUM!
53.9553	IYITDGNMQLTVLTDR	O00754	O00754	MAN2B1	Lysosomal alpha-mannosidase	MA2B1_HUMAN	True	True	R	R	S	782	797	Trypsin	Has		0	464.785	464.785				#NUM!
46.9576	CIVFFVSDLFK	O14495	O14495	PLPP3	Phospholipid phosphatase 3	PLPP3_HUMAN	True	True	C	K	T	269	279	SemiTrypsin	Has	C1(Carbamidomethyl)	1	312.196	312.196				#NUM!
53.1216	AMGMTNLPAVGR	O14497	O14497	ARID1A	AT-rich interactive domain-containing protein 1A	ARI1A_HUMAN	True	True	K	R	K	1035	1046	Trypsin	Has		0	663.438	663.438				#NUM!
53.1216	VQEFDSGLLHWR	O14497	O14497	ARID1A	AT-rich interactive domain-containing protein 1A	ARI1A_HUMAN	True	True	R	R	I	1834	1845	Trypsin	Has		0	678.666	678.666				#NUM!
51.514	VVTDYVHGDALQK	O14521	O14521	SDHD	Succinate dehydrogenase [ubiquinone] cytochrome b small subunit, mitochondrial	DHSD_HUMAN	True	True	Q	K	A	110	122	SemiTrypsin	Has		0	1279.96	1279.96				#NUM!
49.9203	ESENVVCHFYR	O14530	O14530	TXNDC9	Thioredoxin domain-containing protein 9	TXND9_HUMAN	True	True	K	R	D	88	98	Trypsin	Has	C7(Carbamidomethyl)	1	690.114	690.114				#NUM!
49.8922	ALIPEGTNGIEER	O14531	O14531	DPYSL4	Dihydropyrimidinase-related protein 4	DPYL4_HUMAN	True	True	F	R	M	349	361	SemiTrypsin	UP		0	217903	217903	98055.6	98055.6	0.00879353	2.22224
49.8922	GVVVFGEPITASLGTDGSHYWSK	O14531	O14531	DPYSL4	Dihydropyrimidinase-related protein 4	DPYL4_HUMAN	True	True	R	K	N	271	293	Trypsin	Has		0	2436.72	2436.72				#NUM!
49.8922	ADSAACCDYSLHVDITR	O14531	O14531	DPYSL4	Dihydropyrimidinase-related protein 4	DPYL4_HUMAN	True	True	R	R	W	127	143	Trypsin	Has	C6(Carbamidomethyl);C7(Carbamidomethyl)	2	192.818	192.818				#NUM!
49.8922	THNLNVEYNIFEGVECR	O14531	O14531	DPYSL4	Dihydropyrimidinase-related protein 4	DPYL4_HUMAN	True	True	K	R	G	424	440	Trypsin	Has	C16(Carbamidomethyl)	1	1021.64	1021.64				#NUM!
48.4755	IVSNASCTTNCLAPLAK	O14556	O14556	GAPDHS	Glyceraldehyde-3-phosphate dehydrogenase, testis-specific	G3PT_HUMAN	True	True	N	K	V	218	234	SemiTrypsin	Has	C7(Carbamidomethyl);C11(Carbamidomethyl)	2	759.93	759.93				#NUM!
52.4959	HFSPEEIAVK	O14558	O14558	HSPB6	Heat shock protein beta-6	HSPB6_HUMAN	True	True	K	K	V	82	91	Trypsin	Has		0	157852	157852				#NUM!
51.5135	LMCPQEIVDYIADKK	O14561	O14561	NDUFAB1	Acyl carrier protein, mitochondrial	ACPM_HUMAN	True	True	K	K	D	138	152	Trypsin	Has	C3(Carbamidomethyl)	2	4861.58	4861.58				#NUM!
51.5135	LMCPQEIVDYIADK	O14561	O14561	NDUFAB1	Acyl carrier protein, mitochondrial	ACPM_HUMAN	True	True	K	K	K	138	151	Trypsin	Has	C3(Carbamidomethyl)	1	1906.03	1906.03				#NUM!
49.6984	WVYWVPTQYVDAIK	O14562	O14562	UBFD1	Ubiquitin domain-containing protein UBFD1	UBFD1_HUMAN	True	True	Y	K	D	286	299	SemiTrypsin	UP		0	722.568	722.568	417.79	417.79	0.0074715	1.7295
49.6984	LPTVPLSGMYNK	O14562	O14562	UBFD1	Ubiquitin domain-containing protein UBFD1	UBFD1_HUMAN	True	True	R	K	S	213	224	Trypsin	Has		0	598.738	598.738				#NUM!
50.981	SYQQCINEAQR	O14579	O14579	COPE	Coatomer subunit epsilon	COPE_HUMAN	True	True	G	R	V	30	40	SemiTrypsin	UP	C5(Carbamidomethyl)	1	2512.06	2512.06	755.302	755.302	0.00311002	3.32591
50.981	MFADYLAH	O14579	O14579	COPE	Coatomer subunit epsilon	COPE_HUMAN	True	True	R	H	E	86	93	SemiTrypsin	Has		0	834.435	834.435				#NUM!
50.981	DSGYPETLVNLIVLSQHLGKPPEVTNR	O14579	O14579	COPE	Coatomer subunit epsilon	COPE_HUMAN	True	True	K	R	Y	246	272	Trypsin	Has		0	4051.88	4051.88				#NUM!
50.981	ALHQGDSLECTAM	O14579	O14579	COPE	Coatomer subunit epsilon	COPE_HUMAN	True	True	R	M	T	139	151	SemiTrypsin	Has	C10(Carbamidomethyl)	1	922.974	922.974				#NUM!
50.981	RMQDLDEDATLTQL	O14579	O14579	COPE	Coatomer subunit epsilon	COPE_HUMAN	True	True	K	L	A	171	184	SemiTrypsin	Has		1	1473.24	1473.24				#NUM!
50.981	AWVSLATGGEK	O14579	O14579	COPE	Coatomer subunit epsilon	COPE_HUMAN	True	True	T	K	L	187	197	SemiTrypsin	Has		0	1132.39	1132.39				#NUM!
50.981	LQDAYYIF	O14579	O14579	COPE	Coatomer subunit epsilon	COPE_HUMAN	True	True	K	F	Q	198	205	SemiTrypsin	Has		0	180.23	180.23				#NUM!
50.981	FGVVLDEIKPSSAPELQ	O14579	O14579	COPE	Coatomer subunit epsilon	COPE_HUMAN	True	True	K	Q	A	66	82	SemiTrypsin	Has		0	584.325	584.325				#NUM!
50.981	MFADYLAHESR	O14579	O14579	COPE	Coatomer subunit epsilon	COPE_HUMAN	True	True	R	R	R	86	96	Trypsin	Has		0	14154	14154				#NUM!
50.981	MFADYLAHESR	O14579	O14579	COPE	Coatomer subunit epsilon	COPE_HUMAN	True	True	R	R	R	86	96	Trypsin	Has		0	1946.35	1946.35				#NUM!
50.981	WEAAEGLLQEALDK	O14579	O14579	COPE	Coatomer subunit epsilon	COPE_HUMAN	True	True	R	K	D	232	245	Trypsin	Has		0	12752.9	12752.9				#NUM!
50.981	WEAAEGLLQEALDK	O14579	O14579	COPE	Coatomer subunit epsilon	COPE_HUMAN	True	True	R	K	D	232	245	Trypsin	Has		0	729.017	729.017				#NUM!
50.981	PSSAPELQAVR	O14579	O14579	COPE	Coatomer subunit epsilon	COPE_HUMAN	True	True	K	R	M	75	85	Trypsin	Has		0	942.762	942.762				#NUM!
50.981	AASIYLHDQNPDAALR	O14579	O14579	COPE	Coatomer subunit epsilon	COPE_HUMAN	True	True	M	R	A	123	138	SemiTrypsin	Has		0	1722.59	1722.59				#NUM!
50.981	MQDLDEDATLTQL	O14579	O14579	COPE	Coatomer subunit epsilon	COPE_HUMAN	True	True	R	L	A	172	184	SemiTrypsin	Has		0	311.319	311.319				#NUM!
50.981	APPAPGPASGGSGEVDELFDVKNAFYIGS	O14579	O14579	COPE	Coatomer subunit epsilon	COPE_HUMAN	True	True	M	S	Y	2	30	SemiTrypsin	Has	Acetyl (Protein N-term)	3	168.542	168.542				#NUM!
50.981	LQDAYYIFQEMADK	O14579	O14579	COPE	Coatomer subunit epsilon	COPE_HUMAN	True	True	K	K	C	198	211	Trypsin	Has		0	2452.99	2452.99				#NUM!
50.981	LQDAYYIFQEMADK	O14579	O14579	COPE	Coatomer subunit epsilon	COPE_HUMAN	True	True	K	K	C	198	211	Trypsin	Has		0	1225.62	1225.62				#NUM!
50.981	CSPTLLLLNGQAACHMAQGR	O14579	O14579	COPE	Coatomer subunit epsilon	COPE_HUMAN	True	True	K	R	W	212	231	Trypsin	Has	C1(Carbamidomethyl);C14(Carbamidomethyl)	2	2521.49	2521.49				#NUM!
50.981	ALHQGDSLECTAMTVQILLK	O14579	O14579	COPE	Coatomer subunit epsilon	COPE_HUMAN	True	True	R	K	L	139	158	Trypsin	Has	C10(Carbamidomethyl)	1	757.675	757.675				#NUM!
50.981	QQCINEAQR	O14579	O14579	COPE	Coatomer subunit epsilon	COPE_HUMAN	True	True	Y	R	V	32	40	SemiTrypsin	Has	C3(Carbamidomethyl)	1	530.091	530.091				#NUM!
50.981	NAFYIGSYQQCINEAQR	O14579	O14579	COPE	Coatomer subunit epsilon	COPE_HUMAN	True	True	K	R	V	24	40	Trypsin	Has	C11(Carbamidomethyl)	1	1072.29	1072.29				#NUM!
50.9295	RYQDTPGVEHIPVVQIDLSVPLK	O14617	O14617	AP3D1	AP-3 complex subunit delta-1	AP3D1_HUMAN	True	True	K	K	V	692	714	Trypsin	Has		1	4129.04	4129.04				#NUM!
50.9295	RYQDTPGVEHIPVVQIDLSVPLK	O14617	O14617	AP3D1	AP-3 complex subunit delta-1	AP3D1_HUMAN	True	True	K	K	V	692	714	Trypsin	Has		1	2054.41	2054.41				#NUM!
50.9295	AEGTTYRDELLTK	O14617	O14617	AP3D1	AP-3 complex subunit delta-1	AP3D1_HUMAN	True	True	K	K	I	387	399	Trypsin	Has		1	80.8095	80.8095				#NUM!
50.9295	ALDIDLDKPLADSEK	O14617	O14617	AP3D1	AP-3 complex subunit delta-1	AP3D1_HUMAN	True	True	R	K	L	801	815	Trypsin	UP		0	425.562	425.562	252.071	252.071	0.0166968	1.68826
50.9295	ALDIDLDKPLADSEK	O14617	O14617	AP3D1	AP-3 complex subunit delta-1	AP3D1_HUMAN	True	True	R	K	L	801	815	Trypsin	Has		0	6912.94	6912.94				#NUM!
50.9295	SALLDSAHLLASSTQR	O14617	O14617	AP3D1	AP-3 complex subunit delta-1	AP3D1_HUMAN	True	True	M	R	N	460	475	SemiTrypsin	Has		0	2513.71	2513.71				#NUM!
50.9295	YISQCIDEIK	O14617	O14617	AP3D1	AP-3 complex subunit delta-1	AP3D1_HUMAN	True	True	K	K	Q	35	44	Trypsin	Has	C5(Carbamidomethyl)	1	3913.6	3913.6				#NUM!
50.9295	VTTLPGHIQAVYVQNVVK	O14617	O14617	AP3D1	AP-3 complex subunit delta-1	AP3D1_HUMAN	True	True	R	K	L	511	528	Trypsin	UP		0	2853.28	2853.28	215.669	215.669	0.0110123	13.2299
50.9295	TGLSCFVTPDLAR	O14617	O14617	AP3D1	AP-3 complex subunit delta-1	AP3D1_HUMAN	True	True	L	R	D	133	145	SemiTrypsin	Has	C5(Carbamidomethyl)	1	1467.22	1467.22				#NUM!
50.9295	YISQCIDEIKQELK	O14617	O14617	AP3D1	AP-3 complex subunit delta-1	AP3D1_HUMAN	True	True	K	K	Q	35	48	Trypsin	Has	C5(Carbamidomethyl)	2	2633.9	2633.9				#NUM!
50.9295	GMELSVLDSLNAR	O14617	O14617	AP3D1	AP-3 complex subunit delta-1	AP3D1_HUMAN	True	True	K	R	M	963	975	Trypsin	Has		0	1907.22	1907.22				#NUM!
50.9295	LPQFVQSADLEVQER	O14617	O14617	AP3D1	AP-3 complex subunit delta-1	AP3D1_HUMAN	True	True	R	R	A	557	571	Trypsin	Has		0	1318.62	1318.62				#NUM!
50.9295	LPQFVQSADLEVQER	O14617	O14617	AP3D1	AP-3 complex subunit delta-1	AP3D1_HUMAN	True	True	R	R	A	557	571	Trypsin	Has		0	730.56	730.56				#NUM!
50.9295	CSDSTLLSNLLEEMK	O14617	O14617	AP3D1	AP-3 complex subunit delta-1	AP3D1_HUMAN	True	True	K	K	A	1133	1147	Trypsin	Has	C1(Carbamidomethyl)	1	660.086	660.086				#NUM!
50.9295	SAAVNVICELAR	O14617	O14617	AP3D1	AP-3 complex subunit delta-1	AP3D1_HUMAN	True	True	Q	R	R	201	212	SemiTrypsin	Has	C8(Carbamidomethyl)	1	1054.27	1054.27				#NUM!
50.9295	LHFSCSSYLITTPCYSDAFAK	O14617	O14617	AP3D1	AP-3 complex subunit delta-1	AP3D1_HUMAN	True	True	R	K	L	1040	1060	Trypsin	Has	C5(Carbamidomethyl);C14(Carbamidomethyl)	2	1094.07	1094.07				#NUM!
50.9295	DLANDIMTLMSHTK	O14617	O14617	AP3D1	AP-3 complex subunit delta-1	AP3D1_HUMAN	True	True	R	K	P	146	159	Trypsin	Has		0	546.046	546.046				#NUM!
50.9295	DLILQCLDDKDESIR	O14617	O14617	AP3D1	AP-3 complex subunit delta-1	AP3D1_HUMAN	True	True	K	R	L	343	357	Trypsin	Has	C6(Carbamidomethyl)	2	246.281	246.281				#NUM!
50.9295	DLILQCLDDKDESIR	O14617	O14617	AP3D1	AP-3 complex subunit delta-1	AP3D1_HUMAN	True	True	K	R	L	343	357	Trypsin	Has	C6(Carbamidomethyl)	2	3247.14	3247.14				#NUM!
50.9295	EKLEDPDPGVQSAAVNVICELAR	O14617	O14617	AP3D1	AP-3 complex subunit delta-1	AP3D1_HUMAN	True	True	K	R	R	190	212	Trypsin	Has	C19(Carbamidomethyl)	2	6154.52	6154.52				#NUM!
50.9295	VDSCASMYSR	O14617	O14617	AP3D1	AP-3 complex subunit delta-1	AP3D1_HUMAN	True	True	R	R	S	1100	1109	Trypsin	Has	C4(Carbamidomethyl)	1	885.917	885.917				#NUM!
50.9295	FAVSQMSALLDSAHLLASSTQR	O14617	O14617	AP3D1	AP-3 complex subunit delta-1	AP3D1_HUMAN	True	True	K	R	N	454	475	Trypsin	Has		0	219.365	219.365				#NUM!
52.562	VWDVIGR	O14618	O14618	CCS	Copper chaperone for superoxide dismutase	CCS_HUMAN	True	True	K	R	S	190	196	Trypsin	UP		0	2797.55	2797.55	1550.15	1550.15	0.0237669	1.80469
54.8088	DYQGLFGVK	O14639	O14639	ABLIM1	Actin-binding LIM protein 1	ABLM1_HUMAN	True	True	K	K	C	276	284	Trypsin	UP		0	4192.59	4192.59	2049.25	2049.25	0.0159913	2.04592
54.8088	LNSGLGQLILK	O14639	O14639	ABLIM1	Actin-binding LIM protein 1	ABLM1_HUMAN	True	True	K	K	E	610	620	Trypsin	Has		0	249.016	249.016				#NUM!
47.4471	YNFLGISIVGQSNER	O14641	O14641	DVL2	Segment polarity protein dishevelled homolog DVL-2	DVL2_HUMAN	False	False	K	R	G	275	289	Trypsin	Has		0	1553.32	1553.32				#NUM!
52.2695	FNGSEGR	O14646	O14646	CHD1	Chromodomain-helicase-DNA-binding protein 1	CHD1_HUMAN	True	True	S	R	R	1082	1088	SemiTrypsin	Has		0	2310.33	2310.33				#NUM!
52.2695	LVISHEEELIPLHK	O14646	O14646	CHD1	Chromodomain-helicase-DNA-binding protein 1	CHD1_HUMAN	True	True	K	K	S	1213	1226	Trypsin	Has		0	992.244	992.244				#NUM!
52.2695	IDEYFSR	O14646	O14646	CHD1	Chromodomain-helicase-DNA-binding protein 1	CHD1_HUMAN	True	True	C	R	N	437	443	SemiTrypsin	Has		0	2691.78	2691.78				#NUM!
52.2695	ELEPFLLR	O14646	O14646	CHD1	Chromodomain-helicase-DNA-binding protein 1	CHD1_HUMAN	True	True	K	R	R	689	696	Trypsin	Has		0	1388.78	1388.78				#NUM!
52.2695	NLWIFVSK	O14646	O14646	CHD1	Chromodomain-helicase-DNA-binding protein 1	CHD1_HUMAN	False	False	K	K	F	1477	1484	Trypsin	Has		0	1553.36	1553.36				#NUM!
55.9268	NNSVILADEMGLGK	O14647	O14647	CHD2	Chromodomain-helicase-DNA-binding protein 2	CHD2_HUMAN	True	True	K	K	T	502	515	Trypsin	Has		0	333.544	333.544				#NUM!
48.5376	ILDIANML	O14653	O14653	GOSR2	Golgi SNAP receptor complex member 2	GOSR2_HUMAN	True	True	K	L	G	165	172	SemiTrypsin	Has		0	266.379	266.379				#NUM!
48.5376	MDPLFQQTHK	O14653	O14653	GOSR2	Golgi SNAP receptor complex member 2	GOSR2_HUMAN	True	True	-	K	Q	1	10	Trypsin	Has	Acetyl (Protein N-term)	2	1000.61	1000.61				#NUM!
48.5376	ILDIANMLGLSNTVMR	O14653	O14653	GOSR2	Golgi SNAP receptor complex member 2	GOSR2_HUMAN	True	True	K	R	L	165	180	Trypsin	UP		0	1267.43	1267.43	44.9645	44.9645	0.0468287	28.1873
48.5376	ILDIANMLGLSNTVMR	O14653	O14653	GOSR2	Golgi SNAP receptor complex member 2	GOSR2_HUMAN	True	True	K	R	L	165	180	Trypsin	Has		0	478.474	478.474				#NUM!
48.1379	LYCLFAECCGQK	O14656	O14656	TOR1A	Torsin-1A	TOR1A_HUMAN	True	True	R	K	R	42	53	Trypsin	Has	C3(Carbamidomethyl);C8(Carbamidomethyl);C9(Carbamidomethyl)	3	1664.99	1664.99				#NUM!
53.2178	SVFIFDEMDK	O14657	O14657	TOR1B	Torsin-1B	TOR1B_HUMAN	True	True	N	K	L	172	181	SemiTrypsin	UP		0	1473.62	1473.62	400.784	400.784	0.0341137	3.67685
53.2178	HSGLWHSGLIDK	O14657	O14657	TOR1B	Torsin-1B	TOR1B_HUMAN	True	True	K	K	N	256	267	Trypsin	Has		0	785.76	785.76				#NUM!
49.1272	LTDAFLLLR	O14662	O14662	STX16	Syntaxin-16	STX16_HUMAN	True	True	R	R	N	6	14	Trypsin	Has		0	593.277	593.277				#NUM!
49.1272	QIVQSISDLNEIFR	O14662	O14662	STX16	Syntaxin-16	STX16_HUMAN	True	True	R	R	D	242	255	Trypsin	Has		0	292.965	292.965				#NUM!
50.2221	GSPHDSGTECTPGESK	O14672	O14672	ADAM10	Disintegrin and metalloproteinase domain-containing protein 10	ADA10_HUMAN	True	True	F	K	N	390	405	SemiTrypsin	Has	C10(Carbamidomethyl)	1	1506.74	1506.74				#NUM!
50.2221	YGLEECTCASSDGKDDK	O14672	O14672	ADAM10	Disintegrin and metalloproteinase domain-containing protein 10	ADA10_HUMAN	True	True	K	K	E	575	591	Trypsin	Has	C6(Carbamidomethyl);C8(Carbamidomethyl)	3	101.54	101.54				#NUM!
50.2221	YGLEECTCASSDGK	O14672	O14672	ADAM10	Disintegrin and metalloproteinase domain-containing protein 10	ADA10_HUMAN	True	True	K	K	D	575	588	Trypsin	Has	C6(Carbamidomethyl);C8(Carbamidomethyl)	2	351.931	351.931	1	1		#NUM!
50.2221	GQYGNPLNK	O14672	O14672	ADAM10	Disintegrin and metalloproteinase domain-containing protein 10	ADA10_HUMAN	True	True	G	K	Y	19	27	SemiTrypsin	Has		0	2176.77	2176.77				#NUM!
50.2221	HTQVCINGQCAGSICEK	O14672	O14672	ADAM10	Disintegrin and metalloproteinase domain-containing protein 10	ADA10_HUMAN	True	True	R	K	Y	558	574	Trypsin	Has	C5(Carbamidomethyl);C10(Carbamidomethyl);C15(Carbamidomethyl)	3	732.945	732.945	1	1		#NUM!
50.2221	GYCDVFMR	O14672	O14672	ADAM10	Disintegrin and metalloproteinase domain-containing protein 10	ADA10_HUMAN	True	True	R	R	C	637	644	Trypsin	Has	C3(Carbamidomethyl)	1	3701.82	3701.82				#NUM!
50.2221	WVGAPSGSSGGICEK	O14672	O14672	ADAM10	Disintegrin and metalloproteinase domain-containing protein 10	ADA10_HUMAN	True	True	A	K	S	332	346	SemiTrypsin	Has	C13(Carbamidomethyl)	1	3118.6	3118.6				#NUM!
50.2221	AWVGAPSGSSGGICEK	O14672	O14672	ADAM10	Disintegrin and metalloproteinase domain-containing protein 10	ADA10_HUMAN	True	True	L	K	S	331	346	SemiTrypsin	Has	C14(Carbamidomethyl)	1	1596.4	1596.4				#NUM!
50.2221	RNNCFVES	O14672	O14672	ADAM10	Disintegrin and metalloproteinase domain-containing protein 10	ADA10_HUMAN	True	True	K	S	G	448	455	SemiTrypsin	Has	C4(Carbamidomethyl)	2	445.418	445.418				#NUM!
50.2221	DTSLFSDEFK	O14672	O14672	ADAM10	Disintegrin and metalloproteinase domain-containing protein 10	ADA10_HUMAN	True	True	R	K	V	78	87	Trypsin	Has		0	408.213	408.213				#NUM!
50.2221	FSLCSIR	O14672	O14672	ADAM10	Disintegrin and metalloproteinase domain-containing protein 10	ADA10_HUMAN	True	True	K	R	N	432	438	Trypsin	Has	C4(Carbamidomethyl)	1	3665.02	3665.02				#NUM!
50.2221	AIDTIYQTTDFSGIR	O14672	O14672	ADAM10	Disintegrin and metalloproteinase domain-containing protein 10	ADA10_HUMAN	True	True	K	R	N	252	266	Trypsin	Has		0	1087.54	1087.54				#NUM!
50.2221	MDPSTCASTGSVQWSR	O14672	O14672	ADAM10	Disintegrin and metalloproteinase domain-containing protein 10	ADA10_HUMAN	True	True	K	R	H	602	617	Trypsin	Has	C6(Carbamidomethyl)	1	429.333	429.333				#NUM!
50.8003	IIGDPSLHGDVW	O14681	O14681	EI24	Etoposide-induced protein 2.4 homolog	EI24_HUMAN	True	True	R	W	S	104	115	SemiTrypsin	Has		0	194.297	194.297				#NUM!
50.8003	DSIWGICTISK	O14681	O14681	EI24	Etoposide-induced protein 2.4 homolog	EI24_HUMAN	True	True	K	K	L	18	28	Trypsin	Has	C7(Carbamidomethyl)	1	2424.22	2424.22				#NUM!
51.7759	SLLFCDR	O14727	O14727	APAF1	Apoptotic protease-activating factor 1	APAF_HUMAN	True	True	K	R	N	422	428	Trypsin	UP	C5(Carbamidomethyl)	1	2305.6	2305.6	360.29	360.29	0.00145625	6.3993
51.7759	AFDSQCQILLTTR	O14727	O14727	APAF1	Apoptotic protease-activating factor 1	APAF_HUMAN	True	True	K	R	D	253	265	Trypsin	Has	C6(Carbamidomethyl)	1	471.265	471.265				#NUM!
51.7759	DLAALLHDGIPVVSSSSGK	O14727	O14727	APAF1	Apoptotic protease-activating factor 1	APAF_HUMAN	True	True	K	K	D	82	100	Trypsin	Has		0	390.411	390.411				#NUM!
48.6656	MGLWVTAPIALLK	O14735	O14735	CDIPT	CDP-diacylglycerol--inositol 3-phosphatidyltransferase	CDIPT_HUMAN	True	True	R	K	S	174	186	Trypsin	Has	M1(Oxidation)	0	693.202	693.202				#NUM!
48.6656	FGAMLDMLTDR	O14735	O14735	CDIPT	CDP-diacylglycerol--inositol 3-phosphatidyltransferase	CDIPT_HUMAN	True	True	R	R	C	63	73	Trypsin	Has		0	2295.1	2295.1				#NUM!
48.6656	GLWVTAPIALLK	O14735	O14735	CDIPT	CDP-diacylglycerol--inositol 3-phosphatidyltransferase	CDIPT_HUMAN	True	True	M	K	S	175	186	SemiTrypsin	Has		0	224.848	224.848				#NUM!
48.6656	NMAALDAADR	O14735	O14735	CDIPT	CDP-diacylglycerol--inositol 3-phosphatidyltransferase	CDIPT_HUMAN	True	True	R	R	A	200	209	Trypsin	Has		0	1020.18	1020.18				#NUM!
48.6656	SLISVIHLITAA	O14735	O14735	CDIPT	CDP-diacylglycerol--inositol 3-phosphatidyltransferase	CDIPT_HUMAN	True	True	K	A	R	187	198	SemiTrypsin	Has		0	440.4	440.4				#NUM!
50.0626	LSNLALVKPEK	O14737	O14737	PDCD5	Programmed cell death protein 5	PDCD5_HUMAN	True	True	R	K	T	56	66	Trypsin	Has		0	378.054	378.054				#NUM!
50.0626	HGDPGDAAQQEAK	O14737	O14737	PDCD5	Programmed cell death protein 5	PDCD5_HUMAN	True	True	K	K	H	21	33	Trypsin	Has		0	240.645	240.645				#NUM!
50.0626	NSILAQVLDQSAR	O14737	O14737	PDCD5	Programmed cell death protein 5	PDCD5_HUMAN	True	True	R	R	A	41	53	Trypsin	Has		0	1799.96	1799.96				#NUM!
52.1747	DLNCVPEIADTL	O14744	O14744	PRMT5	Protein arginine N-methyltransferase 5	ANM5_HUMAN	True	True	R	L	G	19	30	SemiTrypsin	UP	C4(Carbamidomethyl)	1	598.222	598.222	391.614	391.614	0.00359097	1.52758
52.1747	AAILPTSIFLTNK	O14744	O14744	PRMT5	Protein arginine N-methyltransferase 5	ANM5_HUMAN	True	True	K	K	K	228	240	Trypsin	UP		0	11457.1	11457.1	91.2938	91.2938	0.0491755	125.497
52.1747	SAPQPCFTFSHPNR	O14744	O14744	PRMT5	Protein arginine N-methyltransferase 5	ANM5_HUMAN	True	True	L	R	D	513	526	SemiTrypsin	Has	C6(Carbamidomethyl)	1	2267.53	2267.53				#NUM!
52.1747	QGFDFLCMPVFHPR	O14744	O14744	PRMT5	Protein arginine N-methyltransferase 5	ANM5_HUMAN	True	True	K	R	F	36	49	Trypsin	Has	C7(Carbamidomethyl)	1	707.51	707.51				#NUM!
52.1747	VWYEWAVTAPVCSAIHNPTGR	O14744	O14744	PRMT5	Protein arginine N-methyltransferase 5	ANM5_HUMAN	True	True	K	R	S	611	631	Trypsin	Has	C12(Carbamidomethyl)	1	3678.48	3678.48				#NUM!
52.1747	YSQYQQAIYK	O14744	O14744	PRMT5	Protein arginine N-methyltransferase 5	ANM5_HUMAN	True	True	K	K	C	334	343	Trypsin	Has		0	1276.91	1276.91				#NUM!
52.1747	DLNCVPEIADTLGAVAK	O14744	O14744	PRMT5	Protein arginine N-methyltransferase 5	ANM5_HUMAN	True	True	R	K	Q	19	35	Trypsin	Has	C4(Carbamidomethyl)	1	1285.18	1285.18				#NUM!
52.1747	ELLGSFADNELSPECLDGAQHFLK	O14744	O14744	PRMT5	Protein arginine N-methyltransferase 5	ANM5_HUMAN	True	True	S	K	D	435	458	SemiTrypsin	Has	C15(Carbamidomethyl)	1	501.882	501.882				#NUM!
50.3876	NTVCQCEEGTFREEDSPEMCR	O14763	O14763	TNFRSF10B	Tumor necrosis factor receptor superfamily member 10B	TR10B_HUMAN	True	True	R	R	K	134	154	Trypsin	Has	C4(Carbamidomethyl);C6(Carbamidomethyl);C20(Carbamidomethyl)	4	1423.33	1423.33				#NUM!
50.3876	WNDLLFCLR	O14763	O14763	TNFRSF10B	Tumor necrosis factor receptor superfamily member 10B	TR10B_HUMAN	True	True	H	R	C	107	115	SemiTrypsin	Has	C7(Carbamidomethyl)	1	1358.89	1358.89				#NUM!
50.3876	NTVCQCEEGTFR	O14763	O14763	TNFRSF10B	Tumor necrosis factor receptor superfamily member 10B	TR10B_HUMAN	True	True	R	R	E	134	145	Trypsin	Has	C4(Carbamidomethyl);C6(Carbamidomethyl)	2	718.595	718.595				#NUM!
50.3876	YGQDYSTHWNDLLFCLR	O14763	O14763	TNFRSF10B	Tumor necrosis factor receptor superfamily member 10B	TR10B_HUMAN	True	True	K	R	C	99	115	Trypsin	Has	C15(Carbamidomethyl)	1	2912.94	2912.94				#NUM!
50.3876	GICSGGGGDPER	O14763	O14763	TNFRSF10B	Tumor necrosis factor receptor superfamily member 10B	TR10B_HUMAN	True	True	K	R	V	246	257	Trypsin	Has	C3(Carbamidomethyl)	1	344.119	344.119				#NUM!
50.3876	STHWNDLLFCLR	O14763	O14763	TNFRSF10B	Tumor necrosis factor receptor superfamily member 10B	TR10B_HUMAN	True	True	Y	R	C	104	115	SemiTrypsin	Has	C10(Carbamidomethyl)	1	490.959	490.959				#NUM!
52.5304	TWVYSSPGR	O14773	O14773	TPP1	Tripeptidyl-peptidase 1	TPP1_HUMAN	True	True	S	R	H	289	297	SemiTrypsin	Has		0	3390.62	3390.62				#NUM!
52.5304	FHDSDLAQFMR	O14773	O14773	TPP1	Tripeptidyl-peptidase 1	TPP1_HUMAN	True	True	Y	R	L	235	245	SemiTrypsin	UP		0	177.774	177.774	75.2453	75.2453	0.00341694	2.36259
52.5304	LYQQHGAGLFDVTR	O14773	O14773	TPP1	Tripeptidyl-peptidase 1	TPP1_HUMAN	True	True	R	R	G	507	520	Trypsin	Has		0	4674.76	4674.76				#NUM!
52.5304	LYQQHGAGLFDVTR	O14773	O14773	TPP1	Tripeptidyl-peptidase 1	TPP1_HUMAN	True	True	R	R	G	507	520	Trypsin	Has		0	371.46	371.46				#NUM!
52.5304	SDGYWVVSNR	O14773	O14773	TPP1	Tripeptidyl-peptidase 1	TPP1_HUMAN	True	True	L	R	V	456	465	SemiTrypsin	Has		0	3390.72	3390.72				#NUM!
52.5304	GCHESCLDEEVEGQGF	O14773	O14773	TPP1	Tripeptidyl-peptidase 1	TPP1_HUMAN	True	True	R	F	C	521	536	SemiTrypsin	Has	C2(Carbamidomethyl);C6(Carbamidomethyl)	2	346.767	346.767				#NUM!
52.5304	LFASGDSGAGCWSVSGR	O14773	O14773	TPP1	Tripeptidyl-peptidase 1	TPP1_HUMAN	True	True	L	R	H	355	371	SemiTrypsin	Has	C11(Carbamidomethyl)	1	411.919	411.919				#NUM!
52.5304	LFGGNFAHQASVAR	O14773	O14773	TPP1	Tripeptidyl-peptidase 1	TPP1_HUMAN	True	True	R	R	V	246	259	Trypsin	Has		0	6271.4	6271.4				#NUM!
52.5304	GDSGAGCWSVSGR	O14773	O14773	TPP1	Tripeptidyl-peptidase 1	TPP1_HUMAN	True	True	S	R	H	359	371	SemiTrypsin	Has	C7(Carbamidomethyl)	1	2986.33	2986.33				#NUM!
52.5304	SYGDDEDSLSSAYIQR	O14773	O14773	TPP1	Tripeptidyl-peptidase 1	TPP1_HUMAN	True	True	V	R	V	324	339	SemiTrypsin	Has		0	804.358	804.358				#NUM!
52.5304	AYPDVAALSDGYWVVSNR	O14773	O14773	TPP1	Tripeptidyl-peptidase 1	TPP1_HUMAN	True	True	R	R	V	448	465	Trypsin	Has		0	860.542	860.542				#NUM!
50.9343	RYLVLDCVPEER	O14776	O14776	TCERG1	Transcription elongation regulator 1	TCRG1_HUMAN	True	True	K	R	R	1056	1067	Trypsin	Has	C7(Carbamidomethyl)	2	4114.06	4114.06				#NUM!
50.9343	LFNEHIEALTK	O14776	O14776	TCERG1	Transcription elongation regulator 1	TCRG1_HUMAN	True	True	K	K	K	945	955	Trypsin	Has		0	3800.34	3800.34				#NUM!
50.9343	LFNEHIEALTK	O14776	O14776	TCERG1	Transcription elongation regulator 1	TCRG1_HUMAN	True	True	K	K	K	945	955	Trypsin	Has		0	458.802	458.802				#NUM!
50.9343	LIVAYVDDLDRR	O14776	O14776	TCERG1	Transcription elongation regulator 1	TCRG1_HUMAN	True	True	K	R	G	1070	1081	Trypsin	Has		1	2034.28	2034.28				#NUM!
50.9343	EALFNEFVAAAR	O14776	O14776	TCERG1	Transcription elongation regulator 1	TCRG1_HUMAN	True	True	R	R	K	770	781	Trypsin	Has		0	1371.51	1371.51				#NUM!
50.9343	SDFFELLSNHHLDSQSR	O14776	O14776	TCERG1	Transcription elongation regulator 1	TCRG1_HUMAN	True	True	K	R	W	797	813	Trypsin	Has		0	970.465	970.465				#NUM!
50.9343	SDFFELLSNHHLDSQSR	O14776	O14776	TCERG1	Transcription elongation regulator 1	TCRG1_HUMAN	True	True	K	R	W	797	813	Trypsin	Has		0	742.957	742.957				#NUM!
50.9343	DREALFNEFVAAAR	O14776	O14776	TCERG1	Transcription elongation regulator 1	TCRG1_HUMAN	True	True	K	R	K	768	781	Trypsin	Has		1	1525.75	1525.75				#NUM!
53.4127	LEIWDGFPDVGPHIGR	O14786	O14786	NRP1	Neuropilin-1	NRP1_HUMAN	True	True	R	R	Y	211	226	Trypsin	UP		0	3902.2	3902.2	2032.94	2032.94	0.0304224	1.91949
53.4127	LEIWDGFPDVGPH	O14786	O14786	NRP1	Neuropilin-1	NRP1_HUMAN	True	True	R	H	I	211	223	SemiTrypsin	UP		0	334.308	334.308	121.1	121.1	0.00163776	2.76059
53.4127	IESPGYLTSPGYPHSYHPSEK	O14786	O14786	NRP1	Neuropilin-1	NRP1_HUMAN	True	True	K	K	C	33	53	Trypsin	UP		0	485.082	485.082	265.746	265.746	0.0372703	1.82536
53.4127	YDYVEVFDGENENGHFR	O14786	O14786	NRP1	Neuropilin-1	NRP1_HUMAN	True	True	K	R	G	84	100	Trypsin	UP		0	1451.36	1451.36	257.975	257.975	0.0277384	5.62597
53.4127	IDVSSNGEDWITIK	O14786	O14786	NRP1	Neuropilin-1	NRP1_HUMAN	True	True	K	K	E	360	373	Trypsin	Has		0	841.889	841.889				#NUM!
53.4127	FVTAVGTQGAISK	O14786	O14786	NRP1	Neuropilin-1	NRP1_HUMAN	True	True	R	K	E	335	347	Trypsin	Has		0	1275.12	1275.12				#NUM!
53.4127	TGPIQDHTGDGNFIYSQ	O14786	O14786	NRP1	Neuropilin-1	NRP1_HUMAN	True	True	K	Q	A	680	696	SemiTrypsin	Has		0	615.432	615.432				#NUM!
53.4127	NLSALENYNFELVDGVK	O14786	O14786	NRP1	Neuropilin-1	NRP1_HUMAN	True	True	R	K	L	892	908	Trypsin	UP		0	401.736	401.736	3.74458	3.74458	0.0446652	107.285
53.4127	IMINFNPHFDLEDR	O14786	O14786	NRP1	Neuropilin-1	NRP1_HUMAN	True	True	R	R	D	67	80	Trypsin	Has		0	2847.63	2847.63				#NUM!
53.4127	YQKPEEYDQLVWMA	O14786	O14786	NRP1	Neuropilin-1	NRP1_HUMAN	True	True	R	A	I	742	755	SemiTrypsin	Has		0	472.949	472.949				#NUM!
53.4127	ITDYPCSGMLGM	O14786	O14786	NRP1	Neuropilin-1	NRP1_HUMAN	True	True	K	M	V	426	437	SemiTrypsin	Has	C6(Carbamidomethyl)	1	89.9983	89.9983				#NUM!
53.4127	EGNKPVLFQGNTNPTDVVVAVFPK	O14786	O14786	NRP1	Neuropilin-1	NRP1_HUMAN	True	True	K	K	P	374	397	Trypsin	Has		0	370.317	370.317				#NUM!
53.6198	ECLNNIGDASSLIR	O14787	O14787	TNPO2	Transportin-2	TNPO2_HUMAN	True	True	Q	R	A	92	105	SemiTrypsin	Has	C2(Carbamidomethyl)	1	1128.79	1128.79				#NUM!
53.6198	GLLFHPEWVVK	O14787	O14787	TNPO2	Transportin-2	TNPO2_HUMAN	True	True	K	K	E	401	411	Trypsin	Has		0	4473.65	4473.65				#NUM!
53.6198	GLLFHPEWVVK	O14787	O14787	TNPO2	Transportin-2	TNPO2_HUMAN	True	True	K	K	E	401	411	Trypsin	Has		0	902.291	902.291				#NUM!
53.6198	QECLNNIGDASSLIR	O14787	O14787	TNPO2	Transportin-2	TNPO2_HUMAN	True	True	K	R	A	91	105	Trypsin	Has	C3(Carbamidomethyl)	1	339.021	339.021				#NUM!
53.6198	SIACWTLSR	O14787	O14787	TNPO2	Transportin-2	TNPO2_HUMAN	True	True	R	R	Y	453	461	Trypsin	Has	C4(Carbamidomethyl)	1	5583.51	5583.51				#NUM!
53.6198	EVLASHLVQLIPILVNGMK	O14787	O14787	TNPO2	Transportin-2	TNPO2_HUMAN	True	True	K	K	Y	289	307	Trypsin	Has		0	230.026	230.026				#NUM!
53.6198	LFQCMQDSMPEVR	O14787	O14787	TNPO2	Transportin-2	TNPO2_HUMAN	True	True	L	R	Q	669	681	SemiTrypsin	Has	C4(Carbamidomethyl)	1	302.721	302.721				#NUM!
51.9594	LTEIIFLNDVIK	O14802	O14802	POLR3A	DNA-directed RNA polymerase III subunit RPC1	RPC1_HUMAN	True	True	K	K	K	283	294	Trypsin	Has		0	609.245	609.245				#NUM!
51.9594	GYIDLELPCFHVGYFR	O14802	O14802	POLR3A	DNA-directed RNA polymerase III subunit RPC1	RPC1_HUMAN	True	True	Y	R	A	84	99	SemiTrypsin	Has	C9(Carbamidomethyl)	1	472.648	472.648				#NUM!
51.9594	LVQNGPEVHPGANFIQQR	O14802	O14802	POLR3A	DNA-directed RNA polymerase III subunit RPC1	RPC1_HUMAN	True	True	K	R	H	407	424	Trypsin	Has		0	577.408	577.408				#NUM!
51.8183	GRDIVVLGVEK	O14818	O14818	PSMA7	Proteasome subunit alpha type-7	PSA7_HUMAN	True	True	R	K	K	37	47	Trypsin	Has		1	10994.3	10994.3				#NUM!
51.8183	AITVFSPDGHLFQVE	O14818	O14818	PSMA7	Proteasome subunit alpha type-7	PSA7_HUMAN	False	False	R	E	Y	6	20	SemiTrypsin	Has		0	1877.45	1877.45				#NUM!
51.8183	FAGLTADAR	O14818	O14818	PSMA7	Proteasome subunit alpha type-7	PSA7_HUMAN	True	True	A	R	I	73	81	SemiTrypsin	Has		0	11723.7	11723.7				#NUM!
51.8183	QVEYAQEAVK	O14818	O14818	PSMA7	Proteasome subunit alpha type-7	PSA7_HUMAN	False	False	F	K	K	18	27	SemiTrypsin	Has		0	3453.85	3453.85				#NUM!
51.8183	VGFDFDGTPR	O14818	O14818	PSMA7	Proteasome subunit alpha type-7	PSA7_HUMAN	True	True	I	R	L	134	143	SemiTrypsin	Has		0	407.963	407.963				#NUM!
51.8183	AITVFSPDGHLF	O14818	O14818	PSMA7	Proteasome subunit alpha type-7	PSA7_HUMAN	False	False	R	F	Q	6	17	SemiTrypsin	Has		0	9012.02	9012.02				#NUM!
51.8183	DIVVLGVEK	O14818	O14818	PSMA7	Proteasome subunit alpha type-7	PSA7_HUMAN	True	True	R	K	K	39	47	Trypsin	Has		0	304.392	304.392				#NUM!
51.8183	DIVVLGVEK	O14818	O14818	PSMA7	Proteasome subunit alpha type-7	PSA7_HUMAN	True	True	R	K	K	39	47	Trypsin	Has		0	11390.9	11390.9				#NUM!
51.8183	RPFGISAL	O14818	O14818	PSMA7	Proteasome subunit alpha type-7	PSA7_HUMAN	False	False	R	L	I	125	132	SemiTrypsin	Has		0	9887.13	9887.13				#NUM!
51.8183	ICALDDNVCMAFAGLTADAR	O14818	O14818	PSMA7	Proteasome subunit alpha type-7	PSA7_HUMAN	True	True	K	R	I	62	81	Trypsin	Has	C2(Carbamidomethyl);C9(Carbamidomethyl)	2	767.138	767.138				#NUM!
51.8183	AITVFSPDGHLFQV	O14818	O14818	PSMA7	Proteasome subunit alpha type-7	PSA7_HUMAN	False	False	R	V	E	6	19	SemiTrypsin	Has		0	410.69	410.69				#NUM!
51.8183	SPDGHLFQVEYAQEAVK	O14818	O14818	PSMA7	Proteasome subunit alpha type-7	PSA7_HUMAN	False	False	F	K	K	11	27	SemiTrypsin	Has		0	6357.15	6357.15				#NUM!
51.8183	SPDGHLFQVEYAQEAVK	O14818	O14818	PSMA7	Proteasome subunit alpha type-7	PSA7_HUMAN	False	False	F	K	K	11	27	SemiTrypsin	Has		0	470.948	470.948				#NUM!
51.8183	LIVGFDFDGTPR	O14818	O14818	PSMA7	Proteasome subunit alpha type-7	PSA7_HUMAN	True	True	A	R	L	132	143	SemiTrypsin	Has		0	2623.36	2623.36				#NUM!
51.8183	RPFGISALIVGF	O14818	O14818	PSMA7	Proteasome subunit alpha type-7	PSA7_HUMAN	False	False	R	F	D	125	136	SemiTrypsin	Has		0	607.371	607.371				#NUM!
51.8183	SPDGHLFQVEYAQEAVKK	O14818	O14818	PSMA7	Proteasome subunit alpha type-7	PSA7_HUMAN	False	False	F	K	G	11	28	SemiTrypsin	Has		1	257.518	257.518				#NUM!
51.8446	DGGNPFAEPSELDNPFQDPAVIQHRPSR	O14828	O14828	SCAMP3	Secretory carrier-associated membrane protein 3	SCAM3_HUMAN	True	True	R	R	Q	6	33	Trypsin	Has		0	1951.68	1951.68				#NUM!
52.7652	VCSAFQHLGWVK	O14880	O14880	MGST3	Microsomal glutathione S-transferase 3	MGST3_HUMAN	True	True	T	K	S	130	141	SemiTrypsin	Has	C2(Carbamidomethyl)	1	938.586	938.586				#NUM!
52.7652	GALGSIALL	O14880	O14880	MGST3	Microsomal glutathione S-transferase 3	MGST3_HUMAN	True	True	R	L	G	115	123	SemiTrypsin	Has		0	1033.32	1033.32				#NUM!
52.7652	YKVEYPIMYSTDPENGHIF	O14880	O14880	MGST3	Microsomal glutathione S-transferase 3	MGST3_HUMAN	True	True	K	F	N	36	54	SemiTrypsin	Has		1	831.376	831.376				#NUM!
52.7652	VLYAYGYYTGEPSK	O14880	O14880	MGST3	Microsomal glutathione S-transferase 3	MGST3_HUMAN	True	True	R	K	R	98	111	Trypsin	Has		0	8039.22	8039.22				#NUM!
52.7652	SGLGLAWIVGR	O14880	O14880	MGST3	Microsomal glutathione S-transferase 3	MGST3_HUMAN	True	True	A	R	V	87	97	SemiTrypsin	Has		0	6104.6	6104.6				#NUM!
52.7652	VLYAYGYYTGEPSKR	O14880	O14880	MGST3	Microsomal glutathione S-transferase 3	MGST3_HUMAN	True	True	R	R	S	98	112	Trypsin	Has		1	1101.32	1101.32				#NUM!
52.7652	YKVEYPIMYSTDPENGHIFNCIQR	O14880	O14880	MGST3	Microsomal glutathione S-transferase 3	MGST3_HUMAN	True	True	K	R	A	36	59	Trypsin	Has	C21(Carbamidomethyl)	2	1660.13	1660.13				#NUM!
52.7652	GLGLAWIVGR	O14880	O14880	MGST3	Microsomal glutathione S-transferase 3	MGST3_HUMAN	True	True	S	R	V	88	97	SemiTrypsin	Has		0	2635.19	2635.19				#NUM!
52.7652	IASGLGLAW	O14880	O14880	MGST3	Microsomal glutathione S-transferase 3	MGST3_HUMAN	True	True	R	W	I	85	93	SemiTrypsin	Has		0	633.498	633.498				#NUM!
52.7652	VEYPIMYSTDPENGHIFNCIQR	O14880	O14880	MGST3	Microsomal glutathione S-transferase 3	MGST3_HUMAN	True	True	K	R	A	38	59	Trypsin	Has	C19(Carbamidomethyl)	1	888.664	888.664				#NUM!
47.755	PLLPEAHSLIR	O14893	O14893	GEMIN2	Gem-associated protein 2	GEMI2_HUMAN	True	True	K	R	Q	225	235	Trypsin	Has		0	1169.66	1169.66				#NUM!
47.755	DDERVPALNLLIC	O14893	O14893	GEMIN2	Gem-associated protein 2	GEMI2_HUMAN	True	True	K	C	L	252	264	SemiTrypsin	Has	C13(Carbamidomethyl)	2	98.6552	98.6552				#NUM!
53.808	GWDMTMVTHDQAR	O14907	O14907	TAX1BP3	Tax1-binding protein 3	TX1B3_HUMAN	True	True	N	R	K	82	94	SemiTrypsin	Has		0	1828.92	1828.92				#NUM!
53.808	IMQVNGWDMTMVTHDQAR	O14907	O14907	TAX1BP3	Tax1-binding protein 3	TX1B3_HUMAN	True	True	K	R	K	77	94	Trypsin	Has		0	452.189	452.189				#NUM!
55.2729	GPATVEDLPSAFEEK	O14908	O14908	GIPC1	PDZ domain-containing protein GIPC1	GIPC1_HUMAN	True	True	R	K	A	249	263	Trypsin	Has		0	449.612	449.612				#NUM!
55.2729	LLGGQIGLEDFIFAHVK	O14908	O14908	GIPC1	PDZ domain-containing protein GIPC1	GIPC1_HUMAN	True	True	K	K	G	112	128	Trypsin	Has		0	394.482	394.482				#NUM!
52.5537	EYCQGGDLR	O14920	O14920	IKBKB	Inhibitor of nuclear factor kappa-B kinase subunit beta	IKKB_HUMAN	True	True	M	R	K	97	105	SemiTrypsin	Has	C3(Carbamidomethyl)	1	401.49	401.49				#NUM!
52.5537	GTDPTYGPNGCFK	O14920	O14920	IKBKB	Inhibitor of nuclear factor kappa-B kinase subunit beta	IKKB_HUMAN	True	True	R	K	A	289	301	Trypsin	Has	C11(Carbamidomethyl)	1	1041.67	1041.67				#NUM!
52.5537	DLKPENIVLQQGEQR	O14920	O14920	IKBKB	Inhibitor of nuclear factor kappa-B kinase subunit beta	IKKB_HUMAN	True	True	R	R	L	145	159	Trypsin	Has		0	1641.13	1641.13				#NUM!
52.5537	GPVSGSPDSMNASR	O14920	O14920	IKBKB	Inhibitor of nuclear factor kappa-B kinase subunit beta	IKKB_HUMAN	True	True	R	R	L	667	680	Trypsin	Has		0	237.236	237.236				#NUM!
52.5537	LLLQAIQSFEK	O14920	O14920	IKBKB	Inhibitor of nuclear factor kappa-B kinase subunit beta	IKKB_HUMAN	True	True	R	K	K	593	603	Trypsin	Has		0	1143.26	1143.26				#NUM!
46.1913	YGLDLSGLLVR	O14924	O14924	RGS12	Regulator of G-protein signaling 12	RGS12_HUMAN	True	True	R	R	L	1067	1077	Trypsin	Has		0	347.562	347.562				#NUM!
51.1837	YLVQDTDEFILPTGANK	O14925	O14925;Q5SRD1	TIMM23;TIMM23B	Mitochondrial import inner membrane translocase subunit Tim23;Mitochondrial import inner membrane translocase subunit Tim23B	TIM23_HUMAN;TI23B_HUMAN	False	True	R	K	T	52	68	Trypsin	Has		0	1016.53	1016.53				#NUM!
49.5733	VSQMLILTPFQGQGHGAQLLETVHR	O14929	O14929	HAT1	Histone acetyltransferase type B catalytic subunit	HAT1_HUMAN	True	True	R	R	Y	238	262	Trypsin	Has		0	454.553	454.553				#NUM!
53.3762	TCQVLEALNVLVNRPNIR	O14933	O14933	UBE2L6	Ubiquitin/ISG15-conjugating enzyme E2 L6	UB2L6_HUMAN	True	True	K	R	E	101	118	Trypsin	Has	C2(Carbamidomethyl)	1	797.072	797.072				#NUM!
51.8287	IHLPETVEQLRK	O14936	O14936	CASK	Peripheral plasma membrane protein CASK	CSKP_HUMAN	True	True	K	K	F	286	297	Trypsin	Has		1	410.188	410.188				#NUM!
51.8287	VGTPHFMAPEVVK	O14936	O14936	CASK	Peripheral plasma membrane protein CASK	CSKP_HUMAN	True	True	R	K	R	180	192	Trypsin	Has		0	1918.63	1918.63				#NUM!
51.8287	ITVYEALNHPWLK	O14936	O14936	CASK	Peripheral plasma membrane protein CASK	CSKP_HUMAN	True	True	R	K	E	265	277	Trypsin	Has		0	986.729	986.729				#NUM!
51.8287	IHEQGLIAILDVEPQALK	O14936	O14936	CASK	Peripheral plasma membrane protein CASK	CSKP_HUMAN	True	True	K	K	V	826	843	Trypsin	Has		0	650.947	650.947				#NUM!
57.4873	YLIYTWGTEEFER	O14949	O14949	UQCRQ	Cytochrome b-c1 complex subunit 8	QCR8_HUMAN	True	True	F	R	S	57	69	SemiTrypsin	Has		0	359.241	359.241				#NUM!
53.0828	EAFNMIDQNR	O14950	O14950	MYL12B	Myosin regulatory light chain 12B	ML12B_HUMAN	False	False	K	R	D	36	45	Trypsin	Has		0	46401.5	46401.5				#NUM!
53.0828	EDLHDMLASL	O14950	O14950	MYL12B	Myosin regulatory light chain 12B	ML12B_HUMAN	False	False	K	L	G	52	61	SemiTrypsin	Has		0	1750.55	1750.55				#NUM!
53.0828	DGFIDKEDLHDMLASL	O14950	O14950	MYL12B	Myosin regulatory light chain 12B	ML12B_HUMAN	False	False	R	L	G	46	61	SemiTrypsin	Has		1	225.966	225.966				#NUM!
53.0828	DGFIDKEDLHDMLASL	O14950	O14950	MYL12B	Myosin regulatory light chain 12B	ML12B_HUMAN	False	False	R	L	G	46	61	SemiTrypsin	Has		1	363.584	363.584				#NUM!
53.0828	EDLHDMLASLGK	O14950	O14950	MYL12B	Myosin regulatory light chain 12B	ML12B_HUMAN	False	False	K	K	N	52	63	Trypsin	Has		0	35297.1	35297.1				#NUM!
53.0828	EDLHDMLASLGK	O14950	O14950	MYL12B	Myosin regulatory light chain 12B	ML12B_HUMAN	False	False	K	K	N	52	63	Trypsin	Has	M6(Oxidation)	0	1065.98	1065.98				#NUM!
53.0828	FDQSQIQEFK	O14950	O14950	MYL12B	Myosin regulatory light chain 12B	ML12B_HUMAN	False	False	M	K	E	26	35	SemiTrypsin	Has		0	16811.6	16811.6				#NUM!
53.0828	NFNYIEFTR	O14950	O14950	MYL12B	Myosin regulatory light chain 12B	ML12B_HUMAN	False	False	G	R	I	153	161	SemiTrypsin	Has		0	2381.14	2381.14				#NUM!
53.0828	DGFIDKEDLHDMLAS	O14950	O14950	MYL12B	Myosin regulatory light chain 12B	ML12B_HUMAN	False	False	R	S	L	46	60	SemiTrypsin	Has		1	210.111	210.111				#NUM!
53.0828	NAFACFDEEATGTIQ	O14950	O14950	MYL12B	Myosin regulatory light chain 12B	ML12B_HUMAN	False	False	R	Q	E	105	119	SemiTrypsin	Has	C5(Carbamidomethyl)	1	354.516	354.516				#NUM!
53.0828	FDEEATGTIQEDYLR	O14950	O14950	MYL12B	Myosin regulatory light chain 12B	ML12B_HUMAN	False	False	C	R	E	110	124	SemiTrypsin	Has		0	13066.1	13066.1				#NUM!
53.0828	AMFDQSQIQEFK	O14950	O14950	MYL12B	Myosin regulatory light chain 12B	ML12B_HUMAN	False	False	F	K	E	24	35	SemiTrypsin	Has		0	3782.16	3782.16				#NUM!
53.0828	ATSNVFAM	O14950	O14950	MYL12B	Myosin regulatory light chain 12B	ML12B_HUMAN	False	False	R	M	F	18	25	SemiTrypsin	Has		0	2701.89	2701.89				#NUM!
53.0828	VFAMFDQSQIQEFK	O14950	O14950	MYL12B	Myosin regulatory light chain 12B	ML12B_HUMAN	False	False	N	K	E	22	35	SemiTrypsin	Has		0	1247.77	1247.77				#NUM!
53.0828	MFLTMFGEK	O14950	O14950	MYL12B	Myosin regulatory light chain 12B	ML12B_HUMAN	False	False	T	K	L	85	93	SemiTrypsin	Has		0	3562.74	3562.74				#NUM!
45.5514	VWATDWR	O14957	O14957	UQCR11	Cytochrome b-c1 complex subunit 10	QCR10_HUMAN	True	True	L	R	L	33	39	SemiTrypsin	Has		0	6481.89	6481.89				#NUM!
51.1746	VCEPCYEQLNR	O14964	O14964	HGS	Hepatocyte growth factor-regulated tyrosine kinase substrate	HGS_HUMAN	True	True	R	R	K	211	221	Trypsin	Has	C2(Carbamidomethyl);C5(Carbamidomethyl)	2	2558.85	2558.85				#NUM!
51.1746	LYYEGLQDK	O14964	O14964	HGS	Hepatocyte growth factor-regulated tyrosine kinase substrate	HGS_HUMAN	True	True	R	K	L	465	473	Trypsin	Has		0	2349.81	2349.81				#NUM!
51.1746	ACGQIFCGK	O14964	O14964	HGS	Hepatocyte growth factor-regulated tyrosine kinase substrate	HGS_HUMAN	True	True	R	K	C	184	192	Trypsin	Has	C2(Carbamidomethyl);C7(Carbamidomethyl)	2	1646.98	1646.98				#NUM!
51.1746	MGRGSGTFER	O14964	O14964	HGS	Hepatocyte growth factor-regulated tyrosine kinase substrate	HGS_HUMAN	True	True	-	R	L	1	10	Trypsin	Has		1	134.843	134.843				#NUM!
51.1746	ALQNAVTTFVNR	O14964	O14964	HGS	Hepatocyte growth factor-regulated tyrosine kinase substrate	HGS_HUMAN	True	True	K	R	M	411	422	Trypsin	Has		0	1817.67	1817.67				#NUM!
51.1746	ESDAMFAAER	O14964	O14964	HGS	Hepatocyte growth factor-regulated tyrosine kinase substrate	HGS_HUMAN	True	True	K	R	A	147	156	Trypsin	Has		0	804.011	804.011				#NUM!
49.4874	LTLPNGEPVPCLLLANK	O14966	O14966	RAB29	Ras-related protein Rab-7L1	RAB7L_HUMAN	True	True	K	K	C	110	126	Trypsin	Has	C11(Carbamidomethyl)	1	525.88	525.88				#NUM!
48.3429	LHPDHLITENFPLK	O14972	O14972	VPS26C	Vacuolar protein sorting-associated protein 26C	VP26C_HUMAN	True	True	L	K	L	280	293	SemiTrypsin	Has		0	876.453	876.453				#NUM!
48.3429	GLSVPIYMVFPR	O14972	O14972	VPS26C	Vacuolar protein sorting-associated protein 26C	VP26C_HUMAN	True	True	R	R	L	245	256	Trypsin	Has		0	1813.8	1813.8				#NUM!
51.6179	AQLHDTNMELTDLK	O14974	O14974	PPP1R12A	Protein phosphatase 1 regulatory subunit 12A	MYPT1_HUMAN	True	True	K	K	L	948	961	Trypsin	UP		0	2990.43	2990.43	506.712	506.712	0.00602748	5.90163
51.6179	KSPLIEST	O14974	O14974	PPP1R12A	Protein phosphatase 1 regulatory subunit 12A	MYPT1_HUMAN	True	True	K	T	A	298	305	SemiTrypsin	Has		1	42.7427	42.7427				#NUM!
51.6179	QGVDIEAAR	O14974	O14974	PPP1R12A	Protein phosphatase 1 regulatory subunit 12A	MYPT1_HUMAN	True	True	R	R	K	162	170	Trypsin	Has		0	1335.35	1335.35				#NUM!
51.6179	STQGVTLTDLQEAEK	O14974	O14974	PPP1R12A	Protein phosphatase 1 regulatory subunit 12A	MYPT1_HUMAN	True	True	R	K	T	695	709	Trypsin	UP		0	577.128	577.128	41.1032	41.1032	0.00681578	14.0409
51.6179	YETSSTSAGDR	O14974	O14974	PPP1R12A	Protein phosphatase 1 regulatory subunit 12A	MYPT1_HUMAN	True	True	R	R	Y	890	900	Trypsin	Has		0	429.113	429.113				#NUM!
51.6179	SGSYSYLEER	O14974	O14974	PPP1R12A	Protein phosphatase 1 regulatory subunit 12A	MYPT1_HUMAN	True	True	R	R	K	908	917	Trypsin	Has		0	1759.72	1759.72				#NUM!
51.6179	YETSSTSAGDRYDSLLGR	O14974	O14974	PPP1R12A	Protein phosphatase 1 regulatory subunit 12A	MYPT1_HUMAN	True	True	R	R	S	890	907	Trypsin	Has		1	984.254	984.254				#NUM!
51.6179	DYDGWTPLHAAAHWGK	O14974	O14974	PPP1R12A	Protein phosphatase 1 regulatory subunit 12A	MYPT1_HUMAN	True	True	K	K	E	229	244	Trypsin	Has		0	1534.29	1534.29				#NUM!
51.6179	DYDGWTPLHAAAHWGK	O14974	O14974	PPP1R12A	Protein phosphatase 1 regulatory subunit 12A	MYPT1_HUMAN	True	True	K	K	E	229	244	Trypsin	Has		0	187.106	187.106				#NUM!
51.6179	SLLSSTSTTTK	O14974	O14974	PPP1R12A	Protein phosphatase 1 regulatory subunit 12A	MYPT1_HUMAN	True	True	K	K	I	585	595	Trypsin	Has		0	613.221	613.221				#NUM!
51.6179	NSSVNEGSTYHK	O14974	O14974	PPP1R12A	Protein phosphatase 1 regulatory subunit 12A	MYPT1_HUMAN	True	True	K	K	S	540	551	Trypsin	Has		0	292.798	292.798				#NUM!
55.5732	VSECGWAAR	O14976	O14976	GAK	Cyclin-G-associated kinase	GAK_HUMAN	True	True	R	R	R	469	477	Trypsin	Has	C4(Carbamidomethyl)	1	919.209	919.209				#NUM!
55.5732	LSIAEVVHQLQEIAAAR	O14976	O14976	GAK	Cyclin-G-associated kinase	GAK_HUMAN	True	True	R	R	N	304	320	Trypsin	Has		0	217.142	217.142				#NUM!
50.5264	NIELPMDTK	O14979	O14979	HNRNPDL	Heterogeneous nuclear ribonucleoprotein D-like	HNRDL_HUMAN	True	True	E	K	T	261	269	SemiTrypsin	Has	M6(Oxidation)	0	637.45	637.45				#NUM!
50.5264	GFCFITYTDEEPVKK	O14979	O14979	HNRNPDL	Heterogeneous nuclear ribonucleoprotein D-like	HNRDL_HUMAN	True	True	R	K	L	275	289	Trypsin	Has	C3(Carbamidomethyl)	2	183.449	183.449				#NUM!
50.5264	GFCFITYTDEEPVKK	O14979	O14979	HNRNPDL	Heterogeneous nuclear ribonucleoprotein D-like	HNRDL_HUMAN	True	True	R	K	L	275	289	Trypsin	Has	C3(Carbamidomethyl)	2	1628.98	1628.98				#NUM!
50.5264	MFIGGLSWDTSK	O14979	O14979	HNRNPDL	Heterogeneous nuclear ribonucleoprotein D-like	HNRDL_HUMAN	True	True	K	K	K	150	161	Trypsin	Has		0	8719.87	8719.87				#NUM!
50.5264	GFCFITYTDEEPVK	O14979	O14979	HNRNPDL	Heterogeneous nuclear ribonucleoprotein D-like	HNRDL_HUMAN	True	True	R	K	K	275	288	Trypsin	Has	C3(Carbamidomethyl)	1	5425.25	5425.25				#NUM!
50.5264	RGFCFITYTDEEPVK	O14979	O14979	HNRNPDL	Heterogeneous nuclear ribonucleoprotein D-like	HNRDL_HUMAN	True	True	R	K	K	274	288	Trypsin	Has	C4(Carbamidomethyl)	2	1332.36	1332.36				#NUM!
50.5264	EYFGAFGEIENIELPMDTK	O14979	O14979	HNRNPDL	Heterogeneous nuclear ribonucleoprotein D-like	HNRDL_HUMAN	True	True	K	K	T	251	269	Trypsin	Has		0	430.299	430.299				#NUM!
53.2951	EFAGEDTSDLFLEER	O14980	O14980	XPO1	Exportin-1	XPO1_HUMAN	True	True	K	R	E	1024	1038	Trypsin	UP		0	521.895	521.895	312.727	312.727	0.0453718	1.66885
53.2951	YVVGLIIK	O14980	O14980	XPO1	Exportin-1	XPO1_HUMAN	True	True	K	K	T	105	112	Trypsin	Has		0	460.567	460.567				#NUM!
53.2951	MAQEVLTHLK	O14980	O14980	XPO1	Exportin-1	XPO1_HUMAN	True	True	R	K	E	45	54	Trypsin	UP		0	2455.21	2455.21	451.69	451.69	0.0403561	5.43562
53.2951	QLLDFSQK	O14980	O14980	XPO1	Exportin-1	XPO1_HUMAN	True	True	R	K	L	15	22	Trypsin	UP		0	2254.67	2254.67	994.31	994.31	0.0166159	2.26757
53.2951	LFEFMHETHDGVQDM	O14980	O14980	XPO1	Exportin-1	XPO1_HUMAN	True	True	K	M	A	569	583	SemiTrypsin	Has		0	458.369	458.369				#NUM!
53.2951	DFLVQIK	O14980	O14980	XPO1	Exportin-1	XPO1_HUMAN	True	True	R	K	E	1017	1023	Trypsin	Has		0	10836.1	10836.1				#NUM!
53.2951	ICLEYWNHLAAELYR	O14980	O14980	XPO1	Exportin-1	XPO1_HUMAN	True	True	K	R	E	368	382	Trypsin	Has	C2(Carbamidomethyl)	1	4682.61	4682.61				#NUM!
53.2951	YYGLQIL	O14980	O14980	XPO1	Exportin-1	XPO1_HUMAN	True	True	K	L	E	77	83	SemiTrypsin	UP		0	551.585	551.585	111.682	111.682	0.0484094	4.93891
53.2951	AVGHPFVIQLGR	O14980	O14980	XPO1	Exportin-1	XPO1_HUMAN	True	True	K	R	I	701	712	Trypsin	Has		0	5310.96	5310.96				#NUM!
53.2951	LNMILVQILK	O14980	O14980	XPO1	Exportin-1	XPO1_HUMAN	True	True	K	K	Q	130	139	Trypsin	Has	M3(Oxidation)	0	1466.12	1466.12				#NUM!
53.2951	AVGHPFVIQL	O14980	O14980	XPO1	Exportin-1	XPO1_HUMAN	True	True	K	L	G	701	710	SemiTrypsin	Has		0	2814.3	2814.3				#NUM!
53.2951	LISTLIYK	O14980	O14980	XPO1	Exportin-1	XPO1_HUMAN	True	True	K	K	F	246	253	Trypsin	Has		0	15259.8	15259.8				#NUM!
53.2951	SNIMYIVGQYPR	O14980	O14980	XPO1	Exportin-1	XPO1_HUMAN	True	True	A	R	F	542	553	SemiTrypsin	Has		0	7085.6	7085.6				#NUM!
53.2951	LFEFMHETHDGVQDMACDTFIK	O14980	O14980	XPO1	Exportin-1	XPO1_HUMAN	True	True	K	K	I	569	590	Trypsin	Has	C17(Carbamidomethyl)	1	5628.54	5628.54				#NUM!
53.2951	LFEFMHETHDGVQDMACDTFIK	O14980	O14980	XPO1	Exportin-1	XPO1_HUMAN	True	True	K	K	I	569	590	Trypsin	Has	C17(Carbamidomethyl)	1	791.817	791.817				#NUM!
53.2951	VSEVEETEIFK	O14980	O14980	XPO1	Exportin-1	XPO1_HUMAN	True	True	L	K	I	357	367	SemiTrypsin	Has		0	64.2369	64.2369				#NUM!
53.2951	SLFLCTFLK	O14980	O14980	XPO1	Exportin-1	XPO1_HUMAN	True	True	L	K	E	323	331	SemiTrypsin	Has	C5(Carbamidomethyl)	1	1980.73	1980.73				#NUM!
53.2951	GLFSLNQDIPAFK	O14980	O14980	XPO1	Exportin-1	XPO1_HUMAN	True	True	T	K	E	1000	1012	SemiTrypsin	Has		0	2509.18	2509.18				#NUM!
53.2951	VDTILEFSQNMNTK	O14980	O14980	XPO1	Exportin-1	XPO1_HUMAN	True	True	R	K	Y	63	76	Trypsin	Has		0	2018.45	2018.45				#NUM!
53.2951	HDGVQDMACDTFIK	O14980	O14980	XPO1	Exportin-1	XPO1_HUMAN	True	True	T	K	I	577	590	SemiTrypsin	Has	C9(Carbamidomethyl)	1	33.8845	33.8845				#NUM!
53.2951	THDGVQDMACDTFIK	O14980	O14980	XPO1	Exportin-1	XPO1_HUMAN	True	True	E	K	I	576	590	SemiTrypsin	Has	C10(Carbamidomethyl)	1	642.441	642.441				#NUM!
53.2951	QFVMENSQNAPLVHATLETLLR	O14980	O14980	XPO1	Exportin-1	XPO1_HUMAN	True	True	C	R	F	210	231	SemiTrypsin	Has		0	573.191	573.191				#NUM!
53.2951	ENSQNAPLVHATLETLLR	O14980	O14980	XPO1	Exportin-1	XPO1_HUMAN	True	True	M	R	F	214	231	SemiTrypsin	Has		0	5286.32	5286.32				#NUM!
53.2951	LFVTGLFSLNQDIPAFK	O14980	O14980	XPO1	Exportin-1	XPO1_HUMAN	True	True	K	K	E	996	1012	Trypsin	Has		0	508.345	508.345				#NUM!
53.2951	MILVQILK	O14980	O14980	XPO1	Exportin-1	XPO1_HUMAN	True	True	N	K	Q	132	139	SemiTrypsin	Has		0	1649.02	1649.02				#NUM!
53.2951	IFLQEYVANLLK	O14980	O14980	XPO1	Exportin-1	XPO1_HUMAN	True	True	Q	K	S	972	983	SemiTrypsin	Has		0	734.498	734.498				#NUM!
[truncated: 140,315 more rows]

## Sheet: Supplementary table 4
Supplementary Table 4 - Antibodies used for immunoblotting and immunofluoresence
[truncated: 14 more rows]

## Sheet: Supplementary table 5
Supplementary Table 5 - Oligos sequences used for qRT-PCR
[truncated: 11 more rows]
